# Supplementary material for: Category-Based Toxicokinetic Evaluations of Data-Poor Per- and Polyfluoroalkyl Substances (PFAS) using Gas Chromatography Coupled with Mass Spectrometry
Source: Toxics. 2023 May 16;11(5):463. doi: 10.3390/toxics11050463 (PMC10223284; doi:10.3390/toxics11050463)
Supplement: Supplementary file 1 [file toxics-11-00463-s001.zip]

Archive with 1 entries (1 files):
- toxics-2360536-supplementary.xlsx
