# Supplementary material for: Category-Based Toxicokinetic Evaluations of Data-Poor Per- and Polyfluoroalkyl Substances (PFAS) using Gas Chromatography Coupled with Mass Spectrometry
Source: Toxics. 2023 May 16;11(5):463. doi: 10.3390/toxics11050463 (PMC10223284; doi:10.3390/toxics11050463)
Supplement: Supplementary file 1 [file toxics-11-00463-s001.zip › toxics-2360536-supplementary.xlsx]

## Sheet: Table S1-ChemInfo
DTXSID	CASRN	Chemical Name (Common Abbreviation)	Molecular Formula	Data?	Vendor	Cat #	Purity	#C	Structural_Cat_Generalized	Structural_SubCategory	Struct_Cat_Abbrev	MolWeight	LogP_pred	BP_pred	LogVP_pred	LogWS_pred	LogKOA_pred	ionization	pKa_a_pred	pKa_b_pred	LogD74_pred	vdwv
DTXSID00380798	330562-44-2	1H,1H,11H,11H-Perfluorotetraethylene glycol	C8H6F12O5	Both	SynQuest Laboratories, Inc.	PC1642	98.2	8	polyether, polyfluorinated diol	Polyfluorinated dol	PolyFdiols, 6to10	410.002	3.61281	162.253	-5.10534	-2.95139	7.37823	1	6.47979	NaN	2.64332	251.91
DTXSID0059871	354-76-7	Pentafluoropropionamide	C3H2F5NO	Both	Apollo Scientific Ltd	PC5735	98	3	Per(poly)fluoroalkyl amides	Perfluoroalkyl primary amides	PFAmides, 6to10	163.006	0.818453	127.476	-0.410299	-0.752081	4.07819	1	6.87671	NaN	0.181317	100.45
DTXSID10382147	125070-38-4	3-(Perfluoro-2-butyl)propane-1,2-diol	C7H7F9O2	Both	Apollo Scientific Ltd	PC4785	99	7	Polyfluorinated alcohol	Polyfluorinated diols	PolyFdiols, 6to10	294.03	2.39835	157.829	-1.37488	-3.33618	6.97148	1	8.67309	NaN	2.37578	192.68
DTXSID1062122	2043-47-2	4:2 Fluorotelomer alcohol	C6H5F9O	Both	TCI America, Inc.	N0600	98.8	6	Fluorotelomer alcohols	n:2 Fluorotelomer alcohols	FTOHs, 6to10	264.02	3.26754	101.886	0.558346	-2.72113	3.81731	1	9.75483	NaN	3.26562	167
DTXSID2060965	662-50-0	Heptafluorobutyramide	C4H2F7NO	Both	Apollo Scientific Ltd	PC4440	97	4	Per(poly)fluoroalkyl amides	Perfluoroalkyl primary amides	PFAmides, 6to10	213.002	2.00114	121.602	-0.666598	-1.34658	4.19141	1	6.60951	NaN	1.14544	127.6
DTXSID30340244	424-16-8	1H,1H,7H-Perfluoroheptyl 4-methylbenzenesulfonate	C14H10F12O3S	Both	INDOFINE Chemical Company, Inc.	27-127	98.9	14	Perfluoroalkyl benzene sulfonate?	Perfluoroalkyl benzene sulfonate?	PFBenzSulf, gte11	486.016	6.00441	206.561	-3.71063	-5.60833	6.72784	0	NaN	NaN	6.00441	323.35
DTXSID30396867	90177-96-1	1H,1H,8H,8H-Perfluorooctane-1,8-diol	C8H6F12O2	Both	Alfa Aesar	L16484	98.4	8	Polyfluorinated alcohol	Polyfluorinated diols	PolyFdiols, 6to10	362.018	3.17446	154.547	-0.929764	-2.85381	7.17029	1	7.61466	NaN	2.96763	225.06
DTXSID3059927	376-90-9	Hexafluoroamylene	C5H6F6O2	Both	Sigma-Aldrich	MFCD00042434	NA	5	polyfluorinated alcohol	Polyfluorinated diols	PolyFdiols, lt6	212.027	0.892394	136.715	-0.903095	-0.833421	6.90281	1	6.84282	NaN	0.228951	143.64
DTXSID50369896	754-96-1	1H,1H,10H,10H-Perfluorodecane-1,10-diol	C10H6F16O2	Both	TCI America, Inc.	H1233	99.3	10	Polyfluorinated alcohol	Polyfluorinated diols	PolyFdiols, 6to10	462.011	4.1698	155.043	-1.50312	-2.11269	7.42887	1	7.67914	NaN	3.98629	279.44
DTXSID60400587	13485-61-5	Nonafluoropentanamide	C5H2F9NO	Both	Apollo Scientific Ltd	PC450244	99	5	Per(poly)fluoroalkyl amides	Perfluoroalkyl primary amides	PFAmides, 6to10	262.999	1.96687	149.622	0.695172	-1.34821	4.21063	1	6.45817	NaN	0.97802	154.7
DTXSID70366226	355-81-7	Perfluoropentanamide	C5H3F8NO	Both	Vitas-M Laboratory, Ltd.	STK445745	100	5	Per(poly)fluoroalkyl amides	Polyfluoroalkyl primary amides	PFAmides, 6to10	245.009	2.11019	141.77	-1.28241	-1.34462	4.50245	1	6.98244	NaN	1.55202	149.67
DTXSID70381090	129301-42-4	1H,1H,8H,8H-Perfluoro-3,6-dioxaoctane-1,8-diol	C6H6F8O4	Both	Oakwood Products Inc.	9187	97	6	Per(poly)fluoroalkyl ether alcohol	Perfluoroalkyl polyether alcohols	PFPEOHs, 6to10	294.014	2.13185	158.376	-3.76554	-1.21727	6.98285	1	5.98227	NaN	0.697823	188.82
DTXSID80310730	355-66-8	Octafluoroadipamide	C6H4F8N2O2	Both	Apollo Scientific Ltd	PC8549	97	6	Per(poly)fluoroalkyl amides	Perfluoroalkyl diamides	PFAmides, 6to10	288.015	1.853	256.302	-7.22291	-1.44231	7.84091	1	6.36365	NaN	0.778441	180.21
DTXSID00194615	4180-26-1	1H,1H,9H-Perfluorononyl acrylate	C12H6F16O2	No	INDOFINE Chemical Company, Inc.	26-1567	98.5	12	acrylate	NT	NT	486.011	4.78501	143.869	-0.15147	-6.08892	4.51455	0	NaN	NaN	4.78501	NT
DTXSID00379884	54009-81-3	3-(Perfluoro-3-methylbutyl)-1,2-propenoxide	C8H5F11O	No	Sigma-Aldrich	MFCD00236087	100	8	propenoxide	NT	NT	326.016	4.31076	87.6245	1.69733	-4.38522	2.79767	0	NaN	NaN	4.31076	NT
DTXSID10224331	7383-71-3	2,2,3,3-Tetrafluoropropyl acrylate	C6H6F4O2	No	NA	NA	NA	6	acrylate	NT	NT	186.03	1.58357	132.436	0.545776	-0.780264	3.14144	0	NaN	NaN	1.58357	NT
DTXSID10379254	1765-92-0	1H,1H-Heptafluorobutyl epoxide	C6H5F7O	No	SynQuest Laboratories, Inc.	PC4397	98.9	6	epoxide	NT	NT	226.023	4.39918	80.1494	2.19912	-1.64806	2.25747	0	NaN	NaN	4.39918	NT
DTXSID1068772	52591-27-2	2-(Perfluorobutyl)ethyl acrylate	C9H7F9O2	No	NA	NA	NA	9	acrylate	NT	NT	318.03	3.05786	108.605	-0.0271481	-2.87063	3.59247	0	NaN	NaN	3.05786	NT
DTXSID20337446	34143-74-3	2-(Perfluorooctyl)ethanthiol	C10H5F17S	No	Apollo Scientific Ltd	PC8403	97.2	10	alkane	NT	NT	479.984	5.30242	154.888	-1.30972	-5.64056	3.72764	1	7.96044	NaN	5.19686	NT
DTXSID20379947	34451-26-8	2-(Perfluorohexyl)ethanethiol	C8H5F13S	No	Sigma-Aldrich	90885	97.9	8	thiol	NT	NT	379.99	5.71098	111.552	0.303689	-4.33687	2.80907	1	7.94105	NaN	5.60117	NT
DTXSID20440585	133331-77-8	1-(Perfluorohexyl)octane	C14H17F13	No	SynQuest Laboratories, Inc.	PC7927	98	14	alkane	NT	NT	432.112	8.02807	150.151	-2.57286	-5.79677	4.60854	0	NaN	NaN	8.02807	NT
DTXSID3065586	13695-31-3	1H,1H-Perfluorobutyl methacrylate	C8H7F7O2	No	Sigma-Aldrich	MFCD00039251	97.9	8	methacrylate	NT	NT	268.033	2.40162	116.334	0.0754462	-2.25343	3.2348	0	NaN	NaN	2.40162	NT
DTXSID3066215	17587-22-3	(Heptafluorobutanoyl)pivaloylmethane	C10H11F7O2	No	Sigma-Aldrich	MFCD00000435	NA	10	alkane	NT	NT	296.065	3.97628	139.576	-0.996226	-3.59284	4.50152	0	NaN	NaN	3.97628	NT
DTXSID30880413	38565-52-5	3-(Perfluorohexyl)-1,2-epoxypropane	C9H5F13O	No	Apollo Scientific Ltd	PC6088P	98.7	9	alkane	NT	NT	376.013	4.15363	116.683	1.46962	-4.76424	3.09167	0	NaN	NaN	4.15363	NT
DTXSID40235137	85857-17-6	Dimethoxymethyl((perfluorohexyl)ethyl)silane	C11H13F13O2Si	No	INDOFINE Chemical Company, Inc.	32387	97.9	11	silane	NT	NT	452.048	8.24162	159.535	-1.07732	-6.29444	3.76351	0	NaN	NaN	8.24162	NT
DTXSID40380797	147492-57-7	Fluorinated triethylene glycol monomethyl ether	C7H3F13O4	No	Apollo Scientific Ltd	PC1578	98.6	7	ether	NT	NT	397.982	3.32792	146.409	-1.78514	-4.66052	4.09585	1	6.64566	NaN	2.50315	NT
DTXSID4059912	374-98-1	Heptafluorobutyl iodide	C4H2F7I	No	SynQuest Laboratories, Inc.	PC4400	97.7	4	PFIodide	NT	NT	309.909	2.69482	94.9566	2.02763	-3.87772	2.81208	0	NaN	NaN	2.69482	NT
DTXSID50229163	78560-45-9	Trichloro((perfluorohexyl)ethyl)silane	C8H4Cl3F13Si	No	Sigma-Aldrich	MFCD00042363	99.9	8	silane	NT	NT	479.894	6.49983	175.36	-1.38811	-5.65259	3.93339	0	NaN	NaN	6.49983	NT
DTXSID50441560	132424-36-3	Methyl 2H,2H,3H,3H-perfluoroheptanoate	C8H7F9O2	No	Apollo Scientific Ltd	PC50003	99	8	methyl ester	NT	NT	306.03	3.09294	98.1044	1.35205	-2.72373	3.17278	0	NaN	NaN	3.09294	NT
DTXSID5059799	307-98-2	1H,1H-Perfluorooctyl acrylate	C11H5F15O2	No	TCI America, Inc.	P1754	96.1	11	acrylate	NT	NT	454.005	3.96783	140.233	0.799853	-6.08026	3.47163	0	NaN	NaN	3.96783	NT
DTXSID5059828	335-58-0	1-Iodopentadecafluoroheptane	C7F15I	No	INDOFINE Chemical Company, Inc.	4628	97.3	7	iodoalkane	NT	NT	495.881	5.38977	137.504	2.01637	-4.96325	3.27031	0	NaN	NaN	5.38977	NT
DTXSID5060986	678-95-5	1H,1H,5H,5H-Perfluoro-1,5-pentanediol diacrylate	C11H10F6O4	No	INDOFINE Chemical Company, Inc.	26-4001	97.3	11	diacrylate	NT	NT	320.048	3.46317	195.285	-1.77847	-1.05548	5.05638	0	NaN	NaN	3.46317	NT
DTXSID5067348	27905-45-9	8:2 Fluorotelomer acrylate	C13H7F17O2	No	Alfa Aesar	L11993	99	13	acrylate	NT	NT	518.017	4.91149	168.353	-0.815429	-6.30878	4.52785	0	NaN	NaN	4.91149	NT
DTXSID60238701	918-21-8	Perfluoropinacol	C6H2F12O2	No	Sigma-Aldrich	MFCD00427700	97.9	6	diol	NT	NT	333.986	3.26425	120.891	0.150638	-2.77715	6.34066	1	6.25468	NaN	2.08891	NT
DTXSID60377826	355-27-1	1H,1H-Perfluoropentylamine	C5H4F9N	No	Oakwood Products Inc.	24439	99	5	amine	NT	NT	249.02	2.1994	66.4632	1.62493	-2.72669	3.73187	1	8.02682	NaN	2.10733	NT
DTXSID7047566	355-43-1	Perfluorohexyl iodide	C6F13I	No	Combi-Blocks, Inc.	OR-0287	97	4	iodoalkane	NT	NT	445.884	4.69329	118.001	2.45909	-4.32487	2.74781	0	NaN	NaN	4.69329	NT
DTXSID70880134	374-40-3	1-Pentafluoroethylethanol	C4H5F5O	No	Oakwood Products Inc.	6957	95.95	4	Polyfluorinated alcohols	NT	NT	164.026	1.29299	98.3441	1.59677	-0.718959	2.62346	1	9.46632	NaN	1.28928	NT
DTXSID80379721	2264-01-9	1H,1H,6H,6H-Perfluorohexane-1,6-diol diacrylate	C12H10F8O4	No	Apollo Scientific Ltd	PC8723	96	12	diacrylate	NT	NT	370.045	3.66516	190.282	-2.29611	-2.63387	5.49433	0	NaN	NaN	3.66516	NT
DTXSID8044969	63863-43-4	Methyl perfluoro(3-(1-ethenyloxypropan-2-yloxy)propanoate)	C9H3F13O4	No	Apollo Scientific Ltd	PC7156	98.2	9	methyl ester	NT	NT	421.982	4.47966	137.729	-0.949326	-3.34326	3.47056	0	NaN	NaN	4.47966	NT
DTXSID90371872	35192-44-0	1,8-Divinylperfluorooctane	C12H6F16	No	SynQuest Laboratories, Inc.	PC0820	97.2	12	alkane	NT	NT	454.021	4.92773	143.405	2.03544	-5.00151	3.88747	0	NaN	NaN	4.92773	NT
DTXSID9061881	1682-31-1	1-Iodo-1H,1H,2H,2H-perfluoroheptane	C7H4F11I	No	Manchester Organics	R26320	98.8	7	iodoalkane	NT	NT	423.918	5.45281	123.613	-0.0687321	-4.28055	3.89832	0	NaN	NaN	5.45281	NT
DTXSID90880131	355-93-1	1H,1H,5H-Perfluoropentyl methacrylate	C9H8F8O2	No	SynQuest Laboratories, Inc.	PC5353	97.9	9	methacrylate	NT	NT	300.04	2.78083	115.403	-0.357683	-2.3624	3.4881	0	NaN	NaN	2.78083	NT
DTXSID00190950	375-82-6	6:1 Fluorotelomer alcohol	C7H3F13O	PPB	Enamine	EN300-160305	95	7	Fluorotelomer alcohols	n:1 Fluorotelomer alcohols	FTOHs, 6to10	349.998	3.5605	122.104	-0.296795	-3.70494	3.83482	1	8.10203	NaN	3.48183	204.38
DTXSID0059879	355-80-6	1H,1H,5H-Perfluoropentanol	C5H4F8O	PPB	Alfa Aesar	B20108	99	5	Polyfluorinated alcohols	Polyfluorinated alcohols	PolyFOHs, lt6	232.013	2.19134	140.418	1.45412	-3.24276	3.66512	1	7.81231	NaN	2.04927	145
DTXSID10379835	423-49-4	1H,1H-Perfluoroheptylamine	C7H4F13N	PPB	INDOFINE Chemical Company, Inc.	26-1504	NA	7	Polyfluorinated amines	n:1 Fluorotelomer amines	PolyFAmines, 6to10	349.014	3.44224	79.2007	-0.300306	-4.41816	3.95428	1	8.56055	NaN	3.41322	207.72
DTXSID10379991	1651-41-8	3-(Perfluorooctyl)propanol (8:3 FTOH)	C11H7F17O	PPB	Apollo Scientific Ltd	PC0405	97.8	11	Fluorotelomer alcohols	n:3 Fluorotelomer alcohols	FTOHs, gte11	478.023	5.12831	153.543	-1.13134	-5.64178	4.77191	1	9.95132	NaN	5.12709	292.61
DTXSID1047578	2043-55-2	1H,1H,2H,2H-Perfluorohexyl iodide	C6H4F9I	PPB	NA	NA	NA	6	Fluorotelomer iodide	n:2 Fluorotelomer iodide	FTIs, 6to10	373.921	5.07737	108.35	0.730595	-3.89493	3.52444	0	NaN	NaN	5.07737	183.01
DTXSID20335129	918-22-9	1,6-Dibromododecafluorohexane	C6Br2F12	PPB	TCI America, Inc.	D3572	99	6	Perfluoroalkyl dihalide	Perfluoroalkyl dibromide	PFdiHalide, 6to10	457.818	5.00885	141.976	1.92338	-3.9033	3.9234	0	NaN	NaN	5.00885	210.56
DTXSID30190948	375-50-8	Perfluoro-1,4-diiodobutane	C4F8I2	PPB	Sigma-Aldrich	MFCD00042263	98.5	4	Perfluoroalkyl dihalide	Perfluoroalkyl diiodide	PFdiHalide, 6to10	453.796	3.3717	149.972	1.52055	-4.01343	3.8696	0	NaN	NaN	3.3717	168.62
DTXSID30395037	58244-27-2	tris(Trifluoroethoxy)methane	C7H7F9O3	PPB	AstaTech, Inc.	F16353	95	7	tris trifluoro alkane		PFTrisAlk	310.025	2.11444	91.7583	-0.342257	-1.07972	2.56644	0	NaN	NaN	2.11444	202.42
DTXSID3047558	2144-53-8	6:2 Fluorotelomer methacrylate	C12H9F13O2	PPB	NA	NA	NA	8	fluorotelomer methacrylates	n:2 fluorotelomer methacrylates	FTMAcryls, 6to10	432.039	4.28297	139.751	-1.36413	-6.06881	4.55926	0	NaN	NaN	4.28297
DTXSID40379666	53296-64-3	N-Methyl-N-trimethylsilylheptafluorobutyramide	C8H12F7NOSi	PPB	Sigma-Aldrich	MFCD00077822	94.7	8	Per(poly)fluoroalkyl amides	Perfluoroalkyl primary amides	PFAmides, 6to10	299.058	4.37029	125.784	-0.424929	-2.93492	3.39454	1	NaN	2.16202	4.37028	222.98
DTXSID4059914	375-01-9	Heptafluorobutanol (3:1 FTOH)	C4H3F7O	PPB	Sigma-Aldrich	MFCD00004674	NA	4	Fluorotelomer alcohols	n:1 Fluorotelomer alcohols	FTOHs, lt6	200.007	1.93993	95.016	1.52092	-1.73519	2.79953	1	8.38258	NaN	1.89692	122.88
DTXSID50184723	307-29-9	1H,1H-Perfluorooctylamine	C8H4F15N	PPB	Sigma-Aldrich	MFCD00042460	99	8	Polyfluorinated amines	n:1 Fluorotelomer amines	PolyFAmines, 6to10	399.01	4.00327	119.958	-0.972837	-5.61454	4.09327	1	8.55531	NaN	3.97391	234.87
DTXSID50379930	355-47-5	1H,1H-Perfluorononylamine	C9H4F17N	PPB	Sigma-Aldrich	67887	98.1	9	Polyfluorinated amines	n:1 Fluorotelomer amines	PolyFAmines, 6to10	449.007	4.78879	146.296	-1.01477	-6.00645	4.23914	1	8.56877	NaN	4.7603	262
DTXSID50381992	883498-76-8	Bis(1H,1H-perfluoropropyl)amine	C6H5F10N	PPB	Apollo Scientific Ltd	PC9891	96	6	Polyfluorinated amine		PolyFAmines, 6to10	281.026	2.8475	64.75	0.15085	-2.34461	2.53743	1	6.96594	NaN	2.27733	175.51
DTXSID50382621	25600-66-2	7:3 Fluorotelomer alcohol	C10H7F15O	PPB	SynQuest Laboratories, Inc.	PC0829	97.8	10	Fluorotelomer alcohols	n:3 Fluorotelomer alcohols	FTOHs, 6to10	428.026	4.40659	145.856	-0.522351	-5.26857	4.62841	1	9.8165	NaN	4.40493	265.47
DTXSID5044572	647-42-7	6:2 Fluorotelomer alcohol	C8H5F13O	PPB	NA	NA	NA	8	Fluorotelomer alcohols	n:2 Fluorotelomer alcohols	FTOHs, 6to10	364.013	4.57254	121.76	-0.221026	-4.31905	4.09576	1	9.74489	NaN	4.57058	221.38
DTXSID5063235	3934-23-4	1H,1H-Perfluorooctyl methacrylate	C12H7F15O2	PPB	Apollo Scientific Ltd	PC5398	98.6	12	methacrylate	methacrylate	Macryls, gte11	468.021	4.21649	140.153	0.60542	-6.0825	3.95999	0	NaN	NaN	4.21649
DTXSID60195123	423-54-1	Perfluorooctanamide	C8H2F15NO	PPB	SynQuest Laboratories, Inc.	PC0927	97.2	8	Per(poly)fluoroalkyl amides	Perfluoroalkyl primary amides	PFAmides, 6to10	412.99	4.03439	177.603	-0.94259	-4.73391	4.89677	1	6.54154	NaN	3.11959	236.17
DTXSID60377821	3792-02-7	4:4 Fluorotelomer alcohol	C8H9F9O	PPB	Apollo Scientific Ltd	PC408149	97.4	8	Fluorotelomer alcohols	n:4 Fluorotelomer alcohols	FTOHs, 6to10	292.051	4.31124	136.559	0.797822	-3.59227	4.25917	1	9.96045	NaN	4.31005	201.06
DTXSID60379269	679-02-7	3-(Perfluoropropyl)propanol (3:3 FTOH)	C6H7F7O	PPB	Oakwood Products Inc.	10475	NA	6	Fluorotelomer alcohols	n:3 Fluorotelomer alcohols	FTOHs, 6to10	228.039	2.31339	119.825	1.22936	-2.63728	4.08394	1	10.0672	NaN	2.31246	156.84
DTXSID60379901	50836-66-3	(Perfluoro-5-methylhexyl)ethyl 2-methylprop-2-enoate	C13H9F15O2	PPB	Sigma-Aldrich	MFCD00236098	NA	13	enoate		PFEnoate, gte11	482.036	4.73129	154.316	-1.94785	-6.09132	4.4371	0	NaN	NaN	4.73129	311.92
DTXSID7029904	678-39-7	8:2 Fluorotelomer alcohol	C10H5F17O	PPB	NA	NA	NA	10	Fluorotelomer alcohols	n:2 Fluorotelomer alcohols	FTOHs, 6to10	464.007	5.70013	154.114	-0.683844	-6.38513	4.22187	1	9.72928	NaN	5.6981	275.58
DTXSID70381151	307-31-3	Perfluorooctanamidine	C8H3F15N2	PPB	Apollo Scientific Ltd	PC9142	97	8	amidine		PFAmidine, 6to10	412.006	4.17551	176.441	-0.506424	-2.02571	6.71145	1	4.59289	NaN	1.36772	238.58
DTXSID7060332	559-94-4	(Perfluorobutyryl)-2-thenoylmethane	C10H5F7O2S	PPB	Apollo Scientific Ltd	PC9201	98.4	10	thenoyl, butyryl		PFThenoyl butyryl	321.99	4.97678	189.556	-1.37353	-3.80788	5.64568	0	NaN	NaN	4.97678	214.68
DTXSID70880230	19932-26-4	((2,2,3,3-Tetrafluoropropoxy)methyl)oxirane	C6H8F4O2	PPB	Sigma-Aldrich	MFCD00054682	NA	6	oxirane	oxirane	oxirane, 6to10	188.046	0.687959	114.52	0.49583	-0.577989	3.46742	0	NaN	NaN	0.687959	139.78
DTXSID80375107	423-65-4	11:1 Fluorotelomer alcohol	C12H3F23O	PPB	Oakwood Products Inc.	2298	98	12	Fluorotelomer alcohols	n:1 Fluorotelomer alcohols	FTOHs, gte11	599.982	5.13104	189.009	-2.38131	-5.46637	4.7157	1	8.36587	NaN	5.08643	340.14
DTXSID80382093	31253-34-6	2-Aminohexafluoropropan-2-ol	C3H3F6NO	PPB	Heteroz, LLC	8803	NA	3	Per(poly)fluoroalkyl amino alcohol	Perfluoroalkyl amino alcohols	PFAminoAlcs, lt6	183.012	1.07116	116.138	-0.611553	-0.872646	6.13655	1	6.16674	NaN	-0.186764	112.77
DTXSID8062101	1996-88-9	8:2 Fluorotelomer methacrylate	C14H9F17O2	PPB	AstaTech, Inc.	FD2038	95	10	fluorotelomer methacrylates	n:2 fluorotelomer methacrylates	FTMAcryls, 6to10	532.033	5.06394	185.602	-1.6579	-6.3207	4.59922	0	NaN	NaN	5.06394
DTXSID90190949	375-80-4	1,6-Diiodoperfluorohexane	C6F12I2	PPB	Apollo Scientific Ltd	PC2967	97.3	6	Perfluoroalkyl dihalide	perfluoroalkyl diiodide	PFdiHalide, 6to10	553.79	3.75386	153.858	-0.536002	-4.07191	4.52863	0	NaN	NaN	3.75386	222.9
DTXSID9059832	335-99-9	Dodecafluoroheptanol	C7H4F12O	PPB	Oakwood Products Inc.	3212	99.6	7	Polyfluorinated alcohols	Polyfluorinated alcohols	PolyFOHs, 6to10	332.007	3.4592	125.709	-0.20877	-3.21227	4.09015	1	8.07638	NaN	3.37617	199.29
DTXSID90880156	2043-52-9	1-Iodo-1H,1H,2H,2H-perfluorononane (7:2 Fluorotelomer iodide)	C9H4F15I	PPB	SynQuest Laboratories, Inc.	PC1250	98.4	9	Fluorotelomer iodide	n:2 Fluorotelomer iodide	FTIs, 6to10	523.912	6.04272	159.645	-0.943954	-5.01574	3.86929	0	NaN	NaN	6.04272	264.55

## Sheet: Table S2 Methods
TABLE S2 - GC/MRM Analysis Details.									Column Info:
									DB-FFAP (30m x 0.25mm, 0.25µm film, Agilent part No. 122-3232)
Chromatographic Separation Details:	Method 1	Method 2	Method 3	Method 4	Method 5	Method 6	Method 7		DB-624MS (30m x 0.25mm, 1.4 µm film, Agilent part No. 122-1334)
Column	DB-FFAP	DB-FFAP	DB-FFAP	DB-FFAP	DB-FFAP	DB-624	RTX1701		RTX1701, (30m, 0.32 mm ID, 1.0 uM film, Agilent part No. 122-XXXX
Inlet Temp	175	175	175	175	250	175	200
Injection Mode	Pulsed Splitless	Splitless	Pulsed Splitless	Splitless	Splitless	Splitless	Pulsed Splitless
Thermal Gradient	50 C for 2 min to 200 C at 15 C/min, to 260 C at 25 C/min, hold 11 min	40 C for 2 min to 100 C at 15 C/min, to 200 C at 40 C/min, to 250 C at 15 C/min, hold 11 min	50 C for 2 min to 170 C at 15 C/min, to 250 C at 25 C/min, hold 2 min	40 C for 2 min to 132 C at 15 C/min, to 250 C at 25 C/min, hold 11 min	40 C for 2 min to 250 C at 15 C/min, hold 5 min	40 C for 2 min to 250 C at 10 C/min, hold 5 min	38 C for 5 min to 90 C at 5 C/min, then to 250 C at 10 C/min and hold 3 min
Transfer Line	260	260	260	260	260	260	290
Analyte	DTXSID	ID	Quant. Transition (CE)	Confirm. Transition(s) (CE)	Method Used	UC eLOQ (nM)	UC eMDL (nM)	Hep eLOQ (nM)	Hep eMDL (nM)
3-(Perfluorooctyl)propanol	DTXSID10379991	267	131à69 (30)	395à69 (40), 395à95 (25)	1	7.5	0.72	NA-AF	NA-AF
Pentafluoropropionamide	DTXSID0059871	273	119à69 (15)	100à69 (15), 69à50 (40)	1 + 3	1.75	2.7	50	11.02
1H,1H,10H,10H-Perfluorodecane-1,10-diol	DTXSID50369896	274	263à68.9 (60)	131à69.3 (20), 69à50 (40)	1 + 2	5	11.46	80	1.9
1,6-Diiodoperfluorohexane	DTXSID90190949	275	427.2à176.9 (10)	427.2à126.9 (10), 281à69 (50)	6	1.75	1.51	NA-AF	1.7
1H,1H,11H,11H-Perfluorotetraethylene glycol	DTXSID00380798	464	360à119 (25)	360à78 (20), 119à69 (20), 100à50.1 (35)	1	1.75	0.52	125	20.55
2,2,3,3-Tetrafluoropropyl acrylate	DTXSID10224331	471	185à89 (25)	156à55.1 (10), 115à59 (20)	1	NA-AF	NA-AF	NA-AF	NA-AF
1-Iodo-1H,1H,2H,2H-perfluorononane	DTXSID90880156	474	524à377 (10)	524à327 (10), 119à69 (15)	4	7	1.51	7	15.12
N-Methyl-N-trimethylsilylheptafluorobutyramide	DTXSID40379666	476	180à119 (15)	180à160 (10), 100à69 (15)	1	1.75	0.57	NA-AF	NA-AF
1H,1H,7H-Perfluoroheptyl 4-methylbenzenesulfonate	DTXSID30340244	477	245à113 (25)	155à65.1 (40), 155à91.4 (15)	2	5	0.32	12	2.24
1H,1H,8H,8H-Perfluorooctane-1,8-diol	DTXSID30396867	479	292à100 (35)	292à95 (15), 113à69 (25)	1 + 2	1.75	0.3	50	7.36
1-Iodo-1H,1H,2H,2H-perfluoroheptane	DTXSID9061881	502	85à41 (20)	85à67 (10) ,71à43 (5)	4	NA-AF	NA-AF	NA-AF	NA-AF
1-Iodopentadecafluoroheptane	DTXSID5059828	513	369.5à69 (25)	177à126.9 (40)	6	1.75	27.19	NA-AF	NA-AF
2-(Perfluorooctyl)ethanthiol	DTXSID20337446	523	119à69 (25)	100à50 (35), 100à69 (20)	2	NA-AF	NA-AF	NA-AF	NA-AF
(Perfluoro-5-methylhexyl)ethyl 2-methylprop-2-enoate	DTXSID60379901	760	482à86 (20)	482à113 (15), 131à69 (30)	4	7	2.64	calc	calc
1H,1H,2H,2H-Perfluorohexyl iodide	DTXSID1047578	763	244à95 (20)	244à127 (10), 196à127 (10)	2	20	4.66	calc	calc
(Perfluorobutyryl)-2-thenoylmethane	DTXSID7060332	812	322à153 (5)	152.8à111 (15), 152.8à69 (15)	6	7.5	21.44	NA-AF	NA-AF
2-Aminohexafluoropropan-2-ol	DTXSID80382093	899	113à96.1 (20)	96à69 (20)	1 + 3	1.75	1.29	NA-AF	NA-AF
1H,1H,5H-Perfluoropentanol	DTXSID0059879	900	182à131.1 (10)	131à69 (30)	1 + 3	1.75	0.53	NA-AF	9.7
Methyl 2H,2H,3H,3H-perfluoroheptanoate	DTXSID50441560	901	307à69 (15)	275à113 (35), 275à163 (15)	4	NA-AF	NA-AF	NA-AF	NA-AF
Dodecafluoroheptanol	DTXSID9059832	906	131à69 (30)	100à69 (15), 69à50 (40)	1	12.5	0.35	NA-AF	NA-AF
Heptafluorobutyramide	DTXSID2060965	908	165.9à119 (5)	119à69 (15)	1	1.75	0.46	11	1.81
Nonafluoropentanamide	DTXSID60400587	909	166à119 (5)	131à69 (20)	1	1.75	0.59	4.4	1.05
3-(Perfluoro-2-butyl)propane-1,2-diol	DTXSID10382147	913	263à131.1 (35)	263à195.1 (35), 195à131.1 (5)	1	1.75	2.14	20	1.63
Heptafluorobutanol	DTXSID4059914	915	150à100 (15)	113à69 (25)	1 + 3	1.75	1.92	NA-AF	NA-AF
Perfluoropentanamide	DTXSID70366226	916	198à66 (10)	131à69 (25), 119à69 (15)	1	3; 1.75 on 11/1 CC	0.47	7.1	1.9
Octafluoroadipamide	DTXSID80310730	923	224.9à162 (5)	224.9à44.1 (20), 119à69 (15)	1	5; 12.5 on 12/10 CC	7.91	2.8	0.87
Hexafluoroamylene glycol	DTXSID3059927	945	141à113 (10)	100à51 (30), 100à69 (20)	2	31.25	9.28	50	1.34
1H,1H,8H,8H-Perfluoro-3,6-dioxaoctane-1,8-diol	DTXSID70381090	949	194à100 (35)	242à83.1 (20)	1	1.75	0.53	7	1.46
Bis(1H,1H-perfluoropropyl)amine	DTXSID50381992	959	280à260 (25)	280à160 (25), 160à69 (40)	1	12.5	0.94	NA-AF	NA-AF
tris(Trifluoroethoxy)methane	DTXSID30395037	964	211à61.1 (25)	211à163 (5), 211à83.3 (5), 211à109 (10)	2	1.75	0.35	NA-AF	NA-AF
3-(Perfluoropropyl)propanol	DTXSID60379269	965	145à95.1 (15)	77à51.1 (15)	1	1.75	1.73	NA-AF	NA-AF
((2,2,3,3-Tetrafluoropropoxy)methyl)oxirane	DTXSID70880230	3096	145à65 (10)	95à51 (25), 95à69 (15)	4	7	18.36	30	11.75
1,8-Divinylperfluorooctane	DTXSID90371872	3101	355à267 (10)	355à73 (10), 267à251 (10)	4	NA-AF	NA-AF	NA-AF	NA-AF
(Heptafluorobutanoyl)pivaloylmethane	DTXSID3066215	3107	239à191 (15)	239à219 (10)	1	NA-AF	NA-AF	NA-AF	NA-AF
Perfluorooctanamide	DTXSID60195123	3117	362.87à318.85	362.87à168.82	1 + 6	1.75; 3 on 1st 12/10 CC	0.6	NA-AF	NA-AF
Perfluorooctanamidine	DTXSID70381151	3125	366à97 (40)	366à316 (20)	1 + 3	3	NA-AF	NA-AF	NA-AF
Fluorinated triethylene glycol monomethyl ether	DTXSID40380797	3204	177à69 (40)	177à119 (15), 119à69 (20)	1	NA-AF	NA-AF	NA-AF	NA-AF
Methyl perfluoro(3-(1-ethenyloxypropan-2-yloxy)propanoate)	DTXSID8044969	14520	247à69 (45)	247à169 (10)	6	NA-AF	NA-AF	NA-AF	NA-AF
1,6-Diiodoperfluorohexane	DTXSID90190949	30501	554.5à127 (20)	426.8à126.9 (10), 281.1à181 (20)	5	1.75	1.48	NA-AF	2.04
1,6-Dibromododecafluorohexane	DTXSID20335129	30503	363.3à69 (60)	361.4à69 (40), 181.1à130.9 (15), 131.1à69 (25)	5	3	41.9	NA-AF	17.54
1H,1H-Perfluoroheptylamine	DTXSID10379835	30505	131à69 (20)	100à50 (35), 100à69 (15), 79à59 (10), 69à50 (40)	6	7.5	19.61	NA-AF	NA-AF
1H,1H,5H-Perfluoropentyl methacrylate	DTXSID90880131	30507	300.9à69 (15)	299.3à69 (15), 28039à69 (10), 68.7à41.2 (5)	5	125	3.17	NA-AF	15.72
1H,1H-Perfluorononylamine	DTXSID50379930	30510	181à131 (15)	131à69 (15), 100à69 (15)	6	5	10.28	NA-AF	NA-AF
Perfluoro-1,4-diiodobutane	DTXSID30190948	30516	454à181 (15)	327.2à127 (10), 327.2à181.1 (5)	5	1.75	0.82	NA-AF	1.41
1H,1H-Perfluorooctylamine	DTXSID50184723	30521	380à111 (25)	380à61.1 (15), 100à69 (15)	6	1.75	21.97	NA-AF	NA-AF
1H,1H-Perfluorooctyl methacrylate	DTXSID5063235	276	469	449	7	NA-AF	NA-AF	NA-AF	NA-AF
3-(Perfluoro-3-methylbutyl)-1,2-propenoxide	DTXSID00379884	278	327	307	7	NA-AF	NA-AF	NA-AF	NA-AF
1H,1H,5H,5H-Perfluoro-1,5-pentanediol diacrylate	DTXSID5060986	468	321	301	7	NA-AF	NA-AF	NA-AF	NA-AF
2,2,3,3-Tetrafluoropropyl acrylate	DTXSID10224331	471	187	167	7	NA-AF	NA-AF	NA-AF	NA-AF
1H,1H-Heptafluorobutyl epoxide	DTXSID10379254	472	165	127	7	NA-AF	NA-AF	NA-AF	NA-AF
1-Iodo-1H,1H,2H,2H-perfluorononane	DTXSID90880156	474	505	525	7	NA-AF	NA-AF	NA-AF	NA-AF
2-(Perfluorobutyl)ethyl acrylate	DTXSID1068772	478	319	299	7	NA-AF	NA-AF	NA-AF	NA-AF
1H,1H-Perfluorobutyl methacrylate	DTXSID3065586	3203	269	249	7	NA-AF	NA-AF	NA-AF	NA-AF
1H,1H-Perfluorooctyl acrylate	DTXSID5059799	3094 or 504	455	435	7	NA-AF	NA-AF	NA-AF	NA-AF
8:2 Fluorotelomer acrylate	DTXSID5067348	3128 or 773	519	499	7	NA-AF	NA-AF	NA-AF	NA-AF
6:1 Fluorotelomer alcohol	DTXSID00190950	3135	351	331	7	7.5	5.78	NA-AF	NA-AF
1H,1H,9H-Perfluorononyl acrylate	DTXSID00194615	3142 or 756	487	467	7	NA-AF	NA-AF	NA-AF	NA-AF
7:3 Fluorotelomer alcohol	DTXSID50382621	3145	391	427 (371)	7	12.5	6.32	NA-AF	NA-AF
4:4 Fluorotelomer alcohol	DTXSID60377821	902	255	275	7	3	27.16	NA-AF	NA-AF
6:2 Fluorotelomer methacrylate	DTXSID3047558	940	433	413	7	NA-AF	NA-AF	NA-AF	NA-AF
6:2 Fluorotelomer alcohol	DTXSID5044572	941	365	327	7	12.5	4.53	12	30.5035
8:2 Fluorotelomer alcohol	DTXSID7029904	956 or 802	465	427	7	3	9.77	NA-AF	NA-AF
8:2 Fluorotelomer methacrylate	DTXSID8062101	467	533	513	7	NA-AF	NA-AF	NA-AF	NA-AF
11:1 Fluorotelomer alcohol	DTXSID80375107	969	601	581	7	12.5	5.85	NA-AF	21.5267
4:2 Fluorotelomer alcohol	DTXSID1062122	971	265	227	7	12.5	12.92	125	6.86707
							NA-AF: Not available; assay failed to generate usable data
Table 2. GC/MS/MS Transitions for Internal Standards and Reference Materials
Reference Material	Supplier	Catalog #	Quant. Transition (CE)	Confirm. Transition(s) (CE)
Internal Standards
Perfluoro-1-(13C8 )octanesulfonamide	Wellington Labs	M8FOSA	134à70 (15)	80à64.9 (15), 70.2à69.9 (15)
2-Perfluorobutyl (1,1,2,2-2 H4 )ethanol	Wellington Labs	MFBET	248à97 (25)	248à130 (10)
2-Perfluorohexyl (1,1-2 H2 ,1,2-13C2 )ethanol	Wellington Labs	MFHET	348à96 (25)	348à129 (5)
2-Perfluorooctyl (1,1-2 H2 ,1,2-13C2 )ethanol	Wellington Labs	MFOET	448à96 (30)	448à129 (5)
4-Nitrotoluene 13C6	Cambridge Isotope Labs	CLM-3913-S	165.9à119 (5)	119à69 (15)
Reference Materials
4-Nitrotoluene	Millipore Sigma	N27322-100G	137à91 (15)	137à78.1 (15)
Ametryn			212à94 (25)	212à71 (20), 212à122 (10)

## Sheet: Table S3-TK_Data_Summary
DTXSID	Chemical Name (Common Abbreviation)	Data?	TK_Assay_SPID	Mean fu	SD fu	CV fu (%)	PPB_Stab_Fail	% remaining_PPB	Unadj in vitro Clint	Hep_Stab_Fail	Bkgd_adj_Clint	MD_Fail	Comments
DTXSID0059871	Pentafluoropropionamide	Both	1208990273	0.808943	0.0371806	4.6	0	NS	0	0	0	0
DTXSID3059927	Hexafluoroamylene glycol	Both	1480945	0.67695	0.0606317	8.95659	0	NS	2.8	0	0	0
DTXSID80310730	Octafluoroadipamide	Both	1480923	0.820116	0.130964	15.9689	0	NS	5.29	0	2.95	0
DTXSID70381090	1H,1H,8H,8H-Perfluoro-3,6-dioxaoctane-1,8-diol	Both	1480949	0.206936	0.0193014	9.33	0	NS	6.72	0	6.72	0
DTXSID10382147	3-(Perfluoro-2-butyl)propane-1,2-diol	Both	1480913	0.369589	0.0447973	12.12	0	NS	8.61	0	5.88	0
DTXSID70366226	Perfluoropentanamide	Both	1480916	0.541715	0.0965141	17.8164	0	NS	14.68	0	14.68	0
DTXSID2060965	Heptafluorobutyramide	Both	1480908	0.602975	0.0727211	12.0604	0	NS	19.95	0	19.95	0
DTXSID30396867	1H,1H,8H,8H-Perfluorooctane-1,8-diol	Both	1208990479	0.056	0.0072	13.03	0	NS	22.82	0	20.006	0
DTXSID00380798	1H,1H,11H,11H-Perfluorotetraethylene glycol	Both	1208990464	0.0127802	0.00168331	13.1713	0	NS	24.3	0	19.93	0
DTXSID30340244	1H,1H,7H-Perfluoroheptyl 4-methylbenzenesulfonate	Both	1208990477	0.029	0.01056	36.28	0	NS	30.98	0	23.85	0
DTXSID60400587	Nonafluoropentanamide	Both	1480909	0.19849	0.0288764	14.548	0	NS	34.94	0	26.026	0
DTXSID1062122	4:2 Fluorotelomer alcohol	Both	1480971	0.168	0.053637	31.95	0	NS	45.62	0	37.71	0
DTXSID50369896	1H,1H,10H,10H-Perfluorodecane-1,10-diol	Both	1208990274	0.0047	0.00105	22.3	0	NS	56.6	0	49.86	0
DTXSID20337446	2-(Perfluorooctyl)ethanthiol	No	1210314523	Fmd	Fmd	Fmd	1	NA	Fmd	Fmd	Fmd	1
DTXSID20379947	2-(Perfluorohexyl)ethanethiol	No	1213130522	Fst	Fst	Fst	1	0	Fmd	Fmd	Fmd	1
DTXSID20440585	1-(Perfluorohexyl)octane	No	1208990475	Fmd	Fmd	Fmd	Fmd	Fmd	Fmd	Fmd	Fmd	1
DTXSID30880413	3-(Perfluorohexyl)-1,2-epoxypropane	No	1503091	Fmd	Fmd	Fmd	Fmd	Fmd	Fmd	Fmd	Fmd	1
DTXSID4059912	Heptafluorobutyl iodide	No	1503163	Fmd	Fmd	Fmd	Fmd	0	Fmd	Fmd	Fmd	1
DTXSID50229163	Trichloro((perfluorohexyl)ethyl)silane	No	1503116	Fmd	Fmd	Fmd	Fmd	Fmd	Fmd	Fmd	Fmd	1
DTXSID50441560	Methyl 2H,2H,3H,3H-perfluoroheptanoate	No	1480901	Fmd	Fmd	Fmd	Fmd	Fmd	Fmd	Fmd	Fmd	1
DTXSID60238701	Perfluoropinacol	No	1208990271	Fmd	Fmd	Fmd	Fmd	NA	Fmd	Fmd	Fmd	1
DTXSID60377826	1H,1H-Perfluoropentylamine	No	1480918	Fmd	Fmd	Fmd	Fmd	Fmd	Fmd	Fmd	Fmd	1
DTXSID7047566	Perfluorohexyl iodide	No	1210314749	Fmd	Fmd	Fmd	Fmd	NA	Fmd	Fmd	Fmd	1
DTXSID90371872	1,8-Divinylperfluorooctane	No	1503101	Fmd	Fmd	Fmd	Fmd	Fmd	Fmd	Fmd	Fmd	1
DTXSID9061881	1-Iodo-1H,1H,2H,2H-perfluoroheptane	No	1503134 or 1210314502	Fmd	Fmd	Fmd	Fmd	Fmd	Fmd	Fmd	Fmd	1
DTXSID00194615	1H,1H,9H-Perfluorononyl acrylate	No	1503142	Fst	Fst	Fst	1	0	Fst	1	Fst	0
DTXSID00379884	3-(Perfluoro-3-methylbutyl)-1,2-propenoxide	No	1208990278	Fst	Fst	Fst	1	0	Fst	1	Fst	0
DTXSID10224331	2,2,3,3-Tetrafluoropropyl acrylate	No	1208990471	Fst	Fst	Fst	1	0	Fst	1	Fst	0
DTXSID10379254	1H,1H-Heptafluorobutyl epoxide	No	1208990472	Fst	Fst	Fst	1	0	Fst	1	Fst	0
DTXSID1068772	2-(Perfluorobutyl)ethyl acrylate	No	1208990478	Fst	Fst	Fst	1	0	Fst	1	Fst	0
DTXSID3065586	1H,1H-Perfluorobutyl methacrylate	No	1503203	Fst	Fst	Fst	1	8	Fst	1	Fst	0
DTXSID3066215	(Heptafluorobutanoyl)pivaloylmethane	No	1503107 / 1210314745	Fmd	Fmd	Fmd	Fmd	Fmd	Fst	1	Fst	0
DTXSID40235137	Dimethoxymethyl((perfluorohexyl)ethyl)silane	No	1208990482	Fst	Fst	Fst	1	0	Fst	1	Fst	0
DTXSID40380797	Fluorinated triethylene glycol monomethyl ether	No	1503204	Fst	Fst	Fst	1	0	Fst	1	Fst	0
DTXSID5059799	1H,1H-Perfluorooctyl acrylate	No	1503094	Fst	Fst	Fst	1	6	Fst	1	Fst	0
DTXSID5059828	1-Iodopentadecafluoroheptane	No	1210314513 / 1503155	Fst	Fst	Fst	1	16	Fst	1	Fst	0
DTXSID5060986	1H,1H,5H,5H-Perfluoro-1,5-pentanediol diacrylate	No	1208990468	Fst	Fst	Fst	1	0	Fst	1	Fst	0
DTXSID5067348	8:2 Fluorotelomer acrylate	No	1503128	Fst	Fst	Fst	1	0	Fst	1	Fst	0
DTXSID70880134	1-Pentafluoroethylethanol	No	1480907	Fst	Fst	Fst	1	0	Fst	1	Fst	0
DTXSID80379721	1H,1H,6H,6H-Perfluorohexane-1,6-diol diacrylate	No	1210314537 or 1503184	Fst	Fst	Fst	1	0	Fst	1	Fst	0
DTXSID8044969	Methyl perfluoro(3-(1-ethenyloxypropan-2-yloxy)propanoate)	No	1210314520	Fst	Fst	Fst	1	Fst	Fst	1	Fst	0
DTXSID90880131	1H,1H,5H-Perfluoropentyl methacrylate	no	1213130507	Fst	Fst	Fst	1	0.01	Fst	1	Fst	0
DTXSID10379835	1H,1H-Perfluoroheptylamine	PPB	1213130505	0.129	0.0311	24.1838	0	54	Fmd	Fmd	Fmd	mix
DTXSID3047558	6:2 Fluorotelomer methacrylate	PPB	1480940	0.21	0.11	50.05	0	54	Fmd	Fmd	Fmd	1
DTXSID50379930	1H,1H-Perfluorononylamine	PPB	1213130510	0.043	0.01013	23.5329	0	60	Fmd	Fmd	Fmd	mix
DTXSID50381992	Bis(1H,1H-perfluoropropyl)amine	PPB	1480959	0.0476688	0.0114535	24.03	0	NS	Fmd	Fmd	Fmd	mix
DTXSID00190950	6:1 Fluorotelomer alcohol	PPB	1503135	0.023	0.005819	25.43	0	NS	Fst	1	Fst	0
DTXSID0059879	1H,1H,5H-Perfluoropentanol	PPB	1480900	0.361604	0.0724924	20.05	0	NS	Fst	1	Fst	0
DTXSID10379991	3-(Perfluorooctyl)propanol	PPB	1208990267	0.0357485	0.00856894	23.97	0	NS	Fst	1	Fst	0
DTXSID1047578	1H,1H,2H,2H-Perfluorohexyl iodide	PPB	1210314763	0.0980374	0.015769	16.0847	0	NS	Fst	1	Fst	0
DTXSID20335129	1,6-Dibromododecafluorohexane	PPB	1213130503	0.004	based on eLOQ	based on eLOQ	0	40	Fst	1	Fst	0	PPB based on eLOQ
DTXSID30190948	Perfluoro-1,4-diiodobutane	PPB	1213130516	0.0055	0.0017	31.33	0	NS	Fst	1	Fst	0
DTXSID30395037	tris(Trifluoroethoxy)methane	PPB	1480964	0.172847	0.0119464	6.91154	0	66	Fst	1	Fst	0
DTXSID40379666	N-Methyl-N-trimethylsilylheptafluorobutyramide	PPB	1208990476	0.545074	0.0509725	9.35	0	NS	Fst	1	Fst	0
DTXSID4059914	Heptafluorobutanol	PPB	1480915	0.510507	0.0310346	6.08	0	82	Fst	1	Fst	0
DTXSID50184723	1H,1H-Perfluorooctylamine	PPB	1213130521	0.105	update (avg of 2 values)		0	58	Fst	Fst	Fst	0	average of 2 experimental runs
DTXSID50382621	7:3 Fluorotelomer alcohol	PPB	1503145	0.023	0.011217	48.3486	0	NS	Fst	1	Fst	0
DTXSID5044572	6:2 Fluorotelomer alcohol	PPB	1480941	0.023	0.005819	25.43	0	100	Fst	1	Fst	0
DTXSID5063235	1H,1H-Perfluorooctyl methacrylate	PPB	1208990276	0.13	0.05	40.53	0	49	Fst	1	Fst	0
DTXSID60195123	Perfluorooctanamide	PPB	1503117	0.0281935	0.00525924	18.6541	0	NS	Fst	1	Fst	0
DTXSID60377821	4:4 Fluorotelomer alcohol	PPB	1480902	0.064	0.016328	25.4982	0	100	Fst	1	Fst	0
DTXSID60379269	3-(Perfluoropropyl)propanol	PPB	1480965	0.203296	0.0225374	11.09	0	NS	Fst	1	Fst	0
DTXSID60379901	(Perfluoro-5-methylhexyl)ethyl 2-methylprop-2-enoate	PPB	1210314760	0.0603	0.016	26.42		63.6	Fst	1	Fst	0
DTXSID70381151	Perfluorooctanamidine	PPB	1503125	0.0252577	0.000665379	2.63	0	67	Fst	1	Fst	0
DTXSID7060332	(Perfluorobutyryl)-2-thenoylmethane	PPB	1210314812	0.006	0.00013	2.021	0	100	Fst	Fst	Fst	1	PPB based on eLOQ
DTXSID70880230	((2,2,3,3-Tetrafluoropropoxy)methyl)oxirane	PPB	1503096	0.8411	0.17	19.9	0	66	Fst	1	Fst	0
DTXSID80375107	11:1 Fluorotelomer alcohol	PPB	1480969	0.057	0.026248	46.136	0	100	Fst	1	Fst	0
DTXSID80382093	2-Aminohexafluoropropan-2-ol	PPB	1480899	1.07182	0.313036	29.21	0	76	Fst	1	Fst	0
DTXSID8062101	8:2 Fluorotelomer methacrylate	PPB	1208990467	0.09	0.04	39.34	0	66	Fst	1	Fst	0
DTXSID90190949	1,6-Diiodoperfluorohexane	PPB	1213130501	0.026	0.0083	32.56	0	72	Fst	1	Fst	0
DTXSID9059832	Dodecafluoroheptanol	PPB	1480906	0.053683	0.00922324	17.18	0	NS	Fst	1	Fst	0
DTXSID90880156	1-Iodo-1H,1H,2H,2H-perfluorononane	PPB	1208990474	0.1123	0.05	44.17	0	51.7	Fst	Fst	Fst	0
DTXSID7029904	8:2 Fluorotelomer alcohol	PPB	1480956	0.017	0.008818	51.98	0	100				0

## Sheet: Table_S4_UC_Exp_Data
				Mean	SD	CV	Mean		Time 1 hr			Time 5 hr			Aqueous Fraction			Fraction Unbound (fu)			Stability (T5hr/ T1hr)			p-value	NOTES
DTXSID	Chemical	AbbrevSampleID	CAS#	Fu	Fu	Fu	Stability	UC Assay Date	2020-01-29			2020-01-29			2020-01-29			2020-01-29			2020-01-29			t test
DTXSID10379991	3-(Perfluorooctyl)propanol	267	1651-41-8	0.0357485	0.00856894	23.9701	0.89348	Run-specific Avg	11367			10162.1			357.857			0.0357485			0.894			0.10066
								Run-specific CV										23.9701
	3-(Perfluorooctyl)propanol								A	B	C	A	B	C	A	B	C	A	B	C	A	B	C
	3-(Perfluorooctyl)propanol							1/29 UC, 2/3 GC	11954.3	11059.5	11087.4	10945	10453.9	9087.45	303.392	363.325	406.854	0.0277197	0.0347549	0.0447709	0.91557	0.945248	0.819623
									2020-01-29			2020-01-29			2020-01-29			2020-01-29			2020-01-29
DTXSID0059871	Pentafluoropropionamide	273	354-76-7	0.808943	0.0371806	4.59619	0.71052	Run-specific Avg	9714.7			6988.84			5577.25			0.808943			0.719408			0.00333412
								Run-specific CV										4.59619
DTXSID0059871	Pentafluoropropionamide								A	B	C	A	B	C	A	B	C	A	B	C	A	B	C
DTXSID0059871	Pentafluoropropionamide							1/29 UC, 2/3 GC	10054.3	9452.27	9637.56	7021.75	6955.93	6720.03	5532.49	5474.65	5724.61	0.787908	0.787048	0.851873	0.698384	0.7359	0.697275
									2020-01-29			2020-01-29			2020-01-29			2020-01-29			2020-01-29
DTXSID40379666	N-Methyl-N-trimethylsilylheptafluorobutyramide	476	532-64-3	0.545074	0.0509725	9.3515	0.935181	Run-specific Avg	10832.7			10129.4			5511.05			0.545074			0.935077			0.0992066
								Run-specific CV										9.3515
DTXSID40379666	N-Methyl-N-trimethylsilylheptafluorobutyramide								A	B	C	A	B	C	A	B	C	A	B	C	A	B	C
DTXSID40379666	N-Methyl-N-trimethylsilylheptafluorobutyramide							1/29 UC, 2/3 GC	10818.4	11001.2	10678.4	10581.4	9967.9	9838.8	5369.17	5230.43	5933.55	0.507417	0.524728	0.603077	0.978089	0.906077	0.921376
									2020-01-17	2020-02-13		2020-01-17	2020-02-13		2020-01-17	2020-02-13		2020-01-17	2020-02-13		2020-01-17	2020-02-13
DTXSID80382093	2-Aminohexafluoropropan-2-ol	899	31253-34-6	1.07182	0.313036	29.206	0.760082	Run-specific Avg	9071.48	10569		6928.9	7948.36		7717.58	7599.92		1.15071	0.99293		0.768911	0.751253		0.00782332
								Run-specific CV										30.5718	32.2514
									A	B	C	A	B	C	A	B	C	A	B	C	A	B	C
								1/17 UC, 2/3 GC	9554.71	8950.48	8709.26	5753.51	6963.25	8069.95	8931.04	6984.06	7237.64	1.55228	1.00299	0.896863	0.602165	0.777974	0.926593
								2/13 UC, 2/19 GC	10360.4	10861.5	10485	6287.12	8366.09	9191.87	8545.75	6409.13	7844.89	1.35925	0.766083	0.85346	0.606843	0.770249	0.876668
									2020-01-17			2020-01-17			2020-01-17			2020-01-17			2020-01-17	2020-10-09	2020-12-06
DTXSID0059879	1H,1H,5H-Perfluoropentanol	900	355-80-6	0.361604	0.0724924	20.0475	0.854665	Run-specific Avg	10532.2			9038.31			3202.63			0.361604			0.85816			0.0487612
								Run-specific CV										20.0475
DTXSID0059879	1H,1H,5H-Perfluoropentanol								A	B	C	A	B	C	A	B	C	A	B	C	A	B	C
DTXSID0059879	1H,1H,5H-Perfluoropentanol							1/17 UC, 2/3 GC	9694.43	11637.5	10264.7	7515.62	10498.4	9100.93	3345.63	3311.66	2950.6	0.445158	0.315445	0.324209	0.775251	0.902116	0.886627
									2020-01-29			2020-01-29			2020-01-29			2020-01-29			2020-01-29
DTXSID9059832	Dodecafluoroheptanol	906	335-99-9	0.053683	0.00922324	17.1809	0.874893	Run-specific Avg	9572.83			8332.09			442.282			0.053683			0.870389			0.188156
								Run-specific CV										17.1809
DTXSID9059832	Dodecafluoroheptanol								A	B	C	A	B	C	A	B	C	A	B	C	A	B	C
DTXSID9059832	Dodecafluoroheptanol							1/29 UC, 2/3 GC	10740.2	8829.41	9148.86	8797.87	8847.88	7350.52	453.35	404.587	468.908	0.0515295	0.045727	0.0637925	0.819152	1.00209	0.803436
									2020-01-29			2020-01-29			2020-01-29			2020-01-29			2020-01-29
DTXSID10382147	3-(Perfluoro-2-butyl)propane-1,2-diol	913	125070-38-4	0.369589	0.0447973	12.1208	0.96498	Run-specific Avg	9031.2			8687.65			3191.87			0.369589			0.96196			0.470614
								Run-specific CV										12.1208
DTXSID10382147	3-(Perfluoro-2-butyl)propane-1,2-diol								A	B	C	A	B	C	A	B	C	A	B	C	A	B	C
DTXSID10382147	3-(Perfluoro-2-butyl)propane-1,2-diol							1/29 UC, 2/3 GC	9522.92	9681	7889.67	8409.3	9622.79	8030.85	2936.02	3258.91	3380.68	0.34914	0.338666	0.420962	0.88306	0.993987	1.01789
									2020-01-29			2020-01-29			2020-01-29			2020-01-29			2020-01-29
DTXSID4059914	Heptafluorobutanol	915	375-01-9	0.510507	0.0310346	6.07917	0.81457	Run-specific Avg	7721.13			6284.54			3202.98			0.510507			0.81394			0.00963199
								Run-specific CV										6.07917
DTXSID4059914	Heptafluorobutanol								A	B	C	A	B	C	A	B	C	A	B	C	A	B	C
DTXSID4059914	Heptafluorobutanol							1/29 UC, 2/3 GC	8203.67	7703.29	7256.43	6637.96	6112.15	6103.5	3187.14	3313.8	3108.01	0.480137	0.542166	0.509218	0.809146	0.793447	0.841116
									2020-01-29			2020-01-29			2020-01-29			2020-01-29			2020-01-29
DTXSID60379269	3-(Perfluoropropyl)propanol	965	679-02-7	0.203296	0.0225374	11.086	0.891578	Run-specific Avg	8380.76			7456.47			1511.56			0.203296			0.889713			0.0496851
								Run-specific CV										11.086
DTXSID60379269	3-(Perfluoropropyl)propanol								A	B	C	A	B	C	A	B	C	A	B	C	A	B	C
DTXSID60379269	3-(Perfluoropropyl)propanol							1/29 UC, 2/3 GC	9125.96	8240.63	7775.68	7832.93	7312.23	7224.24	1402.82	1635.59	1496.26	0.179093	0.223679	0.207117	0.858313	0.887339	0.929081
									2020-01-29			2020-01-29			2020-01-29			2020-01-29			2020-01-29
DTXSID70381151	Perfluorooctanamidine	3125	307-31-3	0.203296	0.0225374	11.086	0.891578	Run-specific Avg	8380.76			7456.47			1511.56			0.203296			0.889713			0.0496851
								Run-specific CV										11.086
DTXSID70381151	Perfluorooctanamidine								A	B	C	A	B	C	A	B	C	A	B	C	A	B	C
DTXSID70381151	Perfluorooctanamidine							1/29 UC, 2/3 GC	9125.96	8240.63	7775.68	7832.93	7312.23	7224.24	1402.82	1635.59	1496.26	0.179093	0.223679	0.207117	0.858313	0.887339	0.929081
									2021-11-16			2021-11-16			2021-11-16			2021-11-16			2021-11-16
DTXSID90190949	1,6-Diiodoperfluorohexane	275	375-80-4	0.361476	0.167746	46.4058	0.685218	Run-specific Avg	7467.06			5130.47			1862.26			0.361476			0.687079			0.00654724
								Run-specific CV										46.4058
									A	B	C	A	B	C	A	B	C	A	B	C	A	B	C
								11/16/2021 UC + GC	7348.17	7260.8	7792.22	5279.93	4981	5073.56	2900.98	1534.24	1151.57	0.549435	0.308017	0.226974	0.718537	0.686013	0.651106
									2021-11-16			2021-11-16			2021-11-16			2021-11-16			2021-11-16
DTXSID7060332	(Perfluorobutyryl)-2-thenoylmethane	812	559-94-4	0.00713865	0.00148192	20.7591	1.27777	Run-specific Avg	6162.62			7870.76			55.0775			0.00713865			1.27718			0.424596
								Run-specific CV										20.7591
									A	B	C	A	B	C	A	B	C	A	B	C	A	B	C
								11/16/2021 UC + GC	5367.12	5230.79	7889.96	9085.86	6655.66	6848.72	80.3797	42.4264	42.4264	0.00884668	0.00637449	0.00619479	1.69287	1.2724	0.86803
									2021-11-16			2021-11-16			2021-11-16			2020-01-29			2020-01-29
DTXSID3059927	Hexafluoroamylene glycol	945	376-90-9	0.67695	0.0606317	8.95659	0.995801	Run-specific Avg	8744.68			8318.05			5841.59			0.67695			0.951213			0.843907
								Run-specific CV										8.95659
									A	B	C	A	B	C	A	B	C	A	B	C	A	B	C
								4/16 UC, 4/20 GC (2021)	7952.27	8125.77	10156	8578.66	8057.45	9313.49	5338.82	5980.19	6205.76	0.622337	0.742194	0.666319	1.07877	0.991592	0.917043
									2020-01-29			2020-01-29			2020-01-29			2020-01-29			2020-01-29
DTXSID1047578	1H,1H,2H,2H-Perfluorohexyl iodide	763	2043-55-2	0.0980374	0.015769	16.0847	0.928232	Run-specific Avg	8795.01			7661.47			777.526			0.0980374			0.871116			0.469316
								Run-specific CV										16.0847
									A	B	C	A	B	C	A	B	C	A	B	C	A	B	C
								4/16 UC, 4/20 GC (2021)	6806	8570.08	11008.9	7661.47	7661.47	8422.12	613.844	841.294	877.441	0.080121	0.109809	0.104183	1.12569	0.893979	0.765025
									2020-01-29			2020-01-29			2020-01-29			2020-01-29			2020-01-29
DTXSID50369896	1H,1H,10H,10H-Perfluorodecane-1,10-diol	274	754-96-1	0.00468674	0.00104551	22.3079	1.00331	Run-specific Avg	8971.78			8593.18			44.3796			0.00494797			0.957801			0.958371
								Run-specific CV										10.116
									A	B	C	A	B	C	A	B	C	A	B	C	A	B	C
								4/16 UC, 4/20 GC	8147.05	8413.01	10355.3	8714.34	8472.01	9664.38	38.1265	43.7811	51.2312	0.00437514	0.00516773	0.00530103	1.06963	1.00701	0.933282
								9/23 UC, 10/13 GC	7976.51	8687.17	7618.18	7825.67	8712.14	9551.2	29.5415	53.5869	32.0041	0.00377495	0.00615083	0.00335079	0.981089	1.00287	1.25374
									2020-01-29			2020-01-29			2020-01-29			2020-01-29			2020-01-29
DTXSID30395037	tris(Trifluoroethoxy)methane	964	354-76-7	0.172847	0.0119464	6.91154	0.662272	Run-specific Avg	4215.89			2784.13			480.945			0.172847			0.660391			0.0058023
								Run-specific CV										6.91154
									A	B	C	A	B	C	A	B	C	A	B	C	A	B	C
								4/16 UC, 4/20 GC	3917.21	4534.14	4196.31	2663.4	2904.87	2795.7	495.348	472.424	475.064	0.185983	0.162632	0.169927	0.679923	0.640665	0.666228
									2020-01-29			2020-01-29			2020-01-29			2020-01-29			2020-01-29
DTXSID00380798	1H,1H,11H,11H-Perfluorotetraethylene glycol	464	330562-44-2	0.0127802	0.00168331	13.1713	1.05068	Run-specific Avg	7839.8			7824.4			104.242			0.0127802			0.998035			0.557954
								Run-specific CV										13.1713
									A	B	C	A	B	C	A	B	C	A	B	C	A	B	C
								4/16 UC, 4/20 GC	7793.62	8169.16	7556.61	7473.74	8175.06	9010.11	109.73	99.5431	103.454	0.0146821	0.0121764	0.011482	0.958955	1.00072	1.19235
									2020-01-29			2020-01-29			2020-01-29			2020-01-29			2020-01-29
DTXSID30340244	1H,1H,7H-Perfluoroheptyl 4-methylbenzenesulfonate	477	424-16-8	0.0291043	0.0105577	36.2755	1.00638	Run-specific Avg	9423.14			9262.64			280.058			0.0291043			0.982967			0.921998
								Run-specific CV										36.2755
									A	B	C	A	B	C	A	B	C	A	B	C	A	B	C
								4/16 UC, 4/20 GC	9072.08	10194.9	9002.4	8560.52	9964.76	9885.5	162.782	281.225	396.167	0.0190155	0.028222	0.0400756	0.943611	0.977422	1.0981
									2020-01-29			2020-01-29			2020-01-29			2020-01-29			2020-01-29
DTXSID30396867	1H,1H,8H,8H-Perfluorooctane-1,8-diol	479	679-02-7	0.0556286	0.00724989	13.0327	0.997139	Run-specific Avg	8185.76			7477.64			422.366			0.0528642			0.913494			0.935407
DTXSID30396867	1H,1H,8H,8H-Perfluorooctane-1,8-diol							Run-specific CV										17.385
DTXSID30396867	1H,1H,8H,8H-Perfluorooctane-1,8-diol								A	B	C	A	B	C	A	B	C	A	B	C	A	B	C
DTXSID30396867	1H,1H,8H,8H-Perfluorooctane-1,8-diol							4/16 UC, 4/20 GC	8210.48	8652.78	7694.03	7477.64	7477.64	9359.65	459.225	404.056	403.816	0.061413	0.0540352	0.0431444	0.910744	0.86419	1.21648
								9/23 UC, 10/13 GC	7495.85	8242.79	6998.48	7470.56	8168.83	8821.07	467.47	486.886	467.528	0.062575	0.0596029	0.0530013	0.996626	0.991028	1.26043
									2020-01-29			2020-01-29			2020-01-29			2020-01-29			2020-01-29
DTXSID1062122	4:2 Fluorotelomer alcohol	4:2 FTOH aka 971	2043-47-2	0.167862	0.0536369	31.9529	0.740167	Run-specific Avg	12824			9365.87			2164.31			0.167862			0.730338			0.0322328
DTXSID5059828	1-Iodopentadecafluoroheptane							Run-specific CV										31.9529
DTXSID5059828	1-Iodopentadecafluoroheptane								A	B	C	A	B	C	A	B	C	A	B	C	A	B	C
DTXSID5059828	1-Iodopentadecafluoroheptane							9/13/2021 UC 1/19/22GC	13036	13164.3	12271.8	8478.66	10253.1	9709.96	1744.82	3486.44	1261.67	0.205789		0.129935	0.650406	0.778855	0.791241
									2020-01-29			2020-01-29			2020-01-29			2020-01-29			2020-01-29
DTXSID00190950	6:1 Fluorotelomer alcohol	6:1 FTOH aka 3135	375-82-6	0.0230708	0.012117	52.5209	0.906905	Run-specific Avg	10422.9			8563.21			190.552			0.0230708			0.821577			0.643863
								Run-specific CV										52.5209
									A	B	C	A	B	C	A	B	C	A	B	C	A	B	C
								9/13/2021 UC 1/19/22GC	11162.4	10923.7	9182.55	5789.66	11336.8	10690.6	212.981	210.941	147.734	0.0367865	0.0186068	0.013819	0.518673	1.03781	1.16423
									2020-01-29			2020-01-29			2020-01-29			2020-01-29			2020-01-29
DTXSID5044572	6:2 Fluorotelomer alcohol	6:2 FTOH aka 941	647-42-7	0.0228805	0.00581868	25.4307	0.895432	Run-specific Avg	10506.4			9387.28			1241.62			0.0228805			0.893484			0.276844
								Run-specific CV										25.4307
									A	B	C	A	B	C	A	B	C	A	B	C	A	B	C
								9/13/2021 UC 1/19/22GC	10094.7	10242.5	11181.9	8145.88	10628.7	9411.26	219.897	3328.34	176.612	0.0269949		0.0187661	0.806943	1.0377	0.841654
DTXSID60377821	4:4 Fluorotelomer alcohol	4:4 FTOH aka 902	3792-02-7	0.0640375	0.0163284	25.4982	0.850076	Run-specific Avg	10142.6			8512.77			545.488			0.0640375			0.839312			0.209633
								Run-specific CV										25.4982
									A	B	C	A	B	C	A	B	C	A	B	C	A	B	C
								9/13/2021 UC 1/19/22GC	9594.35	11379.4	9453.92	9012.64	8012.91	8571.88	460.145	470.255	706.065	0.0510555	0.0586872	0.0823699	0.93937	0.704158	0.906701
DTXSID7029904	8:2 Fluorotelomer alcohol	8:2 FTOH aka 956	678-39-7	0.0169646	0.00881845	51.9816	0.814098	Run-specific Avg	10111.5			8217.44			137.733			0.0169646			0.812681			0.0244386
								Run-specific CV										51.9816
									A	B	C	A	B	C	A	B	C	A	B	C	A	B	C
								9/13/2021 UC 1/19/22GC	10349.3	10349.3	9635.91	7909.09	8525.8	8231.76	192.869	61.5201	158.809	0.0243857	0.00721576	0.0192922	0.764213	0.823802	0.85428
DTXSID50382621	Methyl perfluoro(3-(1-ethenyloxypropan-2-yloxy)propanoate)	7:3 FTOH aka 3145	25600-66-2	0.023201	0.0112174	48.3486	0.836445	Run-specific Avg	11859.8			8614.65			200.269			0.023201			0.726374			0.488413
								Run-specific CV										48.3486
									A	B	C	A	B	C	A	B	C	A	B	C	A	B	C
								9/13/2021 UC 1/19/22GC	13194.9	10996	11388.5	5740.92	11488.4	11724.2	201.618	248.543	150.648	0.0351194	0.0216343	0.0128494	0.435088	1.04478	1.02947
DTXSID80375107	11:1 Fluorotelomer alcohol	11:1 FTOH aka 969	423-65-4	0.0568927	0.026248	46.136	0.909145	Run-specific Avg	16932.7			14264.3			847.845			0.0568927			0.842412			0.691125
								Run-specific CV										46.136
									A	B	C	A	B	C	A	B	C	A	B	C	A	B	C
								9/13/2021 UC 1/19/22GC	18170.7	16624.1	16003.4	8697.13	19831.5	16897.3	595.593	1494.34	453.605	0.0684815	0.0753516	0.0268448	0.478635	1.19294	1.05586
DTXSID1047578	1H,1H,2H,2H-Perfluorohexyl iodide	474	2043-52-9	0.112298	0.0496073	44.1747	0.517306	Run-specific Avg	5050.49			2557.09			291.605			0.112298			0.506306			0.00166826
								Run-specific CV										44.1747
									A	B	C	A	B	C	A	B	C	A	B	C	A	B	C
								7/16/21 UC, 7/28GC	5102.52	4814.29	5234.67	2541.5	2572.68	2719.11	429.404	197.254	248.159	0.168956	0.0766725	0.0912645	0.498088	0.534385	0.519444
DTXSID3059927	Hexafluoroamylene	760	50836-66-3	0.0603149	0.0159346	26.4191	0.63633	Run-specific Avg	5773.88			3649.75			221.159			0.0603149			0.632114			0.00410384
								Run-specific CV										26.4191
									A	B	C	A	B	C	A	B	C	A	B	C	A	B	C
								7/16/21 UC, 7/28GC	5920.14	5856.63	5544.86	3672.88	3626.61	3711.47	160.563	273.771	229.145	0.0437158	0.0754894	0.0617396	0.620405	0.619232	0.669353
DTXSID50369896	1H,1H,10H,10H-Perfluorodecane-1,10-diol	3096	19932-26-4	0.841126	0.167383	19.8999	0.657144	Run-specific Avg	6270			3856.19			3361.3			0.841126			0.615022			0.0752774
								Run-specific CV										19.8999
									A	B	C	A	B	C	A	B	C	A	B	C	A	B	C
								7/16/21 UC, 7/28GC	6036.15	7311.43	5462.42	3659.49	4052.89	4429.19	3710.68	3362.14	3011.07	1.01399	0.829567	0.679822	0.606262	0.554322	0.810848
DTXSID20335129	1,6-Dibromododecafluorohexane	30503	918-22-9	0.00421751	0.000341352	8.09371	0.415096	Run-specific Avg	9873.23			3867.32			16.9706			0.00421751			0.391698			0.0222625
								Run-specific CV										8.09371
									A	B	C	A	B	C	A	B	C	A	B	C	A	B	C
								10/6/21UC, 10/27GC	11600	8781.6	9238.06	4002.39	3732.26	4390.36	16.9706	16.9706	16.9706	0.00424011	0.004547	0.00386541	0.345033	0.425009	0.475247
DTXSID90880131	1H,1H,5H-Perfluoropentyl methacrylate	30507	355-93-1	0.248046	0.0883504	35.6185	0.0496787	Run-specific Avg	1474.15			74.0057			18.0433			0.248046			0.0502024			0.00507287
								Run-specific CV										35.6185
									A	B	C	A	B	C	A	B	C	A	B	C	A	B	C
								10/6/21UC, 10/27GC	1278.91	1599.93	1543.59	75.2443	72.767	69.0294	25.8202	12.2631	16.0467	0.343152	0.168525	0.232462	0.0588347	0.0454813	0.0447199
DTXSID30190948	Perfluoro-1,4-diiodobutane	30516	375-50-8	0.00545534	0.00170936	31.3337	0.740069	Run-specific Avg	1281.73			928.018			5.08179			0.00545534			0.724036			0.0354765
								Run-specific CV										31.3337
									A	B	C	A	B	C	A	B	C	A	B	C	A	B	C
								10/6/21UC, 10/27GC	1213.84	1436.94	1194.41	860.037	995.998	977.671	6.00515	3.59434	5.64587	0.00698243	0.00360879	0.00577482	0.708528	0.693139	0.818539
DTXSID90190949	1,6-Diiodoperfluorohexane	30501	375-80-4	0.0256177	0.00834171	32.5623	0.717865	Run-specific Avg	7967.83			5730.84			144.533			0.0256177			0.719247			0.0445528
								Run-specific CV										32.5623
									A	B	C	A	B	C	A	B	C	A	B	C	A	B	C
								10/6/21UC, 10/27GC	7383.58	8774.08	7745.84	5893.98	5567.71	5583.03	94.9667	176.609	162.022	0.0161125	0.0317203	0.0290204	0.798255	0.634563	0.720778
DTXSID10379835	1H,1H-Perfluoroheptylamine	30505	423-49-4	0.128599	0.0311001	24.1838	0.540926	Run-specific Avg	7312.39			3985.2			503.263			0.128599			0.544993			0.0138732
								Run-specific CV										24.1838
									A	B	C	A	B	C	A	B	C	A	B	C	A	B	C
								10/6/21UC, 10/27GC	6518.71	7913.09	7505.36	3934.26	4036.14	3821.62	488.915	403.165	617.709	0.124271	0.0998887	0.161636	0.603533	0.510059	0.509185
DTXSID50184723	1H,1H-Perfluorooctylamine	30521	307-29-9	0.0808451	0.0254149	31.4366	0.576648	Run-specific Avg	5260.63			3090.91			240.9			0.0808451			0.587554			0.023422
								Run-specific CV										31.4366
									A	B	C	A	B	C	A	B	C	A	B	C	A	B	C
								10/6/21UC, 10/27GC	4647.69	5598.62	5535.59	3087.52	3094.29	2839.44	245.64	173.583	303.476	0.079559	0.0560977	0.106879	0.664314	0.552688	0.512943
DTXSID50379930	1H,1H-Perfluorononylamine	30510	355-47-5	0.0430637	0.0101341	23.5329	0.597614	Run-specific Avg	11876.2			7216.71			307.363			0.0430637			0.607662			0.0168895
								Run-specific CV										23.5329
									A	B	C	A	B	C	A	B	C	A	B	C	A	B	C
								10/6/21UC, 10/27GC	11151.5	12346.8	12130.3	7604.95	6828.46	6766.48	414.774	241.353	265.963	0.05454	0.0353452	0.039306	0.681969	0.553055	0.557817
DTXSID50381992	Bis(1H,1H-perfluoropropyl)amine	959	883498-76-8	0.0476688	0.0114535	24.0273	0.798944	Run-specific Avg	12593.5			10699.5			465.753			0.0476688			0.849604			0.149029
								Run-specific CV										24.0273
									A	B	C	A	B	C	A	B	C	A	B	C	A	B	C
								9/23 UC, 10/13 GC	13036.1	11322.6	13421.7	11284.3	10114.7	8561.71	403.75	491.531	501.978	0.0357799	0.0485959	0.0586306	0.865616	0.893315	0.637903
DTXSID70381090	1H,1H,8H,8H-Perfluoro-3,6-dioxaoctane-1,8-diol	949	129301-42-4	0.206936	0.0193014	9.32721	1.06677	Run-specific Avg	8416.46			8614.09			1857.99			0.206936			1.02348			0.441191
								Run-specific CV										9.32721
									A	B	C	A	B	C	A	B	C	A	B	C	A	B	C
								9/23 UC, 10/13 GC	8264.23	9012.3	7972.85	8154.96	9073.21	9621.39	1529.78	2052.28	1991.9	0.187589	0.226192	0.207029	0.986778	1.00676	1.20677
DTXSID2060965	Heptafluorobutyramide	908	662-50-0	0.602975	0.0727211	12.0604	0.963204	Run-specific Avg	9336.1			8817.96			5392.01			0.600924			0.944502			0.383331
								Run-specific CV										9.5644
									A	B	C	A	B	C	A	B	C	A	B	C	A	B	C
								8/9 UC, 10/29 GC	10040.3	8718.12	9249.91	9020.54	8615.37	9277.3	6018.73	4913.63	5243.67	0.667225	0.570332	0.565215	0.898436	0.988215	1.00296
								10/9 UC, 11/1 GC	11241.4	9422.51	11756.9	8437.69	9272.67	10841.2	6072.18	5144.94	5860.48	0.71965	0.554851	0.540577	0.750588	0.984098	0.922111
DTXSID60400587	Nonafluoropentanamide	909	13485-61-5	0.19849	0.0288764	14.548	0.974933	Run-specific Avg	9452.12			8932.81			1830.49			0.199335			0.945059			0.596674
								Run-specific CV										13.0493
									A	B	C	A	B	C	A	B	C	A	B	C	A	B	C
								8/9 UC, 10/29 GC	10113.7	8734.56	9508.06	9001.96	8863.67	9697.69	2056.73	1581.84	1852.9	0.228476	0.178463	0.191066	0.890072	1.01478	1.01994
								10/9 UC, 11/1 GC	10851.6	9171.49	11533.5	8398.35	9600.69	10798.3	2022.26	1660.71	1934.66	0.240792	0.172978	0.179163	0.773924	1.0468	0.936259
DTXSID70366226	Perfluoropentanamide	916	355-81-7	0.541715	0.0965141	17.8164	0.920032	Run-specific Avg	4161.86			3794.38			3672.26			0.601483			0.911703			0.0244474
								Run-specific CV										5.56038
									A	B	C	A	B	C	A	B	C	A	B	C	A	B	C
								8/9 UC, 10/29 GC	4095.91	4172.11	4217.58	3665.58	3923.18	3900.51	2291.47	2266.95	6458.34	0.625132	0.577834		0.894938	0.940336	0.92482
								10/9 UC, 11/1 GC	4947.54	5944.8	5696.8	5187.45	5483.13	5150.18	3444.01	3146.59	8284.04	0.663911	0.573867		1.04849	0.922342	0.904048
								12/6 UC, 12/10 GC	7056.43	7030.65	8315.41	6751.52	7314.21	6252.54	3011.94	2889.13	3189.7	0.446112	0.395002	0.510145	0.95679	1.04033	0.751922
DTXSID80310730	Octafluoroadipamide	923	355-66-8	0.820116	0.130964	15.9689	0.976536	Run-specific Avg	3276.46			3215.93			3814.3			0.668039			0.981526			0.734737
								Run-specific CV										7.51193							2 data sets, calc from both or 1?
									A	B	C	A	B	C	A	B	C	A	B	C	A	B	C
								8/9 UC, 10/29 GC	2552.68	3416.19	3860.52	3300.13	3131.74	2779.82	2321.72	1981	7140.18	0.703524	0.632555		1.29281	0.916735	0.720065
								10/9 UC, 11/1 GC	4082.04	5048.88	4941.3	5843.86	5448.24	5060.2	5490.93	4656.69	11991.8	0.939606	0.854713		1.4316	1.0791	1.02406
								12/6 UC, 12/10 GC	7544.53	7932.14	6077.84	4734.07	4420.62	5135.42	4614.86	3994.39	3759.21	0.974819	0.90358	0.732016	0.627484	0.557306	0.844942
DTXSID60195123	Perfluorooctanamide	3117	423-54-1	0.0281935	0.00525924	18.6541	0.837912	Run-specific Avg	9601.58			8073.36			204.091			0.0266374			0.840836			0.3483
								Run-specific CV										18.998							2 data sets, calc from both or 1?
									A	B	C	A	B	C	A	B	C	A	B	C	A	B	C
								8/9 UC, 10/29 GC	8325.33	11802.9	8676.53	8907.88	7238.84	7205.43	185.793	208.37	218.108	0.0208572	0.028785	0.0302699	1.06997	0.61331	0.830451
								12/6 UC, 12/10 GC	6849.63	5468.31	6365.76	5187.9	5618.96	4276.93	127.707	158.749	155.594	0.0246164	0.0282523	0.0363798	0.757398	1.02755	0.671865
DTXSID5023792	4-Nitrotoluene	4NT	99-99-0	0.0580924	0.00407849	7.02069	0.815994	Run-specific Avg	9078.78	9327.07	9088.86	7477.25	7808.88	7376.59	448.111	416.723	447.8	0.0601892	0.0533921	0.0606959	0.823532	0.837133	0.812098
								Run-specific CV										11.9233	3.73545	3.62942
									2020-02-13			2020-02-13			2020-02-13			2020-02-13			2020-02-13
								Run-specific Avg	9049.44			7013.93			542.269			0.0782112			0.776138
								Run-specific CV										38.2582
									A	B	C	A	B	C	A	B	C	A	B	C	A	B	C
								1/29 UC, 2/3 GC	9444.97	9574.59	9167.75	8010.79	7913.8	7693.43	445.027	424.911	434.148	0.0555535	0.0536924	0.056431	0.848154	0.826541	0.839184
									9144.31	9134.28	8645.87	7315.35	7530.72	6675.79	503.825	427.633	469.962	0.0688723	0.0567852	0.070398	0.799989	0.824446	0.772136
									9102.7	9030.29	8464.26	7507.91	7288.67	7358.8	403.049	507.247	417.193	0.0536833	0.0695939	0.0566931	0.824801	0.807136	0.869396
								1/29 UC, 3/4 GC	9433.79	9393.78	9153.63	7998.02	7851.71	7576.93	424.607	404.885	420.676	0.053089	0.0515665	0.0555207	0.847805	0.835841	0.827751
								1/17 UC, 2/3 GC	8671.45	9222.03	9373.1	7181.91	7614.51	7333.33	421.413	459.654	462.333	0.0586769	0.0603655	0.0630454	0.828225	0.825687	0.782381
								2/13 UC, 2/19 GC	9120.21	9242.6	8785.53	6619.29	6926.88	7495.63	745.541	404.537	476.728	0.112632	0.0584011	0.0636008	0.725782	0.749452	0.853179
								11/16/2021 UC + GC	10465.2	10463.4	10709.7	10214.8	9914.68	10157.6	1119.2	988.446	798.208	0.109566	0.0996951	0.0785821	0.976075	0.947555	0.948451
								4/16 UC, 4/20 GC	9.77948e+07	9.83905e+07	1.11515e+08	8.77582e+07	9.3717e+07	8.89959e+07	4.80356e+06	3.87074e+06	4.08852e+06	0.0547363	0.0413024	0.0459406	0.897371	0.9525	0.798061
								9/13/2021 UC 1/19/22GC	8428.93	9320.16	10011.6	6256.52	8176.26	8713.8	529.532	1086.34	414.559	0.0846368		0.047575	0.742268	0.877266	0.870372
								9/13/2021 UC 1/19/22GC	7257.03	8066.58	10348.2	5912.86	6896	6448.63	382.345	358.991	507.302	0.0646633	0.0520578	0.0786682	0.814777	0.854885	0.623163
								9/13/2021 UC 1/19/22GC	8715.8	7856.54	7346.23	7666.74	7685.78	7743.49	494.555	373.036	440.834	0.0645066	0.0485358	0.0569296	0.879637	0.978264	1.05408
								7/16/21 UC, 7/28GC	1.30581e+07	2.71732e+07	2.77445e+07	1.96994e+07	2.40851e+07	2.3249e+07	1.10942e+06	1.32076e+06	1.32186e+06	0.0563176	0.0548372	0.0568568	1.50859	0.886353	0.837969
								7/16/21 UC, 7/28GC	2.37623e+07	2.65492e+07	2.62707e+07	2.41205e+07	2.39309e+07	2.23542e+07	1.34169e+06	1.0176e+06	918154	0.0556244	0.0425223	0.0410729	1.01508	0.901377	0.850918
								7/16/21 UC, 7/28GC	3.02689e+07	3.76907e+07	2.58439e+07	2.65336e+07	2.24056e+07	2.51568e+07	1.12163e+06	1.02392e+06	1.20057e+06	0.0422722	0.0456993	0.0477234	0.876596	0.594459	0.973413
								10/6/21UC, 10/27GC	7609.45	8026.84	8079.6	5953.73	6182.11	5987.49	465.743	348.281	398.342	0.078227	0.0563369	0.0665291	0.782412	0.770179	0.741063
								10/6/21UC, 10/27GC	28671.4	31004.2	29160	22302.2	24486.9	25375.4	1895.32	1598.66	1896.7	0.0849835	0.0652861	0.0747458	0.777858	0.789795	0.870212
								9/23 UC, 10/13 GC	9312.73	9299.43	8960.69	7236	7603.6	7794.42	471.551	556.848	589.771	0.0651673	0.0732348	0.0756658	0.777	0.817641	0.869846
								9/23 UC, 10/13 GC	9156.63	9340.36	9456.98	7695.22	8008.94	8038.47	478.487	485.192	546.473	0.0621797	0.0605813	0.0679822	0.840399	0.857456	0.850005
								8/9 UC, 10/29 GC- 1	8167.21	7664.9	8197.9	6351.64	6455.85	6439	444.356	341.779	397.933	0.0699593	0.052941	0.0618004	0.7777	0.842261	0.785446
								8/9 UC, 10/29 GC- 2	4810.05	4986.44	5060.59	4320.1	4238.92	4212.37	234.103	258.736	561.452	0.0541891	0.0610381	0.133286	0.898141	0.85009	0.832388
								8/9 UC, 10/29 GC- 3	7466.04	7610.14	7764.06	6273.68	6362.42	6203.42	397.988	410.542	363.69	0.0634377	0.0645261	0.0586274	0.840295	0.836045	0.798992
								10/9 UC, 11/1 GC-1	1954.27	1818.11	1901.03	1624.43	1540.91	1723.76	101.277	112.298	105.902	0.0623464	0.0728778	0.0614367	0.831219	0.847533	0.906752
								10/9 UC, 11/1 GC-2	4431.51	4797.52	4832.44	4068.51	3945.28	3955.84	356.47	246.458	637.237	0.0876168	0.0624689	0.161088	0.918088	0.822359	0.818601
								12/6 UC, 12/10 GC	3955.84	10330.8	9947.79	8430.1	8299.82	8553.26	555.436	506.01	606.745	0.0658872	0.0609664	0.0709374	2.13105	0.803405	0.859814

## Sheet: Table S5_HepCl_Data_Exp
Supplementary Table 5. Experimental Hep Clint Data and Calculations
Hepatocyte metabolic stabilty assay: experimental time course data and Clin vitro calculations
			Hepatocyte Clearance Data														Linear Regression Results
DTXSID	Chemical	Sample ID	Unadj Clint	Bkgd Adj Clint	Conc (nM)	Start Conc	Concentration (nM)						Negative Controls
						Time (min)	0	15	30	60	120	240	0	240	0	240	Best-Fit Values									No Cells BkgdCl				HT BkgdCl				Bkgd-Sub Clearance (µL/min/106 hepatocytes)
													No cells (NC)		Heat Treated (HT)		Slope	r2	Sy.x	F	DFn	DFd	P value	Half Life	Clearance	T-test pvalue	Slope	Half Life	Clearance	T-test pvalue	Slope	Half Life	Clearance
DTXSID0059871	Pentafluoropropionamide	1208990273	0	0	1000	Rep 1	1200.9		964.397	1100.67	809.577	557.904		567.617	1278.21	551.557	-0.00227	0.264	0.14	3.588	1	10	0.0875	NS	NS	0.0198	-0.00383	180.94	7.66	0.0003	-0.003162	219.165	6.324	0
						Rep 2	1350.94	950.982	880.787	1066.02		613.938	1612.33		1099.65	609.922
						Rep 3	1243.49	952.916	937.972	1194.23		631.251	1633.48	737.915	1341.05	575.034
DTXSID3059927	Hexafluoroamylene glycol	1480945	2.8	0	1000	Rep 1	904.289	889.716	774.463	901.107	865.693	674.351	830.122	479.464	941.377	487.17	-0.001398	0.4693	0.1299	14.15	1	16	0.0017	495.708	2.796	0.012	-0.001414	490.099	2.828	0.0162	-0.002106	329.06	4.212	0
						Rep 2	891.557	801.576	733.048	929.789	807.871	611.715	683.027	568.092	735.79	595.696
						Rep 3	657.581	938.868	756.418	820.604	671.853	490.915	707.501	532.117	794.754	416.449
DTXSID80310730	Octafluoroadipamide	1480923	5.29	2.95	1000	Rep 1	263.339	291.912	391.931	437.175	293.394	231.361	214.709	175.164	209.171	153.885	-0.002646	0.3297	0.3296	7.87	1	16	0.0127	261.905	5.292	0.0206	-0.001169	592.814	2.338	0.0005	-0.001514	457.728	3.028	2.954
						Rep 2	217.701	225.036	314.083	457.948	338.799	108.096	240.687	151.709	207.599	136.838
						Rep 3	209.817	414.445	336.529	302.199	278.045	123.963	228.618	191.604	206.567	143.186
DTXSID70381090	1H,1H,8H,8H-Perfluoro-3,6-dioxaoctane-1,8-diol	1480949	6.72	6.72	1000	Rep 1	1067.63	903.108	714.449	654.22	627.202	416.995	978.414	720.061	1068.13	785.658	-0.003361	0.7767	0.1574	55.66	1	16	<0.0001	206.189	6.722	0.0102	-0.001662	416.968	3.324	0.0707	-0.0009212	NS	0	6.722
						Rep 2	1273.66	907.096	630.515	868.877	592.924	461.099	1197.92	825.862	1130.06	790.303
						Rep 3	1079.52	876.56	635.479	780.77	691.666	399.27	1258.61	749.411	851.821	853.104
DTXSID10382147	3-(Perfluoro-2-butyl)propane-1,2-diol	1480913	8.61	5.88	1000	Rep 1	880.591	858.26	742.136	904.196	623.052	400.866	1136.56	792.448	1083.95	725.383	-0.004305	0.9317	0.1018	218.2	1	16	<0.0001	160.976	8.61	0.0012	-0.001367	506.95	2.734	0.0533	-0.002428	285.42	4.856	5.876
						Rep 2	1037.48	1099.86	974.371	908.986	608.094	351.17	Drop	800.439	2011.47	763.18
						Rep 3	1054.86	993.717	915.81	744.943	642.654	326.466	1061.97	781.338	1037.82	711.759
DTXSID70366226	Perfluoropentanamide	1480916	14.68	14.68	1000	Rep 1	266.414	510.783	668.591	757.092	230.771	124.07	370.307	665.793	770.455	181.867	-0.007341	0.7174	0.4025	40.61	1	16	<0.0001	94.4013	14.682	0.1809	NS	0	0	0.2122	NS	NS	0	14.682
						Rep 2	601.885	211.029	448.468	399.1	314.811	68.9066	672.696	567.467	742.091	379.217
						Rep 3	816.173	733.343	457.106	437.224	222.278	89.0821	228.618	709.797	533.874	711.23
DTXSID2060965	Heptafluorobutyramide	1480908	19.95	19.95	1000	Rep 1	988.297	550.618	499.471	417.033	201.833	32.412	931.056	409.23	235.454	186.113	-0.009975	0.9138	0.2676	169.6	1	16	<0.0001	69.4737	19.95	0.4168	NS	0	0	0.3522	NS	NS	0	19.95
						Rep 2	784.776	957.096	561.118	313.668	266.362	90.9721	344.897	475.181	531.962	333.957
						Rep 3	618.66	714.95	588.537	348.927	226.765	102.691	617.873	464.709	1078.3	440.852
DTXSID30396867	1H,1H,8H,8H-Perfluorooctane-1,8-diol	1208990479	22.82	20.006	1000	Rep 1	833.88	552.068	572.698	915.509	252.926	107.052	937.465	676.807	1090.28	595.287	-0.01141	0.8704	0.3846	107.5	1	16	<0.0001	60.7362	22.82	0.0279	-0.001407	492.537	2.814	0.2311	-0.00103	NS	NS	20.006
						Rep 2	886.538	564.688	772.55	882.56	197.823	35.3553	878.747	658.518	973.38	737.448
						Rep 3	918.72	626.636	675.577	951.955	212.459	35.3553	1163.86	781.013	645.077	742.842
DTXSID00380798	1H,1H,11H,11H-Perfluorotetraethylene glycol	1208990464	24.3	19.93	1000	Rep 1	1169.68	984.388	2342.25	953.219	326.261	88.3883	1976.91	1170.83	Drop	1000.31	-0.01215	0.9145	0.3244	171.2	1	16	<0.0001	57.037	24.3	0.0001	-0.002187	316.872	4.374	0.0117	-0.002833	244.617	5.666	19.926
						Rep 2	1982.62	1071.8	814.683	743.086	239.581	88.3883	1870.55	1067.29	1783.41	1076.58
						Rep 3	2030.22	1050.53	906.456	438.818	244.164	88.3883	1845.82	1131.22	1970.92	796.039
DTXSID30340244	1H,1H,7H-Perfluoroheptyl 4-methylbenzenesulfonate	1208990477	30.98	23.85	1000	Rep 1	1367.89	1073.03	985.478	899.811	111.739	14.2645	1381.59	723.371	1655.88	752.335	-0.01549	0.8822	0.4944	119.8	1	16	<0.0001	44.7385	30.98	0.004	-0.003563	194.499	7.126	0.0071	-0.004413	157.036	8.826	23.854
						Rep 2	1866.7	1187.92	1012.58	874.355	464.956	80.1632	1965.43	790.633	1540.88	712.914
						Rep 3	899.868	943.206	870.92	982.505	451.008	30.7581	2200.38	803.182	2130.45	422.601
DTXSID60400587	Nonafluoropentanamide	1480909	34.94	26.026	1000	Rep 1	390.162	214.882	192.232	74.6949	22.6965	3.11127	364.995	132.756	235.454	36.488	-0.01747	0.8596	0.6167	97.97	1	16	<0.0001	39.668	34.94	0.0006	-0.004457	155.486	8.914	0.0492	-0.007311	94.7887	14.622	26.026
						Rep 2	651.917	126.475	153.873	76.5031	21.4336	3.11127	386.302	122.614	531.962	123.755
						Rep 3	499.488	193.144	192.317	55.8443	13.3509	21.6115	296.545	103.779	1078.3	154.816
DTXSID1062122	4:2 Fluorotelomer alcohol	1480971	45.62	37.71	1000	Rep 1	9548.29	1692.86	339.856	47.9903	18.0283	21.5215	10000	3870	NA	NA	-0.02281	0.6485	1.467	29.51	1	16	<0.0001	30.3814	45.62	<0.0001	-0.003956	175.177	7.912	NA	NA	NA	NA	37.708
						Rep 2	12113.7	1166.53	404.508	38.9317	18.9716	17.4089	10000	3870	NA	NA
						Rep 3	7313.14	1804.74	458.803	58.7749	31.4203	13.0166	10000	3870	NA	NA
DTXSID50369896	1H,1H,10H,10H-Perfluorodecane-1,10-diol	1208990274	56.6	49.86	1000	Rep 1	503.86	181.506	207.766	56.5685			394.883	205.477	370.156	211.286	-0.0283	0.7788	0.3665	35.2	1	10	0.0001	24.4876	56.6	0.0005	-0.003368	205.76	6.736	0.0019	-0.002496	277.644	4.992	56.6	274 cleared by T60, so bkgd adjustment not applied
						Rep 2	483.613	316.777	203.542	167.752			393.112	157.76	373.519	241.673
						Rep 3	411.089	270.544	107.454	56.5685			400.596	169.683	421.129	189.092

## Sheet: Table S6_PPB_UC_Level2
Lab.Sample.Name	Date	Compound.Name	DTXSID	Lab.Compound.Name	Sample.Type	Dilution.Factor	Calibration	Standard.Conc	UC.Assay.T1.Conc	ISTD.Name	ISTD.Conc	ISTD.Area	Series	Area	Analysis.Method	Analysis.Instrument	Analysis.Parameters	Note	Level0.File	Level0.Sheet	Response	Verified
220119012	2021-09-13	6:1 Fluorotelomer alcohol	DTXSID00190950	6:1 FTOH aka 3135	CC	1	2021-09-13	0.00175	10	m6:2FTOH	1	31602	NA	1846	GCMS	Agilent 6890N GC w 5975 single quadrupole	351, 9.7	First CC run	UC_971_3135_941_902_956_3145_969_final_020322.xlsx	All Raw data and Calcs	0.05841	Y
220119010	2021-09-13	6:1 Fluorotelomer alcohol	DTXSID00190950	6:1 FTOH aka 3135	CC	1	2021-09-13	0.125	10	m6:2FTOH	1	31913	NA	132870	GCMS	Agilent 6890N GC w 5975 single quadrupole	351, 9.7		UC_971_3135_941_902_956_3145_969_final_020322.xlsx	All Raw data and Calcs	4.164	Y
220119015	2021-09-13	6:1 Fluorotelomer alcohol	DTXSID00190950	6:1 FTOH aka 3135	CC	1	2021-09-13	0.2	10	m6:2FTOH	1	29112	NA	187870	GCMS	Agilent 6890N GC w 5975 single quadrupole	351, 9.7		UC_971_3135_941_902_956_3145_969_final_020322.xlsx	All Raw data and Calcs	6.453	Y
220119004	2021-09-13	6:1 Fluorotelomer alcohol	DTXSID00190950	6:1 FTOH aka 3135	CC	1	2021-09-13	0.375	10	m6:2FTOH	1	36644	NA	397550	GCMS	Agilent 6890N GC w 5975 single quadrupole	351, 9.7		UC_971_3135_941_902_956_3145_969_final_020322.xlsx	All Raw data and Calcs	10.85	Y
220119009	2021-09-13	6:1 Fluorotelomer alcohol	DTXSID00190950	6:1 FTOH aka 3135	CC	1	2021-09-13	0.625	10	m6:2FTOH	1	38072	NA	773220	GCMS	Agilent 6890N GC w 5975 single quadrupole	351, 9.7		UC_971_3135_941_902_956_3145_969_final_020322.xlsx	All Raw data and Calcs	20.31	Y
220119017	2021-09-13	6:1 Fluorotelomer alcohol	DTXSID00190950	6:1 FTOH aka 3135	CC	1	2021-09-13	0.875	10	m6:2FTOH	1	25505	NA	719410	GCMS	Agilent 6890N GC w 5975 single quadrupole	351, 9.7		UC_971_3135_941_902_956_3145_969_final_020322.xlsx	All Raw data and Calcs	28.21	Y
220119018	2021-09-13	6:1 Fluorotelomer alcohol	DTXSID00190950	6:1 FTOH aka 3135	CC	1	2021-09-13	1.25	10	m6:2FTOH	1	23938	NA	1060600	GCMS	Agilent 6890N GC w 5975 single quadrupole	351, 9.7		UC_971_3135_941_902_956_3145_969_final_020322.xlsx	All Raw data and Calcs	44.31	Y
220119016	2021-09-13	6:1 Fluorotelomer alcohol	DTXSID00190950	6:1 FTOH aka 3135	CC	1	2021-09-13	0.003	10	m6:2FTOH	1	29206	NA	3187	GCMS	Agilent 6890N GC w 5975 single quadrupole	351, 9.7		UC_971_3135_941_902_956_3145_969_final_020322.xlsx	All Raw data and Calcs	0.1091	Y
220119003	2021-09-13	6:1 Fluorotelomer alcohol	DTXSID00190950	6:1 FTOH aka 3135	CC	1	2021-09-13	0.005	10	m6:2FTOH	1	31431	NA	5308	GCMS	Agilent 6890N GC w 5975 single quadrupole	351, 9.7		UC_971_3135_941_902_956_3145_969_final_020322.xlsx	All Raw data and Calcs	0.1689	Y
220119007	2021-09-13	6:1 Fluorotelomer alcohol	DTXSID00190950	6:1 FTOH aka 3135	CC	1	2021-09-13	0.0075	10	m6:2FTOH	1	35278	NA	8886	GCMS	Agilent 6890N GC w 5975 single quadrupole	351, 9.7		UC_971_3135_941_902_956_3145_969_final_020322.xlsx	All Raw data and Calcs	0.2519	Y
220119014	2021-09-13	6:1 Fluorotelomer alcohol	DTXSID00190950	6:1 FTOH aka 3135	CC	1	2021-09-13	0.0125	10	m6:2FTOH	1	32449	NA	12295	GCMS	Agilent 6890N GC w 5975 single quadrupole	351, 9.7		UC_971_3135_941_902_956_3145_969_final_020322.xlsx	All Raw data and Calcs	0.3789	Y
220119006	2021-09-13	6:1 Fluorotelomer alcohol	DTXSID00190950	6:1 FTOH aka 3135	CC	1	2021-09-13	0.02	10	m6:2FTOH	1	34524	NA	20498	GCMS	Agilent 6890N GC w 5975 single quadrupole	351, 9.7		UC_971_3135_941_902_956_3145_969_final_020322.xlsx	All Raw data and Calcs	0.5937	Y
220119008	2021-09-13	6:1 Fluorotelomer alcohol	DTXSID00190950	6:1 FTOH aka 3135	CC	1	2021-09-13	0.03125	10	m6:2FTOH	1	38323	NA	38757	GCMS	Agilent 6890N GC w 5975 single quadrupole	351, 9.7		UC_971_3135_941_902_956_3145_969_final_020322.xlsx	All Raw data and Calcs	1.011	Y
220119013	2021-09-13	6:1 Fluorotelomer alcohol	DTXSID00190950	6:1 FTOH aka 3135	CC	1	2021-09-13	0.05	10	m6:2FTOH	1	27968	NA	42961	GCMS	Agilent 6890N GC w 5975 single quadrupole	351, 9.7		UC_971_3135_941_902_956_3145_969_final_020322.xlsx	All Raw data and Calcs	1.536	Y
220119005	2021-09-13	6:1 Fluorotelomer alcohol	DTXSID00190950	6:1 FTOH aka 3135	CC	1	2021-09-13	0.0875	10	m6:2FTOH	1	41023	NA	111550	GCMS	Agilent 6890N GC w 5975 single quadrupole	351, 9.7		UC_971_3135_941_902_956_3145_969_final_020322.xlsx	All Raw data and Calcs	2.719	Y
220119061	2021-09-13	6:1 Fluorotelomer alcohol	DTXSID00190950	6:1 FTOH aka 3135	CC	1	2021-09-13	0.00175	10	m6:2FTOH	1	18247	NA	1349	GCMS	Agilent 6890N GC w 5975 single quadrupole	351, 9.7	Second CC run	UC_971_3135_941_902_956_3145_969_final_020322.xlsx	All Raw data and Calcs	0.07393	Y
220119060	2021-09-13	6:1 Fluorotelomer alcohol	DTXSID00190950	6:1 FTOH aka 3135	CC	1	2021-09-13	0.125	10	m6:2FTOH	1	18809	NA	82903	GCMS	Agilent 6890N GC w 5975 single quadrupole	351, 9.7		UC_971_3135_941_902_956_3145_969_final_020322.xlsx	All Raw data and Calcs	4.408	Y
220119064	2021-09-13	6:1 Fluorotelomer alcohol	DTXSID00190950	6:1 FTOH aka 3135	CC	1	2021-09-13	0.2	10	m6:2FTOH	1	16082	NA	120440	GCMS	Agilent 6890N GC w 5975 single quadrupole	351, 9.7		UC_971_3135_941_902_956_3145_969_final_020322.xlsx	All Raw data and Calcs	7.489	Y
220119053	2021-09-13	6:1 Fluorotelomer alcohol	DTXSID00190950	6:1 FTOH aka 3135	CC	1	2021-09-13	0.375	10	m6:2FTOH	1	18377	NA	244090	GCMS	Agilent 6890N GC w 5975 single quadrupole	351, 9.7		UC_971_3135_941_902_956_3145_969_final_020322.xlsx	All Raw data and Calcs	13.28	Y
220119059	2021-09-13	6:1 Fluorotelomer alcohol	DTXSID00190950	6:1 FTOH aka 3135	CC	1	2021-09-13	0.625	10	m6:2FTOH	1	23575	NA	505290	GCMS	Agilent 6890N GC w 5975 single quadrupole	351, 9.7		UC_971_3135_941_902_956_3145_969_final_020322.xlsx	All Raw data and Calcs	21.43	Y
220119067	2021-09-13	6:1 Fluorotelomer alcohol	DTXSID00190950	6:1 FTOH aka 3135	CC	1	2021-09-13	0.875	10	m6:2FTOH	1	17752	NA	509480	GCMS	Agilent 6890N GC w 5975 single quadrupole	351, 9.7		UC_971_3135_941_902_956_3145_969_final_020322.xlsx	All Raw data and Calcs	28.7	Y
220119068	2021-09-13	6:1 Fluorotelomer alcohol	DTXSID00190950	6:1 FTOH aka 3135	CC	1	2021-09-13	1.25	10	m6:2FTOH	1	13933	NA	734040	GCMS	Agilent 6890N GC w 5975 single quadrupole	351, 9.7		UC_971_3135_941_902_956_3145_969_final_020322.xlsx	All Raw data and Calcs	52.68	Y
220119066	2021-09-13	6:1 Fluorotelomer alcohol	DTXSID00190950	6:1 FTOH aka 3135	CC	1	2021-09-13	0.003	10	m6:2FTOH	1	18861	NA	2189	GCMS	Agilent 6890N GC w 5975 single quadrupole	351, 9.7		UC_971_3135_941_902_956_3145_969_final_020322.xlsx	All Raw data and Calcs	0.1161	Y
220119052	2021-09-13	6:1 Fluorotelomer alcohol	DTXSID00190950	6:1 FTOH aka 3135	CC	1	2021-09-13	0.005	10	m6:2FTOH	1	17663	NA	3706	GCMS	Agilent 6890N GC w 5975 single quadrupole	351, 9.7		UC_971_3135_941_902_956_3145_969_final_020322.xlsx	All Raw data and Calcs	0.2098	Y
220119057	2021-09-13	6:1 Fluorotelomer alcohol	DTXSID00190950	6:1 FTOH aka 3135	CC	1	2021-09-13	0.0075	10	m6:2FTOH	1	19362	NA	5737	GCMS	Agilent 6890N GC w 5975 single quadrupole	351, 9.7		UC_971_3135_941_902_956_3145_969_final_020322.xlsx	All Raw data and Calcs	0.2963	Y
220119063	2021-09-13	6:1 Fluorotelomer alcohol	DTXSID00190950	6:1 FTOH aka 3135	CC	1	2021-09-13	0.0125	10	m6:2FTOH	1	18577	NA	9008	GCMS	Agilent 6890N GC w 5975 single quadrupole	351, 9.7		UC_971_3135_941_902_956_3145_969_final_020322.xlsx	All Raw data and Calcs	0.4849	Y
220119055	2021-09-13	6:1 Fluorotelomer alcohol	DTXSID00190950	6:1 FTOH aka 3135	CC	1	2021-09-13	0.02	10	m6:2FTOH	1	16469	NA	10910	GCMS	Agilent 6890N GC w 5975 single quadrupole	351, 9.7		UC_971_3135_941_902_956_3145_969_final_020322.xlsx	All Raw data and Calcs	0.6625	Y
220119058	2021-09-13	6:1 Fluorotelomer alcohol	DTXSID00190950	6:1 FTOH aka 3135	CC	1	2021-09-13	0.03125	10	m6:2FTOH	1	21836	NA	25053	GCMS	Agilent 6890N GC w 5975 single quadrupole	351, 9.7		UC_971_3135_941_902_956_3145_969_final_020322.xlsx	All Raw data and Calcs	1.147	Y
220119062	2021-09-13	6:1 Fluorotelomer alcohol	DTXSID00190950	6:1 FTOH aka 3135	CC	1	2021-09-13	0.05	10	m6:2FTOH	1	14743	NA	26436	GCMS	Agilent 6890N GC w 5975 single quadrupole	351, 9.7		UC_971_3135_941_902_956_3145_969_final_020322.xlsx	All Raw data and Calcs	1.793	Y
220119026	2021-09-13	6:1 Fluorotelomer alcohol	DTXSID00190950	6:1 FTOH aka 3135	CC	1	2021-09-13	0	10	m6:2FTOH	1	15259	NA	115	GCMS	Agilent 6890N GC w 5975 single quadrupole	351, 9.7		UC_971_3135_941_902_956_3145_969_final_020322.xlsx	All Raw data and Calcs	0.007537	Y
220125002	2021-09-13	6:1 Fluorotelomer alcohol	DTXSID00190950	6:1 FTOH aka 3135	CC	1	2021-09-13	0.02	10	m6:2FTOH	1	11093	NA	7585	GCMS	Agilent 6890N GC w 5975 single quadrupole	351, 9.7		UC_971_3135_941_902_956_3145_969_final_020322.xlsx	All Raw data and Calcs	0.6838	Y
220125003	2021-09-13	6:1 Fluorotelomer alcohol	DTXSID00190950	6:1 FTOH aka 3135	CC	1	2021-09-13	0.02	10	m6:2FTOH	1	10890	NA	8450	GCMS	Agilent 6890N GC w 5975 single quadrupole	351, 9.7		UC_971_3135_941_902_956_3145_969_final_020322.xlsx	All Raw data and Calcs	0.7759	Y
220125004	2021-09-13	6:1 Fluorotelomer alcohol	DTXSID00190950	6:1 FTOH aka 3135	CC	1	2021-09-13	0.02	10	m6:2FTOH	1	9418	NA	8123	GCMS	Agilent 6890N GC w 5975 single quadrupole	351, 9.7		UC_971_3135_941_902_956_3145_969_final_020322.xlsx	All Raw data and Calcs	0.8625	Y
220125005	2021-09-13	6:1 Fluorotelomer alcohol	DTXSID00190950	6:1 FTOH aka 3135	CC	1	2021-09-13	0.02	10	m6:2FTOH	1	10825	NA	7908	GCMS	Agilent 6890N GC w 5975 single quadrupole	351, 9.7		UC_971_3135_941_902_956_3145_969_final_020322.xlsx	All Raw data and Calcs	0.7305	Y
220125006	2021-09-13	6:1 Fluorotelomer alcohol	DTXSID00190950	6:1 FTOH aka 3135	CC	1	2021-09-13	0.02	10	m6:2FTOH	1	11402	NA	8717	GCMS	Agilent 6890N GC w 5975 single quadrupole	351, 9.7		UC_971_3135_941_902_956_3145_969_final_020322.xlsx	All Raw data and Calcs	0.7645	Y
220125007	2021-09-13	6:1 Fluorotelomer alcohol	DTXSID00190950	6:1 FTOH aka 3135	CC	1	2021-09-13	0.02	10	m6:2FTOH	1	11888	NA	9396	GCMS	Agilent 6890N GC w 5975 single quadrupole	351, 9.7		UC_971_3135_941_902_956_3145_969_final_020322.xlsx	All Raw data and Calcs	0.7904	Y
220119027	2021-09-13	6:1 Fluorotelomer alcohol	DTXSID00190950	6:1 FTOH aka 3135	AF	2	2021-09-13	NA	10	m6:2FTOH	1	8476	1	3316	GCMS	Agilent 6890N GC w 5975 single quadrupole	351, 9.7		UC_971_3135_941_902_956_3145_969_final_020322.xlsx	All Raw data and Calcs	0.3912	Y
220119033	2021-09-13	6:1 Fluorotelomer alcohol	DTXSID00190950	6:1 FTOH aka 3135	AF	2	2021-09-13	NA	10	m6:2FTOH	1	5277	1	1684	GCMS	Agilent 6890N GC w 5975 single quadrupole	351, 9.7		UC_971_3135_941_902_956_3145_969_final_020322.xlsx	All Raw data and Calcs	0.3191	Y
220119025	2021-09-13	6:1 Fluorotelomer alcohol	DTXSID00190950	6:1 FTOH aka 3135	AF	2	2021-09-13	NA	10	m6:2FTOH	1	11195	1	2382	GCMS	Agilent 6890N GC w 5975 single quadrupole	351, 9.7		UC_971_3135_941_902_956_3145_969_final_020322.xlsx	All Raw data and Calcs	0.2128	Y
220119046	2021-09-13	6:1 Fluorotelomer alcohol	DTXSID00190950	6:1 FTOH aka 3135	AF	2	2021-09-13	NA	10	m6:2FTOH	1	6421	2	2831	GCMS	Agilent 6890N GC w 5975 single quadrupole	351, 9.7		UC_971_3135_941_902_956_3145_969_final_020322.xlsx	All Raw data and Calcs	0.4409	Y
220119050	2021-09-13	6:1 Fluorotelomer alcohol	DTXSID00190950	6:1 FTOH aka 3135	AF	2	2021-09-13	NA	10	m6:2FTOH	1	6960	2	2100	GCMS	Agilent 6890N GC w 5975 single quadrupole	351, 9.7		UC_971_3135_941_902_956_3145_969_final_020322.xlsx	All Raw data and Calcs	0.3017	Y
220119035	2021-09-13	6:1 Fluorotelomer alcohol	DTXSID00190950	6:1 FTOH aka 3135	AF	2	2021-09-13	NA	10	m6:2FTOH	1	7769	2	1576	GCMS	Agilent 6890N GC w 5975 single quadrupole	351, 9.7		UC_971_3135_941_902_956_3145_969_final_020322.xlsx	All Raw data and Calcs	0.2029	Y
220119036	2021-09-13	6:1 Fluorotelomer alcohol	DTXSID00190950	6:1 FTOH aka 3135	AF	2	2021-09-13	NA	10	m6:2FTOH	1	4284	3	4044	GCMS	Agilent 6890N GC w 5975 single quadrupole	351, 9.7		UC_971_3135_941_902_956_3145_969_final_020322.xlsx	All Raw data and Calcs	0.944	Y
220119045	2021-09-13	6:1 Fluorotelomer alcohol	DTXSID00190950	6:1 FTOH aka 3135	AF	2	2021-09-13	NA	10	m6:2FTOH	1	8333	3	7797	GCMS	Agilent 6890N GC w 5975 single quadrupole	351, 9.7		UC_971_3135_941_902_956_3145_969_final_020322.xlsx	All Raw data and Calcs	0.9357	Y
220119049	2021-09-13	6:1 Fluorotelomer alcohol	DTXSID00190950	6:1 FTOH aka 3135	AF	2	2021-09-13	NA	10	m6:2FTOH	1	12031	3	8164	GCMS	Agilent 6890N GC w 5975 single quadrupole	351, 9.7		UC_971_3135_941_902_956_3145_969_final_020322.xlsx	All Raw data and Calcs	0.6786	Y
220119034	2021-09-13	6:1 Fluorotelomer alcohol	DTXSID00190950	6:1 FTOH aka 3135	T1	10	2021-09-13	NA	10	m6:2FTOH	1	15712	1	137	GCMS	Agilent 6890N GC w 5975 single quadrupole	351, 9.7		UC_971_3135_941_902_956_3145_969_final_020322.xlsx	All Raw data and Calcs	0.008719	Y
220119032	2021-09-13	6:1 Fluorotelomer alcohol	DTXSID00190950	6:1 FTOH aka 3135	T1	10	2021-09-13	NA	10	m6:2FTOH	1	22699	1	163	GCMS	Agilent 6890N GC w 5975 single quadrupole	351, 9.7		UC_971_3135_941_902_956_3145_969_final_020322.xlsx	All Raw data and Calcs	0.007181	Y
220119022	2021-09-13	6:1 Fluorotelomer alcohol	DTXSID00190950	6:1 FTOH aka 3135	T1	10	2021-09-13	NA	10	m6:2FTOH	1	18785	1	44	GCMS	Agilent 6890N GC w 5975 single quadrupole	351, 9.7		UC_971_3135_941_902_956_3145_969_final_020322.xlsx	All Raw data and Calcs	0.002342	Y
220119051	2021-09-13	6:1 Fluorotelomer alcohol	DTXSID00190950	6:1 FTOH aka 3135	T1	10	2021-09-13	NA	10	m6:2FTOH	1	10536	2	106	GCMS	Agilent 6890N GC w 5975 single quadrupole	351, 9.7		UC_971_3135_941_902_956_3145_969_final_020322.xlsx	All Raw data and Calcs	0.01006	Y
220119024	2021-09-13	6:1 Fluorotelomer alcohol	DTXSID00190950	6:1 FTOH aka 3135	T1	10	2021-09-13	NA	10	m6:2FTOH	1	14459	2	149	GCMS	Agilent 6890N GC w 5975 single quadrupole	351, 9.7		UC_971_3135_941_902_956_3145_969_final_020322.xlsx	All Raw data and Calcs	0.01031	Y
220119041	2021-09-13	6:1 Fluorotelomer alcohol	DTXSID00190950	6:1 FTOH aka 3135	T1	10	2021-09-13	NA	10	m6:2FTOH	1	8597	2	33	GCMS	Agilent 6890N GC w 5975 single quadrupole	351, 9.7		UC_971_3135_941_902_956_3145_969_final_020322.xlsx	All Raw data and Calcs	0.003839	Y
220119028	2021-09-13	6:1 Fluorotelomer alcohol	DTXSID00190950	6:1 FTOH aka 3135	T1	10	2021-09-13	NA	10	m6:2FTOH	1	14638	3	134060	GCMS	Agilent 6890N GC w 5975 single quadrupole	351, 9.7		UC_971_3135_941_902_956_3145_969_final_020322.xlsx	All Raw data and Calcs	9.158	Y
220119030	2021-09-13	6:1 Fluorotelomer alcohol	DTXSID00190950	6:1 FTOH aka 3135	T1	10	2021-09-13	NA	10	m6:2FTOH	1	11288	3	101190	GCMS	Agilent 6890N GC w 5975 single quadrupole	351, 9.7		UC_971_3135_941_902_956_3145_969_final_020322.xlsx	All Raw data and Calcs	8.964	Y
220119031	2021-09-13	6:1 Fluorotelomer alcohol	DTXSID00190950	6:1 FTOH aka 3135	T1	10	2021-09-13	NA	10	m6:2FTOH	1	15806	3	119300	GCMS	Agilent 6890N GC w 5975 single quadrupole	351, 9.7		UC_971_3135_941_902_956_3145_969_final_020322.xlsx	All Raw data and Calcs	7.548	Y
220119042	2021-09-13	6:1 Fluorotelomer alcohol	DTXSID00190950	6:1 FTOH aka 3135	T5	10	2021-09-13	NA	10	m6:2FTOH	1	14764	1	155	GCMS	Agilent 6890N GC w 5975 single quadrupole	351, 9.7		UC_971_3135_941_902_956_3145_969_final_020322.xlsx	All Raw data and Calcs	0.0105	Y
220119021	2021-09-13	6:1 Fluorotelomer alcohol	DTXSID00190950	6:1 FTOH aka 3135	T5	10	2021-09-13	NA	10	m6:2FTOH	1	17553	1	67	GCMS	Agilent 6890N GC w 5975 single quadrupole	351, 9.7		UC_971_3135_941_902_956_3145_969_final_020322.xlsx	All Raw data and Calcs	0.003817	Y
220119043	2021-09-13	6:1 Fluorotelomer alcohol	DTXSID00190950	6:1 FTOH aka 3135	T5	10	2021-09-13	NA	10	m6:2FTOH	1	15079	1	163	GCMS	Agilent 6890N GC w 5975 single quadrupole	351, 9.7		UC_971_3135_941_902_956_3145_969_final_020322.xlsx	All Raw data and Calcs	0.01081	Y
220119037	2021-09-13	6:1 Fluorotelomer alcohol	DTXSID00190950	6:1 FTOH aka 3135	T5	10	2021-09-13	NA	10	m6:2FTOH	1	10268	2	105	GCMS	Agilent 6890N GC w 5975 single quadrupole	351, 9.7		UC_971_3135_941_902_956_3145_969_final_020322.xlsx	All Raw data and Calcs	0.01023	Y
220119044	2021-09-13	6:1 Fluorotelomer alcohol	DTXSID00190950	6:1 FTOH aka 3135	T5	10	2021-09-13	NA	10	m6:2FTOH	1	11165	2	115	GCMS	Agilent 6890N GC w 5975 single quadrupole	351, 9.7		UC_971_3135_941_902_956_3145_969_final_020322.xlsx	All Raw data and Calcs	0.0103	Y
220119039	2021-09-13	6:1 Fluorotelomer alcohol	DTXSID00190950	6:1 FTOH aka 3135	T5	10	2021-09-13	NA	10	m6:2FTOH	1	13722	2	50	GCMS	Agilent 6890N GC w 5975 single quadrupole	351, 9.7		UC_971_3135_941_902_956_3145_969_final_020322.xlsx	All Raw data and Calcs	0.003644	Y
220119040	2021-09-13	6:1 Fluorotelomer alcohol	DTXSID00190950	6:1 FTOH aka 3135	T5	10	2021-09-13	NA	10	m6:2FTOH	1	13320	3	63771	GCMS	Agilent 6890N GC w 5975 single quadrupole	351, 9.7		UC_971_3135_941_902_956_3145_969_final_020322.xlsx	All Raw data and Calcs	4.788	Y
220119048	2021-09-13	6:1 Fluorotelomer alcohol	DTXSID00190950	6:1 FTOH aka 3135	T5	10	2021-09-13	NA	10	m6:2FTOH	1	10272	3	95532	GCMS	Agilent 6890N GC w 5975 single quadrupole	351, 9.7		UC_971_3135_941_902_956_3145_969_final_020322.xlsx	All Raw data and Calcs	9.3	Y
220119023	2021-09-13	6:1 Fluorotelomer alcohol	DTXSID00190950	6:1 FTOH aka 3135	T5	10	2021-09-13	NA	10	m6:2FTOH	1	12665	3	111130	GCMS	Agilent 6890N GC w 5975 single quadrupole	351, 9.7		UC_971_3135_941_902_956_3145_969_final_020322.xlsx	All Raw data and Calcs	8.775	Y
CC1	2020-02-01	1H,1H,9H-Perfluorononyl acrylate	DTXSID00194615	3142	CC	1	2020-02-01	0.00017	10	m8:2FTOH	1	3701	NA	166.13	GCMS	Agilent 6890N GC w 5975 single quadrupole			UC_940_Athens_Mix1a__2020_Feb.xlsx	Data	0.04489	Y
CC2	2020-02-01	1H,1H,9H-Perfluorononyl acrylate	DTXSID00194615	3142	CC	1	2020-02-01	0.00028	10	m8:2FTOH	1	1750	NA	204.76	GCMS	Agilent 6890N GC w 5975 single quadrupole			UC_940_Athens_Mix1a__2020_Feb.xlsx	Data	0.117	Y
CC3	2020-02-01	1H,1H,9H-Perfluorononyl acrylate	DTXSID00194615	3142	CC	1	2020-02-01	0.00044	10	m8:2FTOH	1	5001	NA	253.89	GCMS	Agilent 6890N GC w 5975 single quadrupole			UC_940_Athens_Mix1a__2020_Feb.xlsx	Data	0.05077	Y
CC4	2020-02-01	1H,1H,9H-Perfluorononyl acrylate	DTXSID00194615	3142	CC	1	2020-02-01	0.00071	10	m8:2FTOH	1	2769	NA	511.01	GCMS	Agilent 6890N GC w 5975 single quadrupole			UC_940_Athens_Mix1a__2020_Feb.xlsx	Data	0.1845	Y
CC5	2020-02-01	1H,1H,9H-Perfluorononyl acrylate	DTXSID00194615	3142	CC	1	2020-02-01	0.00114	10	m8:2FTOH	1	3845	NA	540.99	GCMS	Agilent 6890N GC w 5975 single quadrupole			UC_940_Athens_Mix1a__2020_Feb.xlsx	Data	0.1407	Y
CC6	2020-02-01	1H,1H,9H-Perfluorononyl acrylate	DTXSID00194615	3142	CC	1	2020-02-01	0.00182	10	m8:2FTOH	1	2836	NA	769.29	GCMS	Agilent 6890N GC w 5975 single quadrupole			UC_940_Athens_Mix1a__2020_Feb.xlsx	Data	0.2713	Y
CC7	2020-02-01	1H,1H,9H-Perfluorononyl acrylate	DTXSID00194615	3142	CC	1	2020-02-01	0.00291	10	m8:2FTOH	1	3693	NA	1464	GCMS	Agilent 6890N GC w 5975 single quadrupole			UC_940_Athens_Mix1a__2020_Feb.xlsx	Data	0.3964	Y
CC8	2020-02-01	1H,1H,9H-Perfluorononyl acrylate	DTXSID00194615	3142	CC	1	2020-02-01	0.00466	10	m8:2FTOH	1	2952	NA	2339	GCMS	Agilent 6890N GC w 5975 single quadrupole			UC_940_Athens_Mix1a__2020_Feb.xlsx	Data	0.7923	Y
CC9	2020-02-01	1H,1H,9H-Perfluorononyl acrylate	DTXSID00194615	3142	CC	1	2020-02-01	0.00745	10	m8:2FTOH	1	4304	NA	3839	GCMS	Agilent 6890N GC w 5975 single quadrupole			UC_940_Athens_Mix1a__2020_Feb.xlsx	Data	0.892	Y
CC10	2020-02-01	1H,1H,9H-Perfluorononyl acrylate	DTXSID00194615	3142	CC	1	2020-02-01	0.01192	10	m8:2FTOH	1	3240	NA	5942	GCMS	Agilent 6890N GC w 5975 single quadrupole			UC_940_Athens_Mix1a__2020_Feb.xlsx	Data	1.834	Y
CC11	2020-02-01	1H,1H,9H-Perfluorononyl acrylate	DTXSID00194615	3142	CC	1	2020-02-01	0.01907	10	m8:2FTOH	1	3617	NA	10187	GCMS	Agilent 6890N GC w 5975 single quadrupole			UC_940_Athens_Mix1a__2020_Feb.xlsx	Data	2.816	Y
CC12	2020-02-01	1H,1H,9H-Perfluorononyl acrylate	DTXSID00194615	3142	CC	1	2020-02-01	0.03052	10	m8:2FTOH	1	3631	NA	14726	GCMS	Agilent 6890N GC w 5975 single quadrupole			UC_940_Athens_Mix1a__2020_Feb.xlsx	Data	4.056	Y
CC13	2020-02-01	1H,1H,9H-Perfluorononyl acrylate	DTXSID00194615	3142	CC	1	2020-02-01	0.04883	10	m8:2FTOH	1	4514	NA	22096	GCMS	Agilent 6890N GC w 5975 single quadrupole			UC_940_Athens_Mix1a__2020_Feb.xlsx	Data	4.895	Y
CC14	2020-02-01	1H,1H,9H-Perfluorononyl acrylate	DTXSID00194615	3142	CC	1	2020-02-01	0.07813	10	m8:2FTOH	1	2889	NA	33481	GCMS	Agilent 6890N GC w 5975 single quadrupole			UC_940_Athens_Mix1a__2020_Feb.xlsx	Data	11.59	Y
CC15	2020-02-01	1H,1H,9H-Perfluorononyl acrylate	DTXSID00194615	3142	CC	1	2020-02-01	0.125	10	m8:2FTOH	1	4202	NA	73639	GCMS	Agilent 6890N GC w 5975 single quadrupole			UC_940_Athens_Mix1a__2020_Feb.xlsx	Data	17.52	Y
A9 1aI CR	2020-02-01	1H,1H,9H-Perfluorononyl acrylate	DTXSID00194615	3142	AF	2	2020-02-01	NA	10	m8:2FTOH	1	6891	1	27.61	GCMS	Agilent 6890N GC w 5975 single quadrupole			UC_940_Athens_Mix1a__2020_Feb.xlsx	Data	0.004007	Y
A9 1aI CR_2	2020-02-01	1H,1H,9H-Perfluorononyl acrylate	DTXSID00194615	3142	AF	2	2020-02-01	NA	10	m8:2FTOH	1	4188	1	139.85	GCMS	Agilent 6890N GC w 5975 single quadrupole			UC_940_Athens_Mix1a__2020_Feb.xlsx	Data	0.03339	Y
A9 1aI CR_3	2020-02-01	1H,1H,9H-Perfluorononyl acrylate	DTXSID00194615	3142	AF	2	2020-02-01	NA	10	m8:2FTOH	1	9358	1	180.86	GCMS	Agilent 6890N GC w 5975 single quadrupole			UC_940_Athens_Mix1a__2020_Feb.xlsx	Data	0.01933	Y
A9 1aII CR	2020-02-01	1H,1H,9H-Perfluorononyl acrylate	DTXSID00194615	3142	AF	2	2020-02-01	NA	10	m8:2FTOH	1	4400	1	24.96	GCMS	Agilent 6890N GC w 5975 single quadrupole			UC_940_Athens_Mix1a__2020_Feb.xlsx	Data	0.005673	Y
A9 1aII CR_2	2020-02-01	1H,1H,9H-Perfluorononyl acrylate	DTXSID00194615	3142	AF	2	2020-02-01	NA	10	m8:2FTOH	1	5426	1	115.12	GCMS	Agilent 6890N GC w 5975 single quadrupole			UC_940_Athens_Mix1a__2020_Feb.xlsx	Data	0.02122	Y
A9 1aII CR_3	2020-02-01	1H,1H,9H-Perfluorononyl acrylate	DTXSID00194615	3142	AF	2	2020-02-01	NA	10	m8:2FTOH	1	2149	1	119.21	GCMS	Agilent 6890N GC w 5975 single quadrupole			UC_940_Athens_Mix1a__2020_Feb.xlsx	Data	0.05547	Y
A9 1aII CR_3.2	2020-02-01	1H,1H,9H-Perfluorononyl acrylate	DTXSID00194615	3142	AF	2	2020-02-01	NA	10	m8:2FTOH	1	2779	1	80.69	GCMS	Agilent 6890N GC w 5975 single quadrupole			UC_940_Athens_Mix1a__2020_Feb.xlsx	Data	0.02904	Y
A9 1aIII CR	2020-02-01	1H,1H,9H-Perfluorononyl acrylate	DTXSID00194615	3142	AF	2	2020-02-01	NA	10	m8:2FTOH	1	3985	1	20.14	GCMS	Agilent 6890N GC w 5975 single quadrupole			UC_940_Athens_Mix1a__2020_Feb.xlsx	Data	0.005054	Y
A9 1aIII CR_2	2020-02-01	1H,1H,9H-Perfluorononyl acrylate	DTXSID00194615	3142	AF	2	2020-02-01	NA	10	m8:2FTOH	1	3486	1	98.26	GCMS	Agilent 6890N GC w 5975 single quadrupole			UC_940_Athens_Mix1a__2020_Feb.xlsx	Data	0.02819	Y
A9 1aIII CR_2.2	2020-02-01	1H,1H,9H-Perfluorononyl acrylate	DTXSID00194615	3142	AF	2	2020-02-01	NA	10	m8:2FTOH	1	2373	1	53.39	GCMS	Agilent 6890N GC w 5975 single quadrupole			UC_940_Athens_Mix1a__2020_Feb.xlsx	Data	0.0225	Y
A9 1aIII CR_3	2020-02-01	1H,1H,9H-Perfluorononyl acrylate	DTXSID00194615	3142	AF	2	2020-02-01	NA	10	m8:2FTOH	1	3725	1	81.98	GCMS	Agilent 6890N GC w 5975 single quadrupole			UC_940_Athens_Mix1a__2020_Feb.xlsx	Data	0.02201	Y
A9 1aIII CR_3.2	2020-02-01	1H,1H,9H-Perfluorononyl acrylate	DTXSID00194615	3142	AF	2	2020-02-01	NA	10	m8:2FTOH	1	2605	1	49.68	GCMS	Agilent 6890N GC w 5975 single quadrupole			UC_940_Athens_Mix1a__2020_Feb.xlsx	Data	0.01907	Y
T1h 1a-S1 PS/CR	2020-02-01	1H,1H,9H-Perfluorononyl acrylate	DTXSID00194615	3142	T1	10	2020-02-01	NA	10	m8:2FTOH	1	4171	1	456.14	GCMS	Agilent 6890N GC w 5975 single quadrupole			UC_940_Athens_Mix1a__2020_Feb.xlsx	Data	0.1094	Y
T1h 1a-S1 PS/CR_2	2020-02-01	1H,1H,9H-Perfluorononyl acrylate	DTXSID00194615	3142	T1	10	2020-02-01	NA	10	m8:2FTOH	1	5537	1	442.61	GCMS	Agilent 6890N GC w 5975 single quadrupole			UC_940_Athens_Mix1a__2020_Feb.xlsx	Data	0.07994	Y
T1h 1a-S1 PS/CR_3	2020-02-01	1H,1H,9H-Perfluorononyl acrylate	DTXSID00194615	3142	T1	10	2020-02-01	NA	10	m8:2FTOH	1	4025	1	385.2	GCMS	Agilent 6890N GC w 5975 single quadrupole			UC_940_Athens_Mix1a__2020_Feb.xlsx	Data	0.0957	Y
T5h 1a-S1 PS/CR	2020-02-01	1H,1H,9H-Perfluorononyl acrylate	DTXSID00194615	3142	T5	10	2020-02-01	NA	10	m8:2FTOH	1	4291	1	34.13	GCMS	Agilent 6890N GC w 5975 single quadrupole			UC_940_Athens_Mix1a__2020_Feb.xlsx	Data	0.007954	Y
T5h 1a-S1 PS/CR_2	2020-02-01	1H,1H,9H-Perfluorononyl acrylate	DTXSID00194615	3142	T5	10	2020-02-01	NA	10	m8:2FTOH	1	7945	1	83.59	GCMS	Agilent 6890N GC w 5975 single quadrupole			UC_940_Athens_Mix1a__2020_Feb.xlsx	Data	0.01052	Y
T5h 1a-S1 PS/CR_3	2020-02-01	1H,1H,9H-Perfluorononyl acrylate	DTXSID00194615	3142	T5	10	2020-02-01	NA	10	m8:2FTOH	1	8309	1	196.37	GCMS	Agilent 6890N GC w 5975 single quadrupole			UC_940_Athens_Mix1a__2020_Feb.xlsx	Data	0.02363	Y
UCCCb15	2021-04-20	1H,1H,11H,11H-Perfluorotetraethylene glycol	DTXSID00380798	464	CC	1	2021-04-20	5	10	MFOET	1	16729	NA	1196500	GCMS	Agilent 8890 GC w 7010 triple quadrupole	Analyte RT: 1196500 ISTD RT: 16729	Set 3 aka C	UC_763_945_274_964_464_477_479_final-ak.xlsx	G4B_raw	71.52	Y
UCCCb14	2021-04-20	1H,1H,11H,11H-Perfluorotetraethylene glycol	DTXSID00380798	464	CC	1	2021-04-20	3.5	10	MFOET	1	17751	NA	810570	GCMS	Agilent 8890 GC w 7010 triple quadrupole	Analyte RT: 810570 ISTD RT: 17751	Set 3 aka C	UC_763_945_274_964_464_477_479_final-ak.xlsx	G4B_raw	45.66	Y
UCCCb13	2021-04-20	1H,1H,11H,11H-Perfluorotetraethylene glycol	DTXSID00380798	464	CC	1	2021-04-20	2.5	10	MFOET	1	19363	NA	633720	GCMS	Agilent 8890 GC w 7010 triple quadrupole	Analyte RT: 633730 ISTD RT: 19363	Set 3 aka C	UC_763_945_274_964_464_477_479_final-ak.xlsx	G4B_raw	32.73	Y
UCCCb12	2021-04-20	1H,1H,11H,11H-Perfluorotetraethylene glycol	DTXSID00380798	464	CC	1	2021-04-20	1.5	10	MFOET	1	19074	NA	353570	GCMS	Agilent 8890 GC w 7010 triple quadrupole	Analyte RT: 353570 ISTD RT: 19074	Set 3 aka C	UC_763_945_274_964_464_477_479_final-ak.xlsx	G4B_raw	18.54	Y
UCCCb11	2021-04-20	1H,1H,11H,11H-Perfluorotetraethylene glycol	DTXSID00380798	464	CC	1	2021-04-20	0.8	10	MFOET	1	18508	NA	199910	GCMS	Agilent 8890 GC w 7010 triple quadrupole	Analyte RT: 199910 ISTD RT: 18508	Set 3 aka C	UC_763_945_274_964_464_477_479_final-ak.xlsx	G4B_raw	10.8	Y
UCCCb10	2021-04-20	1H,1H,11H,11H-Perfluorotetraethylene glycol	DTXSID00380798	464	CC	1	2021-04-20	0.5	10	MFOET	1	17673	NA	114650	GCMS	Agilent 8890 GC w 7010 triple quadrupole	Analyte RT: 114650 ISTD RT: 17673	Set 3 aka C	UC_763_945_274_964_464_477_479_final-ak.xlsx	G4B_raw	6.487	Y
UCCCb9	2021-04-20	1H,1H,11H,11H-Perfluorotetraethylene glycol	DTXSID00380798	464	CC	1	2021-04-20	0.35	10	MFOET	1	18527	NA	85766	GCMS	Agilent 8890 GC w 7010 triple quadrupole	Analyte RT: 85766 ISTD RT: 18527	Set 3 aka C	UC_763_945_274_964_464_477_479_final-ak.xlsx	G4B_raw	4.629	Y
UCCCb8	2021-04-20	1H,1H,11H,11H-Perfluorotetraethylene glycol	DTXSID00380798	464	CC	1	2021-04-20	0.2	10	MFOET	1	19426	NA	53128	GCMS	Agilent 8890 GC w 7010 triple quadrupole	Analyte RT: 53128 ISTD RT: 19426	Set 3 aka C	UC_763_945_274_964_464_477_479_final-ak.xlsx	G4B_raw	2.735	Y
UCCCb7	2021-04-20	1H,1H,11H,11H-Perfluorotetraethylene glycol	DTXSID00380798	464	CC	1	2021-04-20	0.125	10	MFOET	1	18329	NA	31222	GCMS	Agilent 8890 GC w 7010 triple quadrupole	Analyte RT: 31222 ISTD RT: 18329	Set 3 aka C	UC_763_945_274_964_464_477_479_final-ak.xlsx	G4B_raw	1.703	Y
UCCCb6	2021-04-20	1H,1H,11H,11H-Perfluorotetraethylene glycol	DTXSID00380798	464	CC	1	2021-04-20	0.08	10	MFOET	1	18972	NA	19438	GCMS	Agilent 8890 GC w 7010 triple quadrupole	Analyte RT: 19438 ISTD RT: 18972	Set 3 aka C	UC_763_945_274_964_464_477_479_final-ak.xlsx	G4B_raw	1.025	Y
UCCCb5	2021-04-20	1H,1H,11H,11H-Perfluorotetraethylene glycol	DTXSID00380798	464	CC	1	2021-04-20	0.05	10	MFOET	1	0	NA	0	GCMS	Agilent 8890 GC w 7010 triple quadrupole	Analyte RT: 0 ISTD RT: 0	Set 3 aka C	UC_763_945_274_964_464_477_479_final-ak.xlsx	G4B_raw	NA	JFW: Excluded for lack of signal
UCCCb4	2021-04-20	1H,1H,11H,11H-Perfluorotetraethylene glycol	DTXSID00380798	464	CC	1	2021-04-20	0.03	10	MFOET	1	26468	NA	13429	GCMS	Agilent 8890 GC w 7010 triple quadrupole	Analyte RT: 13429 ISTD RT: 26469	Set 3 aka C	UC_763_945_274_964_464_477_479_final-ak.xlsx	G4B_raw	0.5074	Y
UCCCb3	2021-04-20	1H,1H,11H,11H-Perfluorotetraethylene glycol	DTXSID00380798	464	CC	1	2021-04-20	0.02	10	MFOET	1	17240	NA	6013	GCMS	Agilent 8890 GC w 7010 triple quadrupole	Analyte RT: 6013 ISTD RT: 17240	Set 3 aka C	UC_763_945_274_964_464_477_479_final-ak.xlsx	G4B_raw	0.3488	Y
UCCCb2	2021-04-20	1H,1H,11H,11H-Perfluorotetraethylene glycol	DTXSID00380798	464	CC	1	2021-04-20	0.012	10	MFOET	1	19904	NA	3509.9	GCMS	Agilent 8890 GC w 7010 triple quadrupole	Analyte RT: 3509.9 ISTD RT: 19904	Set 3 aka C	UC_763_945_274_964_464_477_479_final-ak.xlsx	G4B_raw	0.1763	Y
UCCCb1	2021-04-20	1H,1H,11H,11H-Perfluorotetraethylene glycol	DTXSID00380798	464	CC	1	2021-04-20	0.007	10	MFOET	1	19301	NA	1834.6	GCMS	Agilent 8890 GC w 7010 triple quadrupole	Analyte RT: 1834.6 ISTD RT: 19301	Set 3 aka C	UC_763_945_274_964_464_477_479_final-ak.xlsx	G4B_raw	0.09505	Y
UCCCb15	2021-04-20	1H,1H,11H,11H-Perfluorotetraethylene glycol	DTXSID00380798	464	CC	1	2021-04-20	5	10	MFOET	1	18110	NA	1131100	GCMS	Agilent 8890 GC w 7010 triple quadrupole	Analyte RT: 1131100 ISTD RT: 18109	Set 3 aka C	UC_763_945_274_964_464_477_479_final-ak.xlsx	G4B_raw	62.46	Y
UCCCb15	2021-04-20	1H,1H,11H,11H-Perfluorotetraethylene glycol	DTXSID00380798	464	CC	1	2021-04-20	5	10	MFOET	1	17157	NA	1143900	GCMS	Agilent 8890 GC w 7010 triple quadrupole	Analyte RT: 1143900 ISTD RT: 17157	Set 3 aka C	UC_763_945_274_964_464_477_479_final-ak.xlsx	G4B_raw	66.67	Y
UCCCb8	2021-04-20	1H,1H,11H,11H-Perfluorotetraethylene glycol	DTXSID00380798	464	CC	1	2021-04-20	0.2	10	MFOET	1	20565	NA	53223	GCMS	Agilent 8890 GC w 7010 triple quadrupole	Analyte RT: 53223 ISTD RT: 20565		UC_763_945_274_964_464_477_479_final-ak.xlsx	G4B_raw	2.588	Y
UCQCCCc7	2021-04-20	1H,1H,11H,11H-Perfluorotetraethylene glycol	DTXSID00380798	464	CC	1	2021-04-20	0.125	10	MFOET	1	16944	NA	27408	GCMS	Agilent 8890 GC w 7010 triple quadrupole	Analyte RT: 27408 ISTD RT: 16944		UC_763_945_274_964_464_477_479_final-ak.xlsx	G4B_raw	1.618	Y
UCCCb5	2021-04-20	1H,1H,11H,11H-Perfluorotetraethylene glycol	DTXSID00380798	464	CC	1	2021-04-20	0.05	10	MFOET	1	0	NA	0	GCMS	Agilent 8890 GC w 7010 triple quadrupole	Analyte RT: 0 ISTD RT: 0	Set 3 aka C	UC_763_945_274_964_464_477_479_final-ak.xlsx	G4B_raw	NA	JFW: Excluded for lack of signal
UCG4 4/16 S1 T5b	2021-04-20	1H,1H,11H,11H-Perfluorotetraethylene glycol	DTXSID00380798	464	T5	10	2021-04-20	NA	10	MFOET	1	19982	1	0	GCMS	Agilent 8890 GC w 7010 triple quadrupole	Analyte RT: 0 ISTD RT: 19982		UC_763_945_274_964_464_477_479_final-ak.xlsx	G4B_raw	0	JFW: Excluded for lack of signal
UCG4 4/16 S1 T5c	2021-04-20	1H,1H,11H,11H-Perfluorotetraethylene glycol	DTXSID00380798	464	T5	10	2021-04-20	NA	10	MFOET	1	16679	1	0	GCMS	Agilent 8890 GC w 7010 triple quadrupole	Analyte RT: 0 ISTD RT: 16679		UC_763_945_274_964_464_477_479_final-ak.xlsx	G4B_raw	0	JFW: Excluded for lack of signal
UCCCa6	2021-04-20	1H,1H,11H,11H-Perfluorotetraethylene glycol	DTXSID00380798	464	CC	1	2021-04-20	0.08	10	MFOET	1	17524	NA	0	GCMS	Agilent 8890 GC w 7010 triple quadrupole	Analyte RT: 0 ISTD RT: 17524		UC_763_945_274_964_464_477_479_final-ak.xlsx	G4B_raw	0	JFW: Excluded for lack of signal
UCQCCCa7	2021-04-20	1H,1H,11H,11H-Perfluorotetraethylene glycol	DTXSID00380798	464	CC	1	2021-04-20	0.125	10	MFOET	1	18175	NA	0	GCMS	Agilent 8890 GC w 7010 triple quadrupole	Analyte RT: 0 ISTD RT: 18175		UC_763_945_274_964_464_477_479_final-ak.xlsx	G4B_raw	0	JFW: Excluded for lack of signal
UCG4 4/16 S1 AFa	2021-04-20	1H,1H,11H,11H-Perfluorotetraethylene glycol	DTXSID00380798	464	AF	2	2021-04-20	NA	10	MFOET	1	19905	1	0	GCMS	Agilent 8890 GC w 7010 triple quadrupole	Analyte RT: 0 ISTD RT: 19905		UC_763_945_274_964_464_477_479_final-ak.xlsx	G4B_raw	0	JFW: Excluded for lack of signal
UCG4 4/16 S1 AFb	2021-04-20	1H,1H,11H,11H-Perfluorotetraethylene glycol	DTXSID00380798	464	AF	2	2021-04-20	NA	10	MFOET	1	15848	1	0	GCMS	Agilent 8890 GC w 7010 triple quadrupole	Analyte RT: 0 ISTD RT: 15848		UC_763_945_274_964_464_477_479_final-ak.xlsx	G4B_raw	0	JFW: Excluded for lack of signal
UCG4 4/16 S1 AFc	2021-04-20	1H,1H,11H,11H-Perfluorotetraethylene glycol	DTXSID00380798	464	AF	2	2021-04-20	NA	10	MFOET	1	18322	1	0	GCMS	Agilent 8890 GC w 7010 triple quadrupole	Analyte RT: 0 ISTD RT: 18322		UC_763_945_274_964_464_477_479_final-ak.xlsx	G4B_raw	0	JFW: Excluded for lack of signal
UCQCCCa11	2021-04-20	1H,1H,11H,11H-Perfluorotetraethylene glycol	DTXSID00380798	464	CC	1	2021-04-20	0.8	10	MFOET	1	17950	NA	0	GCMS	Agilent 8890 GC w 7010 triple quadrupole	Analyte RT: 0 ISTD RT: 17950		UC_763_945_274_964_464_477_479_final-ak.xlsx	G4B_raw	0	JFW: Excluded for lack of signal
UCCCa8	2021-04-20	1H,1H,11H,11H-Perfluorotetraethylene glycol	DTXSID00380798	464	CC	1	2021-04-20	0.2	10	MFOET	1	20833	NA	0	GCMS	Agilent 8890 GC w 7010 triple quadrupole	Analyte RT: 0 ISTD RT: 20833		UC_763_945_274_964_464_477_479_final-ak.xlsx	G4B_raw	0	JFW: Excluded for lack of signal
UCQCCCc3	2021-04-20	1H,1H,11H,11H-Perfluorotetraethylene glycol	DTXSID00380798	464	CC	1	2021-04-20	0.02	10	MFOET	1	18747	NA	4848.9	GCMS	Agilent 8890 GC w 7010 triple quadrupole	Analyte RT: 4848.9 ISTD RT: 18747		UC_763_945_274_964_464_477_479_final-ak.xlsx	G4B_raw	0.2586	Y
UCG4 4/16 S1 T1a	2021-04-20	1H,1H,11H,11H-Perfluorotetraethylene glycol	DTXSID00380798	464	T1	10	2021-04-20	NA	10	MFOET	1	18821	1	200910	GCMS	Agilent 8890 GC w 7010 triple quadrupole	Analyte RT: 200910 ISTD RT: 18821		UC_763_945_274_964_464_477_479_final-ak.xlsx	G4B_raw	10.67	Y
UCG4 4/16 S1 T1b	2021-04-20	1H,1H,11H,11H-Perfluorotetraethylene glycol	DTXSID00380798	464	T1	10	2021-04-20	NA	10	MFOET	1	18863	1	211070	GCMS	Agilent 8890 GC w 7010 triple quadrupole	Analyte RT: 211070 ISTD RT: 18863		UC_763_945_274_964_464_477_479_final-ak.xlsx	G4B_raw	11.19	Y
UCG4 4/16 S1 T1c	2021-04-20	1H,1H,11H,11H-Perfluorotetraethylene glycol	DTXSID00380798	464	T1	10	2021-04-20	NA	10	MFOET	1	19376	1	200550	GCMS	Agilent 8890 GC w 7010 triple quadrupole	Analyte RT: 200550 ISTD RT: 19376		UC_763_945_274_964_464_477_479_final-ak.xlsx	G4B_raw	10.35	Y
UCG4 4/16 S1 T5a	2021-04-20	1H,1H,11H,11H-Perfluorotetraethylene glycol	DTXSID00380798	464	T5	10	2021-04-20	NA	10	MFOET	1	21357	1	218640	GCMS	Agilent 8890 GC w 7010 triple quadrupole	Analyte RT: 218640 ISTD RT: 21357		UC_763_945_274_964_464_477_479_final-ak.xlsx	G4B_raw	10.24	Y
UCG4 4/16 S1 T5b	2021-04-20	1H,1H,11H,11H-Perfluorotetraethylene glycol	DTXSID00380798	464	T5	10	2021-04-20	NA	10	MFOET	1	16808	1	188210	GCMS	Agilent 8890 GC w 7010 triple quadrupole	Analyte RT: 188210 ISTD RT: 16808		UC_763_945_274_964_464_477_479_final-ak.xlsx	G4B_raw	11.2	Y
UCG4 4/16 S1 T5c	2021-04-20	1H,1H,11H,11H-Perfluorotetraethylene glycol	DTXSID00380798	464	T5	10	2021-04-20	NA	10	MFOET	1	16031	1	197840	GCMS	Agilent 8890 GC w 7010 triple quadrupole	Analyte RT: 197840 ISTD RT: 16031		UC_763_945_274_964_464_477_479_final-ak.xlsx	G4B_raw	12.34	Y
UCG4 4/16 S1 AFa	2021-04-20	1H,1H,11H,11H-Perfluorotetraethylene glycol	DTXSID00380798	464	AF	2	2021-04-20	NA	10	MFOET	1	18883	1	14191	GCMS	Agilent 8890 GC w 7010 triple quadrupole	Analyte RT: 14191 ISTD RT: 18883		UC_763_945_274_964_464_477_479_final-ak.xlsx	G4B_raw	0.7515	Y
UCG4 4/16 S1 AFb	2021-04-20	1H,1H,11H,11H-Perfluorotetraethylene glycol	DTXSID00380798	464	AF	2	2021-04-20	NA	10	MFOET	1	19798	1	13497	GCMS	Agilent 8890 GC w 7010 triple quadrupole	Analyte RT: 13497 ISTD RT: 19798		UC_763_945_274_964_464_477_479_final-ak.xlsx	G4B_raw	0.6817	Y
UCG4 4/16 S1 AFc	2021-04-20	1H,1H,11H,11H-Perfluorotetraethylene glycol	DTXSID00380798	464	AF	2	2021-04-20	NA	10	MFOET	1	20527	1	14544	GCMS	Agilent 8890 GC w 7010 triple quadrupole	Analyte RT: 14544 ISTD RT: 20527		UC_763_945_274_964_464_477_479_final-ak.xlsx	G4B_raw	0.7085	Y
UCQCCCa11	2021-04-20	1H,1H,11H,11H-Perfluorotetraethylene glycol	DTXSID00380798	464	CC	1	2021-04-20	0.8	10	MFOET	1	20054	NA	188190	GCMS	Agilent 8890 GC w 7010 triple quadrupole	Analyte RT: 188190 ISTD RT: 20054		UC_763_945_274_964_464_477_479_final-ak.xlsx	G4B_raw	9.384	Y
QCUCGCAACC11_1/30/20_GC 2/3	2020-02-05	Pentafluoropropionamide	DTXSID0059871	273	CC	4	2020-02-05	0.196992	10	DET	1	13148	1	76329	GC	Agilent 7890 GC w 7010 triple quadrupole	9.66308		21220_915_965_476_267_906_273_913_899_900_analysis_090920.xlsx	UC Data	5.805	Y
QCUCGCAACC4_1/30/20_GC 2/3	2020-02-05	Pentafluoropropionamide	DTXSID0059871	273	CC	4	2020-02-05	0.00203396	10	DET	1	13431	1	812.14	GC	Agilent 7890 GC w 7010 triple quadrupole	9.66562		21220_915_965_476_267_906_273_913_899_900_analysis_090920.xlsx	UC Data	0.06047	Y
QCUCGCAACC8_1/30/20_GC 2/3	2020-02-05	Pentafluoropropionamide	DTXSID0059871	273	CC	4	2020-02-05	0.0468744	10	DET	1	13272	1	18458	GC	Agilent 7890 GC w 7010 triple quadrupole	9.66565		21220_915_965_476_267_906_273_913_899_900_analysis_090920.xlsx	UC Data	1.391	Y
UCGCAAAFS1A_GC 2/3	2020-02-05	Pentafluoropropionamide	DTXSID0059871	273	AF	8	2020-02-05	0.691562	10	DET	1	15322	1	305310	GC	Agilent 7890 GC w 7010 triple quadrupole	9.66312		21220_915_965_476_267_906_273_913_899_900_analysis_090920.xlsx	UC Data	19.93	Y
UCGCAAAFS1B_GC 2/3	2020-02-05	Pentafluoropropionamide	DTXSID0059871	273	AF	8	2020-02-05	0.684332	10	DET	1	12226	1	241140	GC	Agilent 7890 GC w 7010 triple quadrupole	9.66562		21220_915_965_476_267_906_273_913_899_900_analysis_090920.xlsx	UC Data	19.72	Y
UCGCAAAFS1C_GC 2/3	2020-02-05	Pentafluoropropionamide	DTXSID0059871	273	AF	8	2020-02-05	0.715576	10	DET	1	13554	1	279140	GC	Agilent 7890 GC w 7010 triple quadrupole	9.6631		21220_915_965_476_267_906_273_913_899_900_analysis_090920.xlsx	UC Data	20.59	Y
UCGCAAAFS2A_GC 2/3	2020-02-05	Pentafluoropropionamide	DTXSID0059871	273	AF	8	2020-02-05	0.00416769	10	DET	1	17384	1	2153.7	GC	Agilent 7890 GC w 7010 triple quadrupole	9.6605		21220_915_965_476_267_906_273_913_899_900_analysis_090920.xlsx	UC Data	0.1239	JFW: Seems that test substance only in S1
UCGCAAAFS2B_GC 2/3	2020-02-05	Pentafluoropropionamide	DTXSID0059871	273	AF	8	2020-02-05	0.00558705	10	DET	1	17563	1	2916.7	GC	Agilent 7890 GC w 7010 triple quadrupole	9.66312		21220_915_965_476_267_906_273_913_899_900_analysis_090920.xlsx	UC Data	0.1661	JFW: Seems that test substance only in S1
UCGCAAAFS2C_GC 2/3	2020-02-05	Pentafluoropropionamide	DTXSID0059871	273	AF	8	2020-02-05	0.00432026	10	DET	1	13754	1	1766.3	GC	Agilent 7890 GC w 7010 triple quadrupole	9.66307		21220_915_965_476_267_906_273_913_899_900_analysis_090920.xlsx	UC Data	0.1284	JFW: Seems that test substance only in S1
UCGCAAAFS3A_GC 2/3	2020-02-05	Pentafluoropropionamide	DTXSID0059871	273	AF	8	2020-02-05	0.00364507	10	DET	1	17231	1	1867.1	GC	Agilent 7890 GC w 7010 triple quadrupole	9.6631		21220_915_965_476_267_906_273_913_899_900_analysis_090920.xlsx	UC Data	0.1084	JFW: Seems that test substance only in S1
UCGCAAAFS3B_GC 2/3	2020-02-05	Pentafluoropropionamide	DTXSID0059871	273	AF	8	2020-02-05	0.00413882	10	DET	1	16295	1	2004.8	GC	Agilent 7890 GC w 7010 triple quadrupole	9.66307		21220_915_965_476_267_906_273_913_899_900_analysis_090920.xlsx	UC Data	0.123	JFW: Seems that test substance only in S1
UCGCAAAFS3C_GC 2/3	2020-02-05	Pentafluoropropionamide	DTXSID0059871	273	AF	8	2020-02-05	0.00415285	10	DET	1	17456	1	2154.9	GC	Agilent 7890 GC w 7010 triple quadrupole	9.6631		21220_915_965_476_267_906_273_913_899_900_analysis_090920.xlsx	UC Data	0.1234	JFW: Seems that test substance only in S1
UCGCAACC1_1/29/20_GC 2/3	2020-02-04	Pentafluoropropionamide	DTXSID0059871	273	CC	4	2020-02-05	0.00173035	10	DET	1	14691	1	755.73	GC	Agilent 7890 GC w 7010 triple quadrupole	9.66818		21220_915_965_476_267_906_273_913_899_900_analysis_090920.xlsx	UC Data	0.05144	Y
UCGCAACC1_1/29/20_GC 2/3	2020-02-05	Pentafluoropropionamide	DTXSID0059871	273	CC	4	2020-02-05	0.00314734	10	DET	1	11614	1	1086.6	GC	Agilent 7890 GC w 7010 triple quadrupole	9.66312		21220_915_965_476_267_906_273_913_899_900_analysis_090920.xlsx	UC Data	0.09356	Y
UCGCAACC10_1/29/20_GC 2/3	2020-02-04	Pentafluoropropionamide	DTXSID0059871	273	CC	4	2020-02-05	0.126174	10	DET	1	11620	1	43344	GC	Agilent 7890 GC w 7010 triple quadrupole	9.66822		21220_915_965_476_267_906_273_913_899_900_analysis_090920.xlsx	UC Data	3.73	Y
UCGCAACC10_1/29/20_GC 2/3	2020-02-05	Pentafluoropropionamide	DTXSID0059871	273	CC	4	2020-02-05	0.136883	10	DET	1	11298	1	45697	GC	Agilent 7890 GC w 7010 triple quadrupole	9.66052		21220_915_965_476_267_906_273_913_899_900_analysis_090920.xlsx	UC Data	4.045	Y
UCGCAACC11_1/29/20_GC 2/3	2020-02-04	Pentafluoropropionamide	DTXSID0059871	273	CC	4	2020-02-05	0.186719	10	DET	1	14272	1	78566	GC	Agilent 7890 GC w 7010 triple quadrupole	9.66562		21220_915_965_476_267_906_273_913_899_900_analysis_090920.xlsx	UC Data	5.505	Y
UCGCAACC11_1/29/20_GC 2/3	2020-02-05	Pentafluoropropionamide	DTXSID0059871	273	CC	4	2020-02-05	0.193538	10	DET	1	15499	1	88409	GC	Agilent 7890 GC w 7010 triple quadrupole	9.66053		21220_915_965_476_267_906_273_913_899_900_analysis_090920.xlsx	UC Data	5.704	Y
UCGCAACC12_1/29/20_GC 2/3	2020-02-04	Pentafluoropropionamide	DTXSID0059871	273	CC	4	2020-02-05	0.377302	10	DET	1	15496	1	170900	GC	Agilent 7890 GC w 7010 triple quadrupole	9.66565		21220_915_965_476_267_906_273_913_899_900_analysis_090920.xlsx	UC Data	11.03	Y
UCGCAACC12_1/29/20_GC 2/3	2020-02-05	Pentafluoropropionamide	DTXSID0059871	273	CC	4	2020-02-05	0.394297	10	DET	1	15711	1	180930	GC	Agilent 7890 GC w 7010 triple quadrupole	9.66053		21220_915_965_476_267_906_273_913_899_900_analysis_090920.xlsx	UC Data	11.52	Y
UCGCAACC13_1/29/20_GC 2/3	2020-02-04	Pentafluoropropionamide	DTXSID0059871	273	CC	4	2020-02-05	0.623023	10	DET	1	15066	1	271300	GC	Agilent 7890 GC w 7010 triple quadrupole	9.66562		21220_915_965_476_267_906_273_913_899_900_analysis_090920.xlsx	UC Data	18.01	Y
UCGCAACC13_1/29/20_GC 2/3	2020-02-05	Pentafluoropropionamide	DTXSID0059871	273	CC	4	2020-02-05	0.616142	10	DET	1	14975	1	266780	GC	Agilent 7890 GC w 7010 triple quadrupole	9.66307		21220_915_965_476_267_906_273_913_899_900_analysis_090920.xlsx	UC Data	17.82	Y
UCGCAACC13_1/29/20_GC 2/3	2020-02-05	Pentafluoropropionamide	DTXSID0059871	273	CC	4	2020-02-05	0.71953	10	DET	1	12712	1	263200	GC	Agilent 7890 GC w 7010 triple quadrupole	9.66055		21220_915_965_476_267_906_273_913_899_900_analysis_090920.xlsx	UC Data	20.7	Y
UCGCAACC14_1/29/20_GC 2/3	2020-02-04	Pentafluoropropionamide	DTXSID0059871	273	CC	4	2020-02-05	0.886087	10	DET	1	14129	1	357470	GC	Agilent 7890 GC w 7010 triple quadrupole	9.66563		21220_915_965_476_267_906_273_913_899_900_analysis_090920.xlsx	UC Data	25.3	Y
UCGCAACC14_1/29/20_GC 2/3	2020-02-05	Pentafluoropropionamide	DTXSID0059871	273	CC	4	2020-02-05	0.987194	10	DET	1	13851	1	388600	GC	Agilent 7890 GC w 7010 triple quadrupole	9.66053		21220_915_965_476_267_906_273_913_899_900_analysis_090920.xlsx	UC Data	28.06	Y
UCGCAACC15_1/29/20_GC 2/3	2020-02-04	Pentafluoropropionamide	DTXSID0059871	273	CC	4	2020-02-05	1.24506	10	DET	1	14196	1	496270	GC	Agilent 7890 GC w 7010 triple quadrupole	9.66562		21220_915_965_476_267_906_273_913_899_900_analysis_090920.xlsx	UC Data	34.96	Y
UCGCAACC15_1/29/20_GC 2/3	2020-02-05	Pentafluoropropionamide	DTXSID0059871	273	CC	4	2020-02-05	1.4617	10	DET	1	14191	1	576450	GC	Agilent 7890 GC w 7010 triple quadrupole	9.66053		21220_915_965_476_267_906_273_913_899_900_analysis_090920.xlsx	UC Data	40.62	Y
UCGCAACC2_1/29/20_GC 2/3	2020-02-04	Pentafluoropropionamide	DTXSID0059871	273	CC	4	2020-02-05	0.00398282	10	DET	1	10969	1	1298.6	GC	Agilent 7890 GC w 7010 triple quadrupole	9.66565		21220_915_965_476_267_906_273_913_899_900_analysis_090920.xlsx	UC Data	0.1184	Y
UCGCAACC2_1/29/20_GC 2/3	2020-02-05	Pentafluoropropionamide	DTXSID0059871	273	CC	4	2020-02-05	0.00432902	10	DET	1	10864	1	1398	GC	Agilent 7890 GC w 7010 triple quadrupole	9.66307		21220_915_965_476_267_906_273_913_899_900_analysis_090920.xlsx	UC Data	0.1287	Y
UCGCAACC3_1/29/20_GC 2/3	2020-02-04	Pentafluoropropionamide	DTXSID0059871	273	CC	4	2020-02-05	0.0056642	10	DET	1	13852	1	2332.1	GC	Agilent 7890 GC w 7010 triple quadrupole	9.66562		21220_915_965_476_267_906_273_913_899_900_analysis_090920.xlsx	UC Data	0.1684	Y
UCGCAACC3_1/29/20_GC 2/3	2020-02-04	Pentafluoropropionamide	DTXSID0059871	273	CC	4	2020-02-05	0.00574291	10	DET	1	13961	1	2383.1	GC	Agilent 7890 GC w 7010 triple quadrupole	9.66563		21220_915_965_476_267_906_273_913_899_900_analysis_090920.xlsx	UC Data	0.1707	Y
UCGCAACC3_1/29/20_GC 2/3	2020-02-05	Pentafluoropropionamide	DTXSID0059871	273	CC	4	2020-02-05	0.00656266	10	DET	1	12483	1	2434.9	GC	Agilent 7890 GC w 7010 triple quadrupole	9.66055		21220_915_965_476_267_906_273_913_899_900_analysis_090920.xlsx	UC Data	0.1951	Y
UCGCAACC4_1/29/20_GC 2/3	2020-02-04	Pentafluoropropionamide	DTXSID0059871	273	CC	4	2020-02-05	0.0067359	10	DET	1	15036	1	3010.3	GC	Agilent 7890 GC w 7010 triple quadrupole	9.66565		21220_915_965_476_267_906_273_913_899_900_analysis_090920.xlsx	UC Data	0.2002	Y
UCGCAACC4_1/29/20_GC 2/3	2020-02-05	Pentafluoropropionamide	DTXSID0059871	273	CC	4	2020-02-05	0.00752621	10	DET	1	15336	1	3430.5	GC	Agilent 7890 GC w 7010 triple quadrupole	9.66307		21220_915_965_476_267_906_273_913_899_900_analysis_090920.xlsx	UC Data	0.2237	Y
UCGCAACC5_1/29/20_GC 2/3	2020-02-04	Pentafluoropropionamide	DTXSID0059871	273	CC	4	2020-02-05	0.010792	10	DET	1	15748	1	5050.4	GC	Agilent 7890 GC w 7010 triple quadrupole	9.66307		21220_915_965_476_267_906_273_913_899_900_analysis_090920.xlsx	UC Data	0.3207	Y
UCGCAACC5_1/29/20_GC 2/3	2020-02-05	Pentafluoropropionamide	DTXSID0059871	273	CC	4	2020-02-05	0.0127557	10	DET	1	15763	1	5974.4	GC	Agilent 7890 GC w 7010 triple quadrupole	9.66055		21220_915_965_476_267_906_273_913_899_900_analysis_090920.xlsx	UC Data	0.379	Y
UCGCAACC6_1/29/20_GC 2/3	2020-02-04	Pentafluoropropionamide	DTXSID0059871	273	CC	4	2020-02-05	0.017794	10	DET	1	13527	1	7150.7	GC	Agilent 7890 GC w 7010 triple quadrupole	9.66565		21220_915_965_476_267_906_273_913_899_900_analysis_090920.xlsx	UC Data	0.5286	Y
UCGCAACC6_1/29/20_GC 2/3	2020-02-05	Pentafluoropropionamide	DTXSID0059871	273	CC	4	2020-02-05	0.0192883	10	DET	1	16432	1	9415	GC	Agilent 7890 GC w 7010 triple quadrupole	9.66308		21220_915_965_476_267_906_273_913_899_900_analysis_090920.xlsx	UC Data	0.573	Y
UCGCAACC6_1/29/20_GC 2/3	2020-02-05	Pentafluoropropionamide	DTXSID0059871	273	CC	4	2020-02-05	0.0221541	10	DET	1	13389	1	8810.1	GC	Agilent 7890 GC w 7010 triple quadrupole	9.66053		21220_915_965_476_267_906_273_913_899_900_analysis_090920.xlsx	UC Data	0.658	Y
UCGCAACC7_1/29/20_GC 2/3	2020-02-04	Pentafluoropropionamide	DTXSID0059871	273	CC	4	2020-02-05	0.0286876	10	DET	1	14617	1	12451	GC	Agilent 7890 GC w 7010 triple quadrupole	9.66562		21220_915_965_476_267_906_273_913_899_900_analysis_090920.xlsx	UC Data	0.8518	Y
UCGCAACC7_1/29/20_GC 2/3	2020-02-05	Pentafluoropropionamide	DTXSID0059871	273	CC	4	2020-02-05	0.0293327	10	DET	1	15624	1	13608	GC	Agilent 7890 GC w 7010 triple quadrupole	9.66312		21220_915_965_476_267_906_273_913_899_900_analysis_090920.xlsx	UC Data	0.871	Y
UCGCAACC8_1/29/20_GC 2/3	2020-02-04	Pentafluoropropionamide	DTXSID0059871	273	CC	4	2020-02-05	0.0461738	10	DET	1	15016	1	20571	GC	Agilent 7890 GC w 7010 triple quadrupole	9.66565		21220_915_965_476_267_906_273_913_899_900_analysis_090920.xlsx	UC Data	1.37	Y
UCGCAACC8_1/29/20_GC 2/3	2020-02-05	Pentafluoropropionamide	DTXSID0059871	273	CC	4	2020-02-05	0.0463045	10	DET	1	16860	1	23163	GC	Agilent 7890 GC w 7010 triple quadrupole	9.66053		21220_915_965_476_267_906_273_913_899_900_analysis_090920.xlsx	UC Data	1.374	Y
UCGCAACC9_1/29/20_GC 2/3	2020-02-04	Pentafluoropropionamide	DTXSID0059871	273	CC	4	2020-02-05	0.0838457	10	DET	1	14587	1	36227	GC	Agilent 7890 GC w 7010 triple quadrupole	9.6656		21220_915_965_476_267_906_273_913_899_900_analysis_090920.xlsx	UC Data	2.484	Y
UCGCAACC9_1/29/20_GC 2/3	2020-02-05	Pentafluoropropionamide	DTXSID0059871	273	CC	4	2020-02-05	0.0779332	10	DET	1	14803	1	34180	GC	Agilent 7890 GC w 7010 triple quadrupole	9.66565		21220_915_965_476_267_906_273_913_899_900_analysis_090920.xlsx	UC Data	2.309	Y
UCGCAACC9_1/29/20_GC 2/3	2020-02-05	Pentafluoropropionamide	DTXSID0059871	273	CC	4	2020-02-05	0.0767134	10	DET	1	15579	1	35411	GC	Agilent 7890 GC w 7010 triple quadrupole	9.66055		21220_915_965_476_267_906_273_913_899_900_analysis_090920.xlsx	UC Data	2.273	Y
UCGCAAT1hS1A_GC 2/3	2020-02-04	Pentafluoropropionamide	DTXSID0059871	273	T1	40	2020-02-05	0.251357	10	DET	1	16387	1	121090	GC	Agilent 7890 GC w 7010 triple quadrupole	9.66562		21220_915_965_476_267_906_273_913_899_900_analysis_090920.xlsx	UC Data	7.389	Y
UCGCAAT1hS1B_GC 2/3	2020-02-04	Pentafluoropropionamide	DTXSID0059871	273	T1	40	2020-02-05	0.236307	10	DET	1	15741	1	109420	GC	Agilent 7890 GC w 7010 triple quadrupole	9.66565		21220_915_965_476_267_906_273_913_899_900_analysis_090920.xlsx	UC Data	6.951	Y
UCGCAAT1hS1C_GC 2/3	2020-02-05	Pentafluoropropionamide	DTXSID0059871	273	T1	40	2020-02-05	0.240939	10	DET	1	16613	1	117720	GC	Agilent 7890 GC w 7010 triple quadrupole	9.66308		21220_915_965_476_267_906_273_913_899_900_analysis_090920.xlsx	UC Data	7.086	Y
UCGCAAT1hS1C_GC 2/3_dup	2020-02-05	Pentafluoropropionamide	DTXSID0059871	273	T1	40	2020-02-05	0.237888	10	DET	1	16150	1	113010	GC	Agilent 7890 GC w 7010 triple quadrupole	9.6631		21220_915_965_476_267_906_273_913_899_900_analysis_090920.xlsx	UC Data	6.998	Y
UCGCAAT1hS2A_GC 2/3	2020-02-05	Pentafluoropropionamide	DTXSID0059871	273	T1	40	2020-02-05	0	10	DET	1	15082	1	0	GC	Agilent 7890 GC w 7010 triple quadrupole	9.36553		21220_915_965_476_267_906_273_913_899_900_analysis_090920.xlsx	UC Data	0	JFW: Seems that test substance only in S1
UCGCAAT1hS2B_GC 2/3	2020-02-04	Pentafluoropropionamide	DTXSID0059871	273	T1	40	2020-02-05	0	10	DET	1	16449	1	0	GC	Agilent 7890 GC w 7010 triple quadrupole	9.36552		21220_915_965_476_267_906_273_913_899_900_analysis_090920.xlsx	UC Data	0	JFW: Seems that test substance only in S1
UCGCAAT1hS2C_GC 2/3	2020-02-05	Pentafluoropropionamide	DTXSID0059871	273	T1	40	2020-02-05	0	10	DET	1	16250	1	0	GC	Agilent 7890 GC w 7010 triple quadrupole	9.36557		21220_915_965_476_267_906_273_913_899_900_analysis_090920.xlsx	UC Data	0	JFW: Seems that test substance only in S1
UCGCAAT1hS3A_GC 2/3	2020-02-05	Pentafluoropropionamide	DTXSID0059871	273	T1	40	2020-02-05	0	10	DET	1	15375	1	0	GC	Agilent 7890 GC w 7010 triple quadrupole	9.53635		21220_915_965_476_267_906_273_913_899_900_analysis_090920.xlsx	UC Data	0	JFW: Seems that test substance only in S1
UCGCAAT1hS3A_GC 2/3_dup	2020-02-05	Pentafluoropropionamide	DTXSID0059871	273	T1	40	2020-02-05	0	10	DET	1	15536	1	0	GC	Agilent 7890 GC w 7010 triple quadrupole	9.53383		21220_915_965_476_267_906_273_913_899_900_analysis_090920.xlsx	UC Data	0	JFW: Seems that test substance only in S1
UCGCAAT1hS3B_GC 2/3	2020-02-05	Pentafluoropropionamide	DTXSID0059871	273	T1	40	2020-02-05	0	10	DET	1	16475	1	0	GC	Agilent 7890 GC w 7010 triple quadrupole	9.53128		21220_915_965_476_267_906_273_913_899_900_analysis_090920.xlsx	UC Data	0	JFW: Seems that test substance only in S1
UCGCAAT1hS3C_GC 2/3	2020-02-05	Pentafluoropropionamide	DTXSID0059871	273	T1	40	2020-02-05	0	10	DET	1	18209	1	0	GC	Agilent 7890 GC w 7010 triple quadrupole	9.79312		21220_915_965_476_267_906_273_913_899_900_analysis_090920.xlsx	UC Data	0	JFW: Seems that test substance only in S1
UCGCAAT5hS1A_GC 2/3	2020-02-05	Pentafluoropropionamide	DTXSID0059871	273	T5	40	2020-02-05	0.175544	10	DET	1	18881	1	97769	GC	Agilent 7890 GC w 7010 triple quadrupole	9.66307		21220_915_965_476_267_906_273_913_899_900_analysis_090920.xlsx	UC Data	5.178	Y
UCGCAAT5hS1B_GC 2/3	2020-02-05	Pentafluoropropionamide	DTXSID0059871	273	T5	40	2020-02-05	0.173898	10	DET	1	17112	1	87787	GC	Agilent 7890 GC w 7010 triple quadrupole	9.66567		21220_915_965_476_267_906_273_913_899_900_analysis_090920.xlsx	UC Data	5.13	Y
UCGCAAT5hS1C_GC 2/3	2020-02-05	Pentafluoropropionamide	DTXSID0059871	273	T5	40	2020-02-05	0.168001	10	DET	1	15798	1	78315	GC	Agilent 7890 GC w 7010 triple quadrupole	9.66562		21220_915_965_476_267_906_273_913_899_900_analysis_090920.xlsx	UC Data	4.957	Y
UCGCAAT5hS2A_GC 2/3	2020-02-05	Pentafluoropropionamide	DTXSID0059871	273	T5	40	2020-02-05	0	10	DET	1	18072	1	0	GC	Agilent 7890 GC w 7010 triple quadrupole	9.36552		21220_915_965_476_267_906_273_913_899_900_analysis_090920.xlsx	UC Data	0	JFW: Seems that test substance only in S1
UCGCAAT5hS2B_GC 2/3	2020-02-05	Pentafluoropropionamide	DTXSID0059871	273	T5	40	2020-02-05	0	10	DET	1	17483	1	0	GC	Agilent 7890 GC w 7010 triple quadrupole	9.36555		21220_915_965_476_267_906_273_913_899_900_analysis_090920.xlsx	UC Data	0	JFW: Seems that test substance only in S1
UCGCAAT5hS2C_GC 2/3	2020-02-05	Pentafluoropropionamide	DTXSID0059871	273	T5	40	2020-02-05	0	10	DET	1	17573	1	0	GC	Agilent 7890 GC w 7010 triple quadrupole	9.36557		21220_915_965_476_267_906_273_913_899_900_analysis_090920.xlsx	UC Data	0	JFW: Seems that test substance only in S1
UCGCAAT5hS3A_GC 2/3	2020-02-05	Pentafluoropropionamide	DTXSID0059871	273	T5	40	2020-02-05	0	10	DET	1	15982	1	0	GC	Agilent 7890 GC w 7010 triple quadrupole	9.53637		21220_915_965_476_267_906_273_913_899_900_analysis_090920.xlsx	UC Data	0	JFW: Seems that test substance only in S1
UCGCAAT5hS3A_GC 2/3_dup	2020-02-05	Pentafluoropropionamide	DTXSID0059871	273	T5	40	2020-02-05	0	10	DET	1	16001	1	0	GC	Agilent 7890 GC w 7010 triple quadrupole	9.53383		21220_915_965_476_267_906_273_913_899_900_analysis_090920.xlsx	UC Data	0	JFW: Seems that test substance only in S1
UCGCAAT5hS3B_GC 2/3	2020-02-05	Pentafluoropropionamide	DTXSID0059871	273	T5	40	2020-02-05	0	10	DET	1	16178	1	0	GC	Agilent 7890 GC w 7010 triple quadrupole	9.79058		21220_915_965_476_267_906_273_913_899_900_analysis_090920.xlsx	UC Data	0	JFW: Seems that test substance only in S1
UCGCAAT5hS3C_GC 2/3	2020-02-05	Pentafluoropropionamide	DTXSID0059871	273	T5	40	2020-02-05	0	10	DET	1	16527	1	0	GC	Agilent 7890 GC w 7010 triple quadrupole	9.66565		21220_915_965_476_267_906_273_913_899_900_analysis_090920.xlsx	UC Data	0	JFW: Seems that test substance only in S1
QCUCGC3CC11_1/17/20_GC 2/3	2020-02-04	1H,1H,5H-Perfluoropentanol	DTXSID0059879	900	CC	4	2020-02-04	800	10	MFOET	1	1436	NA	114260	GCMS	Agilent 7890 GC w 7010 triple quadrupole	8.96257		021220_915_965_476_267_906_273_913_899_900_analysis_090920.xlsx	899&900 Data	79.57	Y
QCUCGC3CC4_1/17/20_GC 2/3	2020-02-04	1H,1H,5H-Perfluoropentanol	DTXSID0059879	900	CC	4	2020-02-04	30	10	MFOET	1	1462.7	NA	2865.9	GCMS	Agilent 7890 GC w 7010 triple quadrupole	8.96257		021220_915_965_476_267_906_273_913_899_900_analysis_090920.xlsx	899&900 Data	1.959	Y
QCUCGC3CC8_1/17/20_GC 2/3	2020-02-04	1H,1H,5H-Perfluoropentanol	DTXSID0059879	900	CC	4	2020-02-04	200	10	MFOET	1	1489.8	NA	29807	GCMS	Agilent 7890 GC w 7010 triple quadrupole	8.9626		021220_915_965_476_267_906_273_913_899_900_analysis_090920.xlsx	899&900 Data	20.01	Y
SpikeBlank	2020-02-04	1H,1H,5H-Perfluoropentanol	DTXSID0059879	900	CC	4	2020-02-04	0	10	MFOET	1	1678.5	NA	15839	GCMS	Agilent 7890 GC w 7010 triple quadrupole	8.95777		021220_915_965_476_267_906_273_913_899_900_analysis_090920.xlsx	899&900 Data	9.436	Y
SpikeBlank	2020-02-04	1H,1H,5H-Perfluoropentanol	DTXSID0059879	900	CC	4	2020-02-04	0	10	MFOET	1	1540.1	NA	15390	GCMS	Agilent 7890 GC w 7010 triple quadrupole	8.9626		021220_915_965_476_267_906_273_913_899_900_analysis_090920.xlsx	899&900 Data	9.993	Y
SpikeBlank	2020-02-04	1H,1H,5H-Perfluoropentanol	DTXSID0059879	900	CC	4	2020-02-04	0	10	MFOET	1	1702.2	NA	16259	GCMS	Agilent 7890 GC w 7010 triple quadrupole	8.9626		021220_915_965_476_267_906_273_913_899_900_analysis_090920.xlsx	899&900 Data	9.552	Y
SpikeBlank	2020-02-04	1H,1H,5H-Perfluoropentanol	DTXSID0059879	900	CC	4	2020-02-04	0	10	MFOET	1	1892.2	NA	15417	GCMS	Agilent 7890 GC w 7010 triple quadrupole	8.9626		021220_915_965_476_267_906_273_913_899_900_analysis_090920.xlsx	899&900 Data	8.148	Y
SpikeBlank	2020-02-04	1H,1H,5H-Perfluoropentanol	DTXSID0059879	900	CC	4	2020-02-04	0	10	MFOET	1	1457.7	NA	14098	GCMS	Agilent 7890 GC w 7010 triple quadrupole	8.9626		021220_915_965_476_267_906_273_913_899_900_analysis_090920.xlsx	899&900 Data	9.671	Y
SpikeBlank	2020-02-04	1H,1H,5H-Perfluoropentanol	DTXSID0059879	900	CC	4	2020-02-04	0	10	MFOET	1	1509.3	NA	14697	GCMS	Agilent 7890 GC w 7010 triple quadrupole	8.96257		021220_915_965_476_267_906_273_913_899_900_analysis_090920.xlsx	899&900 Data	9.738	Y
SpikeBlank	2020-02-04	1H,1H,5H-Perfluoropentanol	DTXSID0059879	900	CC	4	2020-02-04	0	10	MFOET	1	1669.8	NA	14553	GCMS	Agilent 7890 GC w 7010 triple quadrupole	8.96257		021220_915_965_476_267_906_273_913_899_900_analysis_090920.xlsx	899&900 Data	8.715	Y
UCGC3AFS3A_GC 2/3	2020-02-04	1H,1H,5H-Perfluoropentanol	DTXSID0059879	900	AF	8	2020-02-04	NA	10	MFOET	1	1526.2	A	247330	GCMS	Agilent 7890 GC w 7010 triple quadrupole	8.9626		021220_915_965_476_267_906_273_913_899_900_analysis_090920.xlsx	899&900 Data	162.1	Y
UCGC3AFS3B_GC 2/3	2020-02-04	1H,1H,5H-Perfluoropentanol	DTXSID0059879	900	AF	8	2020-02-04	NA	10	MFOET	1	1269.8	B	203630	GCMS	Agilent 7890 GC w 7010 triple quadrupole	8.96257		021220_915_965_476_267_906_273_913_899_900_analysis_090920.xlsx	899&900 Data	160.4	Y
UCGC3AFS3C_GC 2/3	2020-02-04	1H,1H,5H-Perfluoropentanol	DTXSID0059879	900	AF	8	2020-02-04	NA	10	MFOET	1	1866.4	C	266730	GCMS	Agilent 7890 GC w 7010 triple quadrupole	8.9626		021220_915_965_476_267_906_273_913_899_900_analysis_090920.xlsx	899&900 Data	142.9	Y
UCGC3CC1_1/17/20_GC 2/3	2020-02-04	1H,1H,5H-Perfluoropentanol	DTXSID0059879	900	CC	4	2020-02-04	7	10	MFOET	1	1475.6	NA	1056.7	GCMS	Agilent 7890 GC w 7010 triple quadrupole	8.95777		021220_915_965_476_267_906_273_913_899_900_analysis_090920.xlsx	899&900 Data	0.7161	Y
UCGC3CC1_1/17/20_GC 2/3	2020-02-04	1H,1H,5H-Perfluoropentanol	DTXSID0059879	900	CC	4	2020-02-04	7	10	MFOET	1	1325	NA	960.5	GCMS	Agilent 7890 GC w 7010 triple quadrupole	8.9578		021220_915_965_476_267_906_273_913_899_900_analysis_090920.xlsx	899&900 Data	0.7249	Y
UCGC3CC10_1/17/20_GC 2/3	2020-02-04	1H,1H,5H-Perfluoropentanol	DTXSID0059879	900	CC	4	2020-02-04	500	10	MFOET	1	1572.8	NA	90522	GCMS	Agilent 7890 GC w 7010 triple quadrupole	8.94822		021220_915_965_476_267_906_273_913_899_900_analysis_090920.xlsx	899&900 Data	57.55	Y
UCGC3CC10_1/17/20_GC 2/3	2020-02-04	1H,1H,5H-Perfluoropentanol	DTXSID0059879	900	CC	4	2020-02-04	500	10	MFOET	1	1650.2	NA	82835	GCMS	Agilent 7890 GC w 7010 triple quadrupole	8.95777		021220_915_965_476_267_906_273_913_899_900_analysis_090920.xlsx	899&900 Data	50.2	Y
UCGC3CC11_1/17/20_GC 2/3	2020-02-04	1H,1H,5H-Perfluoropentanol	DTXSID0059879	900	CC	4	2020-02-04	800	10	MFOET	1	1693.1	NA	124960	GCMS	Agilent 7890 GC w 7010 triple quadrupole	8.96257		021220_915_965_476_267_906_273_913_899_900_analysis_090920.xlsx	899&900 Data	73.81	Y
UCGC3CC11_1/17/20_GC 2/3	2020-02-04	1H,1H,5H-Perfluoropentanol	DTXSID0059879	900	CC	4	2020-02-04	800	10	MFOET	1	1466.8	NA	121910	GCMS	Agilent 7890 GC w 7010 triple quadrupole	8.9626		021220_915_965_476_267_906_273_913_899_900_analysis_090920.xlsx	899&900 Data	83.11	Y
UCGC3CC12_1/17/20_GC 2/3	2020-02-04	1H,1H,5H-Perfluoropentanol	DTXSID0059879	900	CC	4	2020-02-04	1500	10	MFOET	1	1676	NA	225460	GCMS	Agilent 7890 GC w 7010 triple quadrupole	8.9626		021220_915_965_476_267_906_273_913_899_900_analysis_090920.xlsx	899&900 Data	134.5	Y
UCGC3CC12_1/17/20_GC 2/3	2020-02-04	1H,1H,5H-Perfluoropentanol	DTXSID0059879	900	CC	4	2020-02-04	1500	10	MFOET	1	1429.3	NA	223890	GCMS	Agilent 7890 GC w 7010 triple quadrupole	8.96257		021220_915_965_476_267_906_273_913_899_900_analysis_090920.xlsx	899&900 Data	156.6	Y
UCGC3CC13_1/17/20_GC 2/3	2020-02-04	1H,1H,5H-Perfluoropentanol	DTXSID0059879	900	CC	4	2020-02-04	2500	10	MFOET	1	1303.5	NA	382090	GCMS	Agilent 7890 GC w 7010 triple quadrupole	8.96257		021220_915_965_476_267_906_273_913_899_900_analysis_090920.xlsx	899&900 Data	293.1	Y
UCGC3CC13_1/17/20_GC 2/3	2020-02-04	1H,1H,5H-Perfluoropentanol	DTXSID0059879	900	CC	4	2020-02-04	2500	10	MFOET	1	1389	NA	348630	GCMS	Agilent 7890 GC w 7010 triple quadrupole	8.96257		021220_915_965_476_267_906_273_913_899_900_analysis_090920.xlsx	899&900 Data	251	Y
UCGC3CC13_1/17/20_GC 2/3	2020-02-04	1H,1H,5H-Perfluoropentanol	DTXSID0059879	900	CC	4	2020-02-04	2500	10	MFOET	1	1397.3	NA	365340	GCMS	Agilent 7890 GC w 7010 triple quadrupole	8.9626		021220_915_965_476_267_906_273_913_899_900_analysis_090920.xlsx	899&900 Data	261.5	Y
UCGC3CC14_1/17/20_GC 2/3	2020-02-04	1H,1H,5H-Perfluoropentanol	DTXSID0059879	900	CC	4	2020-02-04	3500	10	MFOET	1	1468.8	NA	504090	GCMS	Agilent 7890 GC w 7010 triple quadrupole	8.9626		021220_915_965_476_267_906_273_913_899_900_analysis_090920.xlsx	899&900 Data	343.2	Y
UCGC3CC14_1/17/20_GC 2/3	2020-02-04	1H,1H,5H-Perfluoropentanol	DTXSID0059879	900	CC	4	2020-02-04	3500	10	MFOET	1	1524.4	NA	496290	GCMS	Agilent 7890 GC w 7010 triple quadrupole	8.96257		021220_915_965_476_267_906_273_913_899_900_analysis_090920.xlsx	899&900 Data	325.6	Y
UCGC3CC15_1/17/20_GC 2/3	2020-02-04	1H,1H,5H-Perfluoropentanol	DTXSID0059879	900	CC	4	2020-02-04	5000	10	MFOET	1	1953.2	NA	1170400	GCMS	Agilent 7890 GC w 7010 triple quadrupole	8.96735		021220_915_965_476_267_906_273_913_899_900_analysis_090920.xlsx	899&900 Data	599.2	Y
UCGC3CC2_1/17/20_GC 2/3	2020-02-04	1H,1H,5H-Perfluoropentanol	DTXSID0059879	900	CC	4	2020-02-04	12	10	MFOET	1	1386.8	NA	1576.3	GCMS	Agilent 7890 GC w 7010 triple quadrupole	8.9578		021220_915_965_476_267_906_273_913_899_900_analysis_090920.xlsx	899&900 Data	1.137	Y
UCGC3CC2_1/17/20_GC 2/3	2020-02-04	1H,1H,5H-Perfluoropentanol	DTXSID0059879	900	CC	4	2020-02-04	12	10	MFOET	1	1112	NA	1564.3	GCMS	Agilent 7890 GC w 7010 triple quadrupole	8.96257		021220_915_965_476_267_906_273_913_899_900_analysis_090920.xlsx	899&900 Data	1.407	Y
UCGC3CC3_1/17/20_GC 2/3	2020-02-04	1H,1H,5H-Perfluoropentanol	DTXSID0059879	900	CC	4	2020-02-04	20	10	MFOET	1	1400.8	NA	2645.8	GCMS	Agilent 7890 GC w 7010 triple quadrupole	8.96257		021220_915_965_476_267_906_273_913_899_900_analysis_090920.xlsx	899&900 Data	1.889	Y
UCGC3CC3_1/17/20_GC 2/3	2020-02-04	1H,1H,5H-Perfluoropentanol	DTXSID0059879	900	CC	4	2020-02-04	20	10	MFOET	1	1135.1	NA	2647.7	GCMS	Agilent 7890 GC w 7010 triple quadrupole	8.9626		021220_915_965_476_267_906_273_913_899_900_analysis_090920.xlsx	899&900 Data	2.333	Y
UCGC3CC4_1/17/20_GC 2/3	2020-02-04	1H,1H,5H-Perfluoropentanol	DTXSID0059879	900	CC	4	2020-02-04	30	10	MFOET	1	1382.2	NA	3330.8	GCMS	Agilent 7890 GC w 7010 triple quadrupole	8.9626		021220_915_965_476_267_906_273_913_899_900_analysis_090920.xlsx	899&900 Data	2.41	Y
UCGC3CC4_1/17/20_GC 2/3	2020-02-04	1H,1H,5H-Perfluoropentanol	DTXSID0059879	900	CC	4	2020-02-04	30	10	MFOET	1	1310.5	NA	3809.6	GCMS	Agilent 7890 GC w 7010 triple quadrupole	8.96257		021220_915_965_476_267_906_273_913_899_900_analysis_090920.xlsx	899&900 Data	2.907	Y
UCGC3CC5_1/17/20_GC 2/3	2020-02-04	1H,1H,5H-Perfluoropentanol	DTXSID0059879	900	CC	4	2020-02-04	50	10	MFOET	1	1355.2	NA	6670	GCMS	Agilent 7890 GC w 7010 triple quadrupole	8.95777		021220_915_965_476_267_906_273_913_899_900_analysis_090920.xlsx	899&900 Data	4.922	Y
UCGC3CC5_1/17/20_GC 2/3	2020-02-04	1H,1H,5H-Perfluoropentanol	DTXSID0059879	900	CC	4	2020-02-04	50	10	MFOET	1	1384.4	NA	6483.7	GCMS	Agilent 7890 GC w 7010 triple quadrupole	8.9626		021220_915_965_476_267_906_273_913_899_900_analysis_090920.xlsx	899&900 Data	4.683	Y
UCGC3CC6_1/17/20_GC 2/3	2020-02-04	1H,1H,5H-Perfluoropentanol	DTXSID0059879	900	CC	4	2020-02-04	80	10	MFOET	1	1095.8	NA	9562.4	GCMS	Agilent 7890 GC w 7010 triple quadrupole	8.9578		021220_915_965_476_267_906_273_913_899_900_analysis_090920.xlsx	899&900 Data	8.726	Y
UCGC3CC6_1/17/20_GC 2/3	2020-02-04	1H,1H,5H-Perfluoropentanol	DTXSID0059879	900	CC	4	2020-02-04	80	10	MFOET	1	1087.8	NA	9488.8	GCMS	Agilent 7890 GC w 7010 triple quadrupole	8.96257		021220_915_965_476_267_906_273_913_899_900_analysis_090920.xlsx	899&900 Data	8.723	Y
UCGC3CC7_1/17/20_GC 2/3	2020-02-04	1H,1H,5H-Perfluoropentanol	DTXSID0059879	900	CC	4	2020-02-04	125	10	MFOET	1	1453.9	NA	16061	GCMS	Agilent 7890 GC w 7010 triple quadrupole	8.96257		021220_915_965_476_267_906_273_913_899_900_analysis_090920.xlsx	899&900 Data	11.05	Y
UCGC3CC7_1/17/20_GC 2/3	2020-02-04	1H,1H,5H-Perfluoropentanol	DTXSID0059879	900	CC	4	2020-02-04	125	10	MFOET	1	1323.9	NA	15506	GCMS	Agilent 7890 GC w 7010 triple quadrupole	8.9626		021220_915_965_476_267_906_273_913_899_900_analysis_090920.xlsx	899&900 Data	11.71	Y
UCGC3CC8_1/17/20_GC 2/3	2020-02-04	1H,1H,5H-Perfluoropentanol	DTXSID0059879	900	CC	4	2020-02-04	200	10	MFOET	1	1352.8	NA	23627	GCMS	Agilent 7890 GC w 7010 triple quadrupole	8.9626		021220_915_965_476_267_906_273_913_899_900_analysis_090920.xlsx	899&900 Data	17.47	Y
UCGC3CC8_1/17/20_GC 2/3	2020-02-04	1H,1H,5H-Perfluoropentanol	DTXSID0059879	900	CC	4	2020-02-04	200	10	MFOET	1	1266.9	NA	22166	GCMS	Agilent 7890 GC w 7010 triple quadrupole	8.96257		021220_915_965_476_267_906_273_913_899_900_analysis_090920.xlsx	899&900 Data	17.5	Y
UCGC3CC9_1/17/20_GC 2/3	2020-02-04	1H,1H,5H-Perfluoropentanol	DTXSID0059879	900	CC	4	2020-02-04	350	10	MFOET	1	1440.3	NA	52509	GCMS	Agilent 7890 GC w 7010 triple quadrupole	8.96257		021220_915_965_476_267_906_273_913_899_900_analysis_090920.xlsx	899&900 Data	36.46	Y
UCGC3CC9_1/17/20_GC 2/3	2020-02-04	1H,1H,5H-Perfluoropentanol	DTXSID0059879	900	CC	4	2020-02-04	350	10	MFOET	1	1504.6	NA	57990	GCMS	Agilent 7890 GC w 7010 triple quadrupole	8.9626		021220_915_965_476_267_906_273_913_899_900_analysis_090920.xlsx	899&900 Data	38.54	Y
UCGC3CC9_1/17/20_GC 2/3	2020-02-04	1H,1H,5H-Perfluoropentanol	DTXSID0059879	900	CC	4	2020-02-04	350	10	MFOET	1	1492.5	NA	56587	GCMS	Agilent 7890 GC w 7010 triple quadrupole	8.9626		021220_915_965_476_267_906_273_913_899_900_analysis_090920.xlsx	899&900 Data	37.91	Y
UCGC3T1hS3A_GC 2/3	2020-02-04	1H,1H,5H-Perfluoropentanol	DTXSID0059879	900	T1	40	2020-02-04	NA	10	MFOET	1	955.76	A	88985	GCMS	Agilent 7890 GC w 7010 triple quadrupole	8.96257		021220_915_965_476_267_906_273_913_899_900_analysis_090920.xlsx	899&900 Data	93.1	Y
UCGC3T1hS3B_GC 2/3	2020-02-04	1H,1H,5H-Perfluoropentanol	DTXSID0059879	900	T1	40	2020-02-04	NA	10	MFOET	1	1337.5	B	150740	GCMS	Agilent 7890 GC w 7010 triple quadrupole	8.9626		021220_915_965_476_267_906_273_913_899_900_analysis_090920.xlsx	899&900 Data	112.7	Y
UCGC3T1hS3B_GC 2/3_dup	2020-02-04	1H,1H,5H-Perfluoropentanol	DTXSID0059879	900	T1	40	2020-02-04	NA	10	MFOET	1	1520.5	B	148670	GCMS	Agilent 7890 GC w 7010 triple quadrupole	8.96257		021220_915_965_476_267_906_273_913_899_900_analysis_090920.xlsx	899&900 Data	97.78	Y
UCGC3T1hS3C_GC 2/3	2020-02-04	1H,1H,5H-Perfluoropentanol	DTXSID0059879	900	T1	40	2020-02-04	NA	10	MFOET	1	1408.1	C	139930	GCMS	Agilent 7890 GC w 7010 triple quadrupole	8.96257		021220_915_965_476_267_906_273_913_899_900_analysis_090920.xlsx	899&900 Data	99.38	Y
UCGC3T5hS3A_GC 2/3	2020-02-04	1H,1H,5H-Perfluoropentanol	DTXSID0059879	900	T5	40	2020-02-04	NA	10	MFOET	1	1667.4	A	121250	GCMS	Agilent 7890 GC w 7010 triple quadrupole	8.9626		021220_915_965_476_267_906_273_913_899_900_analysis_090920.xlsx	899&900 Data	72.72	Y
UCGC3T5hS3B_GC 2/3	2020-02-04	1H,1H,5H-Perfluoropentanol	DTXSID0059879	900	T5	40	2020-02-04	NA	10	MFOET	1	1341	B	136330	GCMS	Agilent 7890 GC w 7010 triple quadrupole	8.9626		021220_915_965_476_267_906_273_913_899_900_analysis_090920.xlsx	899&900 Data	101.7	Y
UCGC3T5hS3C_GC 2/3	2020-02-04	1H,1H,5H-Perfluoropentanol	DTXSID0059879	900	T5	40	2020-02-04	NA	10	MFOET	1	1843.1	C	162460	GCMS	Agilent 7890 GC w 7010 triple quadrupole	8.96257		021220_915_965_476_267_906_273_913_899_900_analysis_090920.xlsx	899&900 Data	88.14	Y
Mix 2 CC 1	2020-02-01	2,2,3,3-Tetrafluoropropyl acrylate	DTXSID10224331	471	CC	1	2020-02-01	0.00017	10	m6:2FTOH	1	17782	NA	142	GCMS	Agilent 6890N GC w 5975 single quadrupole			UC_276_467_Athens_Mix 2a and b20220913.xlsx	Sheet 1_Mix 2a and b	0.007986	Y
Mix 2 CC 2	2020-02-01	2,2,3,3-Tetrafluoropropyl acrylate	DTXSID10224331	471	CC	1	2020-02-01	0.00028	10	m6:2FTOH	1	16512	NA	314	GCMS	Agilent 6890N GC w 5975 single quadrupole			UC_276_467_Athens_Mix 2a and b20220913.xlsx	Sheet 1_Mix 2a and b	0.01902	Y
Mix 2 CC 3	2020-02-01	2,2,3,3-Tetrafluoropropyl acrylate	DTXSID10224331	471	CC	1	2020-02-01	0.00044	10	m6:2FTOH	1	19577	NA	786	GCMS	Agilent 6890N GC w 5975 single quadrupole			UC_276_467_Athens_Mix 2a and b20220913.xlsx	Sheet 1_Mix 2a and b	0.04015	Y
Mix 2 CC 4	2020-02-01	2,2,3,3-Tetrafluoropropyl acrylate	DTXSID10224331	471	CC	1	2020-02-01	0.00071	10	m6:2FTOH	1	18369	NA	228	GCMS	Agilent 6890N GC w 5975 single quadrupole			UC_276_467_Athens_Mix 2a and b20220913.xlsx	Sheet 1_Mix 2a and b	0.01241	Y
Mix 2 CC 5	2020-02-01	2,2,3,3-Tetrafluoropropyl acrylate	DTXSID10224331	471	CC	1	2020-02-01	0.00114	10	m6:2FTOH	1	16111	NA	567	GCMS	Agilent 6890N GC w 5975 single quadrupole			UC_276_467_Athens_Mix 2a and b20220913.xlsx	Sheet 1_Mix 2a and b	0.03519	Y
Mix 2 CC 6	2020-02-01	2,2,3,3-Tetrafluoropropyl acrylate	DTXSID10224331	471	CC	1	2020-02-01	0.00182	10	m6:2FTOH	1	17100	NA	534	GCMS	Agilent 6890N GC w 5975 single quadrupole			UC_276_467_Athens_Mix 2a and b20220913.xlsx	Sheet 1_Mix 2a and b	0.03123	Y
Mix 2 CC 7	2020-02-01	2,2,3,3-Tetrafluoropropyl acrylate	DTXSID10224331	471	CC	1	2020-02-01	0.00291	10	m6:2FTOH	1	15407	NA	887	GCMS	Agilent 6890N GC w 5975 single quadrupole			UC_276_467_Athens_Mix 2a and b20220913.xlsx	Sheet 1_Mix 2a and b	0.05757	Y
Mix 2 CC 8	2020-02-01	2,2,3,3-Tetrafluoropropyl acrylate	DTXSID10224331	471	CC	1	2020-02-01	0.00466	10	m6:2FTOH	1	16935	NA	1545	GCMS	Agilent 6890N GC w 5975 single quadrupole			UC_276_467_Athens_Mix 2a and b20220913.xlsx	Sheet 1_Mix 2a and b	0.09123	Y
Mix 2 CC 9	2020-02-01	2,2,3,3-Tetrafluoropropyl acrylate	DTXSID10224331	471	CC	1	2020-02-01	0.00745	10	m6:2FTOH	1	16340	NA	2590	GCMS	Agilent 6890N GC w 5975 single quadrupole			UC_276_467_Athens_Mix 2a and b20220913.xlsx	Sheet 1_Mix 2a and b	0.1585	Y
Mix 2 CC 10	2020-02-01	2,2,3,3-Tetrafluoropropyl acrylate	DTXSID10224331	471	CC	1	2020-02-01	0.01192	10	m6:2FTOH	1	15071	NA	4242	GCMS	Agilent 6890N GC w 5975 single quadrupole			UC_276_467_Athens_Mix 2a and b20220913.xlsx	Sheet 1_Mix 2a and b	0.2815	Y
Mix 2 CC 11	2020-02-01	2,2,3,3-Tetrafluoropropyl acrylate	DTXSID10224331	471	CC	1	2020-02-01	0.01907	10	m6:2FTOH	1	18616	NA	6580	GCMS	Agilent 6890N GC w 5975 single quadrupole			UC_276_467_Athens_Mix 2a and b20220913.xlsx	Sheet 1_Mix 2a and b	0.3535	Y
Mix 2 CC 12	2020-02-01	2,2,3,3-Tetrafluoropropyl acrylate	DTXSID10224331	471	CC	1	2020-02-01	0.03052	10	m6:2FTOH	1	16164	NA	14950	GCMS	Agilent 6890N GC w 5975 single quadrupole			UC_276_467_Athens_Mix 2a and b20220913.xlsx	Sheet 1_Mix 2a and b	0.9249	Y
Mix 2 CC 13	2020-02-01	2,2,3,3-Tetrafluoropropyl acrylate	DTXSID10224331	471	CC	1	2020-02-01	0.04883	10	m6:2FTOH	1	14396	NA	20649	GCMS	Agilent 6890N GC w 5975 single quadrupole			UC_276_467_Athens_Mix 2a and b20220913.xlsx	Sheet 1_Mix 2a and b	1.434	Y
Mix 2 CC 14	2020-02-01	2,2,3,3-Tetrafluoropropyl acrylate	DTXSID10224331	471	CC	1	2020-02-01	0.07813	10	m6:2FTOH	1	18463	NA	32785	GCMS	Agilent 6890N GC w 5975 single quadrupole			UC_276_467_Athens_Mix 2a and b20220913.xlsx	Sheet 1_Mix 2a and b	1.776	Y
Mix 2 CC 15	2020-02-01	2,2,3,3-Tetrafluoropropyl acrylate	DTXSID10224331	471	CC	1	2020-02-01	0.125	10	m6:2FTOH	1	21740	NA	65953	GCMS	Agilent 6890N GC w 5975 single quadrupole			UC_276_467_Athens_Mix 2a and b20220913.xlsx	Sheet 1_Mix 2a and b	3.034	Y
Mix 2 Method Blank	2020-02-01	2,2,3,3-Tetrafluoropropyl acrylate	DTXSID10224331	471	CC	1	2020-02-01	0	10	m6:2FTOH	1	19109	1	0	GCMS	Agilent 6890N GC w 5975 single quadrupole			UC_276_467_Athens_Mix 2a and b20220913.xlsx	Sheet 1_Mix 2a and b	0	Y
aq 2AI CR	2020-02-01	2,2,3,3-Tetrafluoropropyl acrylate	DTXSID10224331	471	AF	2	2020-02-01	NA	10	m6:2FTOH	1	23284	1	481	GCMS	Agilent 6890N GC w 5975 single quadrupole			UC_276_467_Athens_Mix 2a and b20220913.xlsx	Sheet 1_Mix 2a and b	0.02066	Y
aq 2AI CR	2020-02-01	2,2,3,3-Tetrafluoropropyl acrylate	DTXSID10224331	471	AF	2	2020-02-01	NA	10	m6:2FTOH	1	25106	1	291	GCMS	Agilent 6890N GC w 5975 single quadrupole			UC_276_467_Athens_Mix 2a and b20220913.xlsx	Sheet 1_Mix 2a and b	0.01159	Y
aq 2AII CR	2020-02-01	2,2,3,3-Tetrafluoropropyl acrylate	DTXSID10224331	471	AF	2	2020-02-01	NA	10	m6:2FTOH	1	20310	1	423	GCMS	Agilent 6890N GC w 5975 single quadrupole			UC_276_467_Athens_Mix 2a and b20220913.xlsx	Sheet 1_Mix 2a and b	0.02083	Y
aq 2AII CR	2020-02-01	2,2,3,3-Tetrafluoropropyl acrylate	DTXSID10224331	471	AF	2	2020-02-01	NA	10	m6:2FTOH	1	23562	1	210	GCMS	Agilent 6890N GC w 5975 single quadrupole			UC_276_467_Athens_Mix 2a and b20220913.xlsx	Sheet 1_Mix 2a and b	0.008913	Y
aq 2AIII CR	2020-02-01	2,2,3,3-Tetrafluoropropyl acrylate	DTXSID10224331	471	AF	2	2020-02-01	NA	10	m6:2FTOH	1	23811	1	334	GCMS	Agilent 6890N GC w 5975 single quadrupole			UC_276_467_Athens_Mix 2a and b20220913.xlsx	Sheet 1_Mix 2a and b	0.01403	Y
aq 2AIII CR	2020-02-01	2,2,3,3-Tetrafluoropropyl acrylate	DTXSID10224331	471	AF	2	2020-02-01	NA	10	m6:2FTOH	1	22627	1	131	GCMS	Agilent 6890N GC w 5975 single quadrupole			UC_276_467_Athens_Mix 2a and b20220913.xlsx	Sheet 1_Mix 2a and b	0.00579	Y
T1h 2A-S1 PS/CR	2020-02-01	2,2,3,3-Tetrafluoropropyl acrylate	DTXSID10224331	471	T1	10	2020-02-01	NA	10	m6:2FTOH	1	20047	1	593	GCMS	Agilent 6890N GC w 5975 single quadrupole			UC_276_467_Athens_Mix 2a and b20220913.xlsx	Sheet 1_Mix 2a and b	0.02958	Y
T1h 2A-S1 PS/CR	2020-02-01	2,2,3,3-Tetrafluoropropyl acrylate	DTXSID10224331	471	T1	10	2020-02-01	NA	10	m6:2FTOH	1	20412	1	559	GCMS	Agilent 6890N GC w 5975 single quadrupole			UC_276_467_Athens_Mix 2a and b20220913.xlsx	Sheet 1_Mix 2a and b	0.02739	Y
T5h 2A-S1 PS/CR	2020-02-01	2,2,3,3-Tetrafluoropropyl acrylate	DTXSID10224331	471	T5	10	2020-02-01	NA	10	m6:2FTOH	1	18570	1	278	GCMS	Agilent 6890N GC w 5975 single quadrupole			UC_276_467_Athens_Mix 2a and b20220913.xlsx	Sheet 1_Mix 2a and b	0.01497	Y
T5h 2A-S1 PS/CR	2020-02-01	2,2,3,3-Tetrafluoropropyl acrylate	DTXSID10224331	471	T5	10	2020-02-01	NA	10	m6:2FTOH	1	21417	1	179	GCMS	Agilent 6890N GC w 5975 single quadrupole			UC_276_467_Athens_Mix 2a and b20220913.xlsx	Sheet 1_Mix 2a and b	0.008358	Y
UCCC15	2021-10-06	1H,1H-Perfluoroheptylamine	DTXSID10379835	30505	CC	1	2021-10-06	5	10	MFBET	1	38318	NA	1305200	GCMS	Agilent 8890 GC w 7010 triple quadrupole	Analyte RT: 6.3782 ISTD RT: 8.16577	7010_3_102721008.D	UC_503_507_516_501_505_521_510_120721.xlsx	7bData	34.06	Y
UCCC14	2021-10-06	1H,1H-Perfluoroheptylamine	DTXSID10379835	30505	CC	1	2021-10-06	3.5	10	MFBET	1	33422	NA	1104600	GCMS	Agilent 8890 GC w 7010 triple quadrupole	Analyte RT: 6.3869 ISTD RT: 8.17012	7010_3_102721009.D	UC_503_507_516_501_505_521_510_120721.xlsx	7bData	33.05	Y
UCCC13	2021-10-06	1H,1H-Perfluoroheptylamine	DTXSID10379835	30505	CC	1	2021-10-06	2.5	10	MFBET	1	36758	NA	620640	GCMS	Agilent 8890 GC w 7010 triple quadrupole	Analyte RT: 6.38908 ISTD RT: 8.17012	7010_3_102721010.D	UC_503_507_516_501_505_521_510_120721.xlsx	7bData	16.88	Y
UCCC12	2021-10-06	1H,1H-Perfluoroheptylamine	DTXSID10379835	30505	CC	1	2021-10-06	1.5	10	MFBET	1	34875	NA	369690	GCMS	Agilent 8890 GC w 7010 triple quadrupole	Analyte RT: 6.39343 ISTD RT: 8.17882	7010_3_102721011.D	UC_503_507_516_501_505_521_510_120721.xlsx	7bData	10.6	Y
UCCC11	2021-10-06	1H,1H-Perfluoroheptylamine	DTXSID10379835	30505	CC	1	2021-10-06	0.8	10	MFBET	1	35762	NA	166270	GCMS	Agilent 8890 GC w 7010 triple quadrupole	Analyte RT: 6.39778 ISTD RT: 8.17228	7010_3_102721012.D	UC_503_507_516_501_505_521_510_120721.xlsx	7bData	4.649	Y
UCCC10	2021-10-06	1H,1H-Perfluoroheptylamine	DTXSID10379835	30505	CC	1	2021-10-06	0.5	10	MFBET	1	34721	NA	124560	GCMS	Agilent 8890 GC w 7010 triple quadrupole	Analyte RT: 6.37602 ISTD RT: 8.16577	7010_3_102721013.D	UC_503_507_516_501_505_521_510_120721.xlsx	7bData	3.587	Y
UCCC9	2021-10-06	1H,1H-Perfluoroheptylamine	DTXSID10379835	30505	CC	1	2021-10-06	0.35	10	MFBET	1	34244	NA	77438	GCMS	Agilent 8890 GC w 7010 triple quadrupole	Analyte RT: 6.3956 ISTD RT: 8.17228	7010_3_102721014.D	UC_503_507_516_501_505_521_510_120721.xlsx	7bData	2.261	Y
UCCC8	2021-10-06	1H,1H-Perfluoroheptylamine	DTXSID10379835	30505	CC	1	2021-10-06	0.2	10	MFBET	1	7.7897	NA	0	GCMS	Agilent 8890 GC w 7010 triple quadrupole	Analyte RT: 6.38472 ISTD RT: 8.17882	7010_3_102721015.D	UC_503_507_516_501_505_521_510_120721.xlsx	7bData	0	Excluded for ISTD Peak smaller than 10
UCCC7	2021-10-06	1H,1H-Perfluoroheptylamine	DTXSID10379835	30505	CC	1	2021-10-06	0.125	10	MFBET	1	35340	NA	27902	GCMS	Agilent 8890 GC w 7010 triple quadrupole	Analyte RT: 6.38908 ISTD RT: 8.16577	7010_3_102721016.D	UC_503_507_516_501_505_521_510_120721.xlsx	7bData	0.7895	Y
UCCC6	2021-10-06	1H,1H-Perfluoroheptylamine	DTXSID10379835	30505	CC	1	2021-10-06	0.08	10	MFBET	1	36229	NA	16036	GCMS	Agilent 8890 GC w 7010 triple quadrupole	Analyte RT: 6.38472 ISTD RT: 8.16142	7010_3_102721017.D	UC_503_507_516_501_505_521_510_120721.xlsx	7bData	0.4426	Y
UCCC5	2021-10-06	1H,1H-Perfluoroheptylamine	DTXSID10379835	30505	CC	1	2021-10-06	0.05	10	MFBET	1	35868	NA	9560.3	GCMS	Agilent 8890 GC w 7010 triple quadrupole	Analyte RT: 6.37167 ISTD RT: 8.16142	7010_3_102721018.D	UC_503_507_516_501_505_521_510_120721.xlsx	7bData	0.2665	Y
UCCC4	2021-10-06	1H,1H-Perfluoroheptylamine	DTXSID10379835	30505	CC	1	2021-10-06	0.03	10	MFBET	1	35738	NA	5981.7	GCMS	Agilent 8890 GC w 7010 triple quadrupole	Analyte RT: 6.37602 ISTD RT: 8.16577	7010_3_102721019.D	UC_503_507_516_501_505_521_510_120721.xlsx	7bData	0.1674	Y
UCCC3	2021-10-06	1H,1H-Perfluoroheptylamine	DTXSID10379835	30505	CC	1	2021-10-06	0.02	10	MFBET	1	35830	NA	3976.2	GCMS	Agilent 8890 GC w 7010 triple quadrupole	Analyte RT: 6.37385 ISTD RT: 8.17228	7010_3_102721020.D	UC_503_507_516_501_505_521_510_120721.xlsx	7bData	0.111	Y
UCCC2	2021-10-06	1H,1H-Perfluoroheptylamine	DTXSID10379835	30505	CC	1	2021-10-06	0.012	10	MFBET	1	33476	NA	2733.5	GCMS	Agilent 8890 GC w 7010 triple quadrupole	Analyte RT: 6.36732 ISTD RT: 8.15488	7010_3_102721021.D	UC_503_507_516_501_505_521_510_120721.xlsx	7bData	0.08166	Y
UCCC1	2021-10-06	1H,1H-Perfluoroheptylamine	DTXSID10379835	30505	CC	1	2021-10-06	0.007	10	MFBET	1	35860	NA	0	GCMS	Agilent 8890 GC w 7010 triple quadrupole	Analyte RT: 6.32815 ISTD RT: 8.17012	7010_3_102721022.D	UC_503_507_516_501_505_521_510_120721.xlsx	7bData	0	Y
UCCC spike	2021-10-06	1H,1H-Perfluoroheptylamine	DTXSID10379835	30505	CC	1	2021-10-06	0	10	MFBET	1	36162	NA	0	GCMS	Agilent 8890 GC w 7010 triple quadrupole	Analyte RT: 6.34992 ISTD RT: 8.13532	7010_3_102721000.D	UC_503_507_516_501_505_521_510_120721.xlsx	7bData	0	Y
UCCC spike	2021-10-06	1H,1H-Perfluoroheptylamine	DTXSID10379835	30505	CC	1	2021-10-06	0	10	MFBET	1	38931	NA	0	GCMS	Agilent 8890 GC w 7010 triple quadrupole	Analyte RT: 6.08012 ISTD RT: 8.16577	7010_3_102721001.D	UC_503_507_516_501_505_521_510_120721.xlsx	7bData	0	Y
UCCC spike	2021-10-06	1H,1H-Perfluoroheptylamine	DTXSID10379835	30505	CC	1	2021-10-06	0	10	MFBET	1	38624	NA	0	GCMS	Agilent 8890 GC w 7010 triple quadrupole	Analyte RT: 5.87125 ISTD RT: 8.17228	7010_3_102721002.D	UC_503_507_516_501_505_521_510_120721.xlsx	7bData	0	Y
UCCC spike	2021-10-06	1H,1H-Perfluoroheptylamine	DTXSID10379835	30505	CC	1	2021-10-06	0	10	MFBET	1	38204	NA	0	GCMS	Agilent 8890 GC w 7010 triple quadrupole	Analyte RT: 6.04748 ISTD RT: 8.17012	7010_3_102721003.D	UC_503_507_516_501_505_521_510_120721.xlsx	7bData	0	Y
UCCC spike	2021-10-06	1H,1H-Perfluoroheptylamine	DTXSID10379835	30505	CC	1	2021-10-06	0	10	MFBET	1	38708	NA	0	GCMS	Agilent 8890 GC w 7010 triple quadrupole	Analyte RT: 6.39778 ISTD RT: 8.16793	7010_3_102721004.D	UC_503_507_516_501_505_521_510_120721.xlsx	7bData	0	Y
UCCC spike	2021-10-06	1H,1H-Perfluoroheptylamine	DTXSID10379835	30505	CC	1	2021-10-06	0	10	MFBET	1	36459	NA	0	GCMS	Agilent 8890 GC w 7010 triple quadrupole	Analyte RT: 6.34557 ISTD RT: 8.16577	7010_3_102721023.D	UC_503_507_516_501_505_521_510_120721.xlsx	7bData	0	Y
UCCC spike	2021-10-06	1H,1H-Perfluoroheptylamine	DTXSID10379835	30505	CC	1	2021-10-06	0	10	MFBET	1	35902	NA	0	GCMS	Agilent 8890 GC w 7010 triple quadrupole	Analyte RT: 6.3869 ISTD RT: 8.13748	7010_3_102821000.D	UC_503_507_516_501_505_521_510_120721.xlsx	7bData	0	Y
UCCC spike	2021-10-06	1H,1H-Perfluoroheptylamine	DTXSID10379835	30505	CC	1	2021-10-06	0	10	MFBET	1	37927	NA	0	GCMS	Agilent 8890 GC w 7010 triple quadrupole	Analyte RT: 5.91258 ISTD RT: 8.16142	7010_3_102821001.D	UC_503_507_516_501_505_521_510_120721.xlsx	7bData	0	Y
UCCC15	2021-10-06	1H,1H-Perfluoroheptylamine	DTXSID10379835	30505	CC	1	2021-10-06	5	10	MFBET	1	36386	NA	1303200	GCMS	Agilent 8890 GC w 7010 triple quadrupole	Analyte RT: 6.38472 ISTD RT: 8.17012	7010_3_102721005.D	UC_503_507_516_501_505_521_510_120721.xlsx	7bData	35.82	Y
UCCC15	2021-10-06	1H,1H-Perfluoroheptylamine	DTXSID10379835	30505	CC	1	2021-10-06	5	10	MFBET	1	39506	NA	1300100	GCMS	Agilent 8890 GC w 7010 triple quadrupole	Analyte RT: 6.38908 ISTD RT: 8.16577	7010_3_102721006.D	UC_503_507_516_501_505_521_510_120721.xlsx	7bData	32.91	Y
UCCC15	2021-10-06	1H,1H-Perfluoroheptylamine	DTXSID10379835	30505	CC	1	2021-10-06	5	10	MFBET	1	39242	NA	1300900	GCMS	Agilent 8890 GC w 7010 triple quadrupole	Analyte RT: 6.3782 ISTD RT: 8.16142	7010_3_102721007.D	UC_503_507_516_501_505_521_510_120721.xlsx	7bData	33.15	Y
UCG6QCCC5	2021-10-06	1H,1H-Perfluoroheptylamine	DTXSID10379835	30505	CC	1	2021-10-06	0.05	10	MFBET	1	35639	NA	9331.6	GCMS	Agilent 8890 GC w 7010 triple quadrupole	Analyte RT: 6.34557 ISTD RT: 8.15923	7010_3_102721024.D	UC_503_507_516_501_505_521_510_120721.xlsx	7bData	0.2618	Y
UCG6QCCC8	2021-10-06	1H,1H-Perfluoroheptylamine	DTXSID10379835	30505	CC	1	2021-10-06	0.2	10	MFBET	1	42284	NA	42045	GCMS	Agilent 8890 GC w 7010 triple quadrupole	Analyte RT: 6.38472 ISTD RT: 8.16793	7010_3_102721025.D	UC_503_507_516_501_505_521_510_120721.xlsx	7bData	0.9943	Y
UCG6QCCC11	2021-10-06	1H,1H-Perfluoroheptylamine	DTXSID10379835	30505	CC	1	2021-10-06	0.8	10	MFBET	1	37419	NA	183590	GCMS	Agilent 8890 GC w 7010 triple quadrupole	Analyte RT: 6.3956 ISTD RT: 8.17012	7010_3_102721026.D	UC_503_507_516_501_505_521_510_120721.xlsx	7bData	4.906	Y
UCCC15	2021-10-06	1H,1H-Perfluoroheptylamine	DTXSID10379835	30505	CC	1	2021-10-06	5	10	MFBET	1	39439	NA	1180500	GCMS	Agilent 8890 GC w 7010 triple quadrupole	Analyte RT: 6.3695 ISTD RT: 8.16793	7010_3_102821002.D	UC_503_507_516_501_505_521_510_120721.xlsx	7bData	29.93	Y
UCCC15	2021-10-06	1H,1H-Perfluoroheptylamine	DTXSID10379835	30505	CC	1	2021-10-06	5	10	MFBET	1	38508	NA	1176300	GCMS	Agilent 8890 GC w 7010 triple quadrupole	Analyte RT: 6.38037 ISTD RT: 8.17228	7010_3_102821003.D	UC_503_507_516_501_505_521_510_120721.xlsx	7bData	30.55	Y
UCCC6	2021-10-06	1H,1H-Perfluoroheptylamine	DTXSID10379835	30505	CC	1	2021-10-06	0.08	10	MFBET	1	31363	NA	17506	GCMS	Agilent 8890 GC w 7010 triple quadrupole	Analyte RT: 6.34557 ISTD RT: 8.15923	7010_3_102821004.D	UC_503_507_516_501_505_521_510_120721.xlsx	7bData	0.5582	Y
UCCC10	2021-10-06	1H,1H-Perfluoroheptylamine	DTXSID10379835	30505	CC	1	2021-10-06	0.5	10	MFBET	1	35672	NA	113080	GCMS	Agilent 8890 GC w 7010 triple quadrupole	Analyte RT: 6.3956 ISTD RT: 8.17882	7010_3_102821012.D	UC_503_507_516_501_505_521_510_120721.xlsx	7bData	3.17	Y
UCCC9	2021-10-06	1H,1H-Perfluoroheptylamine	DTXSID10379835	30505	CC	1	2021-10-06	0.35	10	MFBET	1	38741	NA	85392	GCMS	Agilent 8890 GC w 7010 triple quadrupole	Analyte RT: 6.38472 ISTD RT: 8.16793	7010_3_102821017.D	UC_503_507_516_501_505_521_510_120721.xlsx	7bData	2.204	Y
UCG7 S2 T1a	2021-10-06	1H,1H-Perfluoroheptylamine	DTXSID10379835	30505	T1	10	2021-10-06	NA	10	MFBET	1	40705	2	42166	GCMS	Agilent 8890 GC w 7010 triple quadrupole	Analyte RT: 6.38037 ISTD RT: 8.16793	7010_3_102821005.D	UC_503_507_516_501_505_521_510_120721.xlsx	7bData	1.036	Y
UCG7 S2 T1b	2021-10-06	1H,1H-Perfluoroheptylamine	DTXSID10379835	30505	T1	10	2021-10-06	NA	10	MFBET	1	41472	2	52827	GCMS	Agilent 8890 GC w 7010 triple quadrupole	Analyte RT: 6.3956 ISTD RT: 8.17447	7010_3_102821006.D	UC_503_507_516_501_505_521_510_120721.xlsx	7bData	1.274	Y
UCG7 S2 T1c	2021-10-06	1H,1H-Perfluoroheptylamine	DTXSID10379835	30505	T1	10	2021-10-06	NA	10	MFBET	1	38711	2	46618	GCMS	Agilent 8890 GC w 7010 triple quadrupole	Analyte RT: 6.39778 ISTD RT: 8.16793	7010_3_102821007.D	UC_503_507_516_501_505_521_510_120721.xlsx	7bData	1.204	Y
UCG7 S2 T5a	2021-10-06	1H,1H-Perfluoroheptylamine	DTXSID10379835	30505	T5	10	2021-10-06	NA	10	MFBET	1	34768	2	20684	GCMS	Agilent 8890 GC w 7010 triple quadrupole	Analyte RT: 6.34338 ISTD RT: 8.14837	7010_3_102821008.D	UC_503_507_516_501_505_521_510_120721.xlsx	7bData	0.5949	Y
UCG7 S2 T5b	2021-10-06	1H,1H-Perfluoroheptylamine	DTXSID10379835	30505	T5	10	2021-10-06	NA	10	MFBET	1	41765	2	25573	GCMS	Agilent 8890 GC w 7010 triple quadrupole	Analyte RT: 6.3782 ISTD RT: 8.16577	7010_3_102821009.D	UC_503_507_516_501_505_521_510_120721.xlsx	7bData	0.6123	Y
UCG7 S2 T5c	2021-10-06	1H,1H-Perfluoroheptylamine	DTXSID10379835	30505	T5	10	2021-10-06	NA	10	MFBET	1	43941	2	25297	GCMS	Agilent 8890 GC w 7010 triple quadrupole	Analyte RT: 6.38255 ISTD RT: 8.17012	7010_3_102821010.D	UC_503_507_516_501_505_521_510_120721.xlsx	7bData	0.5757	Y
UCG6QCCC11	2021-10-06	1H,1H-Perfluoroheptylamine	DTXSID10379835	30505	CC	1	2021-10-06	1.5	10	MFBET	1	41502	NA	8975.3	GCMS	Agilent 8890 GC w 7010 triple quadrupole	Analyte RT: 6.40648 ISTD RT: 8.17882	7010_3_102821011.D	UC_503_507_516_501_505_521_510_120721.xlsx	7bData	0.2163	Y
UCCC spike	2021-10-06	1H,1H-Perfluoroheptylamine	DTXSID10379835	30505	CC	1	2021-10-06	0.8	10	MFBET	1	40013	NA	0	GCMS	Agilent 8890 GC w 7010 triple quadrupole	Analyte RT: 5.94522 ISTD RT: 8.16577	7010_3_102821013.D	UC_503_507_516_501_505_521_510_120721.xlsx	7bData	0	Y
UCG7 S2 AFa	2021-10-06	1H,1H-Perfluoroheptylamine	DTXSID10379835	30505	AF	2	2021-10-06	NA	10	MFBET	1	41572	2	14166	GCMS	Agilent 8890 GC w 7010 triple quadrupole	Analyte RT: 6.40865 ISTD RT: 8.17012	7010_3_102821014.D	UC_503_507_516_501_505_521_510_120721.xlsx	7bData	0.3408	AK: something appears off w/ AFS2a
UCG7 S2 AFb	2021-10-06	1H,1H-Perfluoroheptylamine	DTXSID10379835	30505	AF	2	2021-10-06	NA	10	MFBET	1	43118	2	11538	GCMS	Agilent 8890 GC w 7010 triple quadrupole	Analyte RT: 6.3782 ISTD RT: 8.15707	7010_3_102821015.D	UC_503_507_516_501_505_521_510_120721.xlsx	7bData	0.2676	Y
UCG7 S2 AFc	2021-10-06	1H,1H-Perfluoroheptylamine	DTXSID10379835	30505	AF	2	2021-10-06	NA	10	MFBET	1	31480	2	14186	GCMS	Agilent 8890 GC w 7010 triple quadrupole	Analyte RT: 6.3695 ISTD RT: 8.14837	7010_3_102821016.D	UC_503_507_516_501_505_521_510_120721.xlsx	7bData	0.4506	Y
UCCC spike	2021-10-06	1H,1H-Perfluoroheptylamine	DTXSID10379835	30505	CC	1	2021-10-06	0.05	10	MFBET	1	40438	NA	0	GCMS	Agilent 8890 GC w 7010 triple quadrupole	Analyte RT: 6.4674 ISTD RT: 8.17228	7010_3_102821018.D	UC_503_507_516_501_505_521_510_120721.xlsx	7bData	0	Y
QCUCGCAACC11_1/30/20_GC 2/3	2020-02-05	3-(Perfluorooctyl)propanol	DTXSID10379991	267	CC	4	2020-02-05	0.115637	10	DET	1	13148	1	61411	GC	Agilent 7890 GC w 7010 triple quadrupole	7.79042		21220_915_965_476_267_906_273_913_899_900_analysis_090920.xlsx	UC Data	4.671	Y
QCUCGCAACC4_1/30/20_GC 2/3	2020-02-05	3-(Perfluorooctyl)propanol	DTXSID10379991	267	CC	4	2020-02-05	0.00275189	10	DET	1	13431	1	1492.9	GC	Agilent 7890 GC w 7010 triple quadrupole	7.7904		21220_915_965_476_267_906_273_913_899_900_analysis_090920.xlsx	UC Data	0.1112	Y
QCUCGCAACC8_1/30/20_GC 2/3	2020-02-05	3-(Perfluorooctyl)propanol	DTXSID10379991	267	CC	4	2020-02-05	0.0292179	10	DET	1	13272	1	15663	GC	Agilent 7890 GC w 7010 triple quadrupole	7.79043		21220_915_965_476_267_906_273_913_899_900_analysis_090920.xlsx	UC Data	1.18	Y
UCGCAAAFS1A_GC 2/3	2020-02-05	3-(Perfluorooctyl)propanol	DTXSID10379991	267	AF	8	2020-02-05	0.00265439	10	DET	1	15322	1	1642.8	GC	Agilent 7890 GC w 7010 triple quadrupole	7.79348		21220_915_965_476_267_906_273_913_899_900_analysis_090920.xlsx	UC Data	0.1072	JFW: Seems that test substance only in S2
UCGCAAAFS1B_GC 2/3	2020-02-05	3-(Perfluorooctyl)propanol	DTXSID10379991	267	AF	8	2020-02-05	0.00416328	10	DET	1	12226	1	2055.9	GC	Agilent 7890 GC w 7010 triple quadrupole	7.79388		21220_915_965_476_267_906_273_913_899_900_analysis_090920.xlsx	UC Data	0.1682	JFW: Seems that test substance only in S2
UCGCAAAFS1C_GC 2/3	2020-02-05	3-(Perfluorooctyl)propanol	DTXSID10379991	267	AF	8	2020-02-05	0.00190838	10	DET	1	13554	1	1044.7	GC	Agilent 7890 GC w 7010 triple quadrupole	7.7939		21220_915_965_476_267_906_273_913_899_900_analysis_090920.xlsx	UC Data	0.07708	JFW: Seems that test substance only in S2
UCGCAAAFS2A_GC 2/3	2020-02-05	3-(Perfluorooctyl)propanol	DTXSID10379991	267	AF	8	2020-02-05	0.037924	10	DET	1	17384	1	26629	GC	Agilent 7890 GC w 7010 triple quadrupole	7.79387		21220_915_965_476_267_906_273_913_899_900_analysis_090920.xlsx	UC Data	1.532	Y
UCGCAAAFS2B_GC 2/3	2020-02-05	3-(Perfluorooctyl)propanol	DTXSID10379991	267	AF	8	2020-02-05	0.0454157	10	DET	1	17563	1	32218	GC	Agilent 7890 GC w 7010 triple quadrupole	7.79348		21220_915_965_476_267_906_273_913_899_900_analysis_090920.xlsx	UC Data	1.834	Y
UCGCAAAFS2C_GC 2/3	2020-02-05	3-(Perfluorooctyl)propanol	DTXSID10379991	267	AF	8	2020-02-05	0.0508567	10	DET	1	13754	1	28253	GC	Agilent 7890 GC w 7010 triple quadrupole	7.79387		21220_915_965_476_267_906_273_913_899_900_analysis_090920.xlsx	UC Data	2.054	Y
UCGCAAAFS3A_GC 2/3	2020-02-05	3-(Perfluorooctyl)propanol	DTXSID10379991	267	AF	8	2020-02-05	0.00330158	10	DET	1	17231	1	2297.9	GC	Agilent 7890 GC w 7010 triple quadrupole	7.79002		21220_915_965_476_267_906_273_913_899_900_analysis_090920.xlsx	UC Data	0.1334	JFW: Seems that test substance only in S2
UCGCAAAFS3B_GC 2/3	2020-02-05	3-(Perfluorooctyl)propanol	DTXSID10379991	267	AF	8	2020-02-05	0.00252033	10	DET	1	16295	1	1658.8	GC	Agilent 7890 GC w 7010 triple quadrupole	7.79388		21220_915_965_476_267_906_273_913_899_900_analysis_090920.xlsx	UC Data	0.1018	JFW: Seems that test substance only in S2
UCGCAAAFS3C_GC 2/3	2020-02-05	3-(Perfluorooctyl)propanol	DTXSID10379991	267	AF	8	2020-02-05	0.00233895	10	DET	1	17456	1	1649.1	GC	Agilent 7890 GC w 7010 triple quadrupole	7.79043		21220_915_965_476_267_906_273_913_899_900_analysis_090920.xlsx	UC Data	0.09447	JFW: Seems that test substance only in S2
UCGCAACC1_1/29/20_GC 2/3	2020-02-04	3-(Perfluorooctyl)propanol	DTXSID10379991	267	CC	4	2020-02-05	0.00335562	10	DET	1	14691	1	1991.2	GC	Agilent 7890 GC w 7010 triple quadrupole	7.78002		21220_915_965_476_267_906_273_913_899_900_analysis_090920.xlsx	UC Data	0.1355	Y
UCGCAACC1_1/29/20_GC 2/3	2020-02-05	3-(Perfluorooctyl)propanol	DTXSID10379991	267	CC	4	2020-02-05	0.00149346	10	DET	1	11614	1	700.56	GC	Agilent 7890 GC w 7010 triple quadrupole	7.80083		21220_915_965_476_267_906_273_913_899_900_analysis_090920.xlsx	UC Data	0.06032	Y
UCGCAACC10_1/29/20_GC 2/3	2020-02-04	3-(Perfluorooctyl)propanol	DTXSID10379991	267	CC	4	2020-02-05	0.113402	10	DET	1	11620	1	53223	GC	Agilent 7890 GC w 7010 triple quadrupole	7.78655		21220_915_965_476_267_906_273_913_899_900_analysis_090920.xlsx	UC Data	4.58	Y
UCGCAACC10_1/29/20_GC 2/3	2020-02-05	3-(Perfluorooctyl)propanol	DTXSID10379991	267	CC	4	2020-02-05	0.114009	10	DET	1	11298	1	52024	GC	Agilent 7890 GC w 7010 triple quadrupole	7.79733		21220_915_965_476_267_906_273_913_899_900_analysis_090920.xlsx	UC Data	4.605	Y
UCGCAACC11_1/29/20_GC 2/3	2020-02-04	3-(Perfluorooctyl)propanol	DTXSID10379991	267	CC	4	2020-02-05	0.182915	10	DET	1	14272	1	105440	GC	Agilent 7890 GC w 7010 triple quadrupole	7.78348		21220_915_965_476_267_906_273_913_899_900_analysis_090920.xlsx	UC Data	7.388	Y
UCGCAACC11_1/29/20_GC 2/3	2020-02-05	3-(Perfluorooctyl)propanol	DTXSID10379991	267	CC	4	2020-02-05	0.17126	10	DET	1	15499	1	107210	GC	Agilent 7890 GC w 7010 triple quadrupole	7.79737		21220_915_965_476_267_906_273_913_899_900_analysis_090920.xlsx	UC Data	6.917	Y
UCGCAACC12_1/29/20_GC 2/3	2020-02-04	3-(Perfluorooctyl)propanol	DTXSID10379991	267	CC	4	2020-02-05	0.354467	10	DET	1	15496	1	221860	GC	Agilent 7890 GC w 7010 triple quadrupole	7.7835		21220_915_965_476_267_906_273_913_899_900_analysis_090920.xlsx	UC Data	14.32	Y
UCGCAACC12_1/29/20_GC 2/3	2020-02-05	3-(Perfluorooctyl)propanol	DTXSID10379991	267	CC	4	2020-02-05	0.31391	10	DET	1	15711	1	199200	GC	Agilent 7890 GC w 7010 triple quadrupole	7.79733		21220_915_965_476_267_906_273_913_899_900_analysis_090920.xlsx	UC Data	12.68	Y
UCGCAACC13_1/29/20_GC 2/3	2020-02-04	3-(Perfluorooctyl)propanol	DTXSID10379991	267	CC	4	2020-02-05	0.612591	10	DET	1	15066	1	372780	GC	Agilent 7890 GC w 7010 triple quadrupole	7.78348		21220_915_965_476_267_906_273_913_899_900_analysis_090920.xlsx	UC Data	24.74	Y
UCGCAACC13_1/29/20_GC 2/3	2020-02-05	3-(Perfluorooctyl)propanol	DTXSID10379991	267	CC	4	2020-02-05	0.627624	10	DET	1	14975	1	379630	GC	Agilent 7890 GC w 7010 triple quadrupole	7.7904		21220_915_965_476_267_906_273_913_899_900_analysis_090920.xlsx	UC Data	25.35	Y
UCGCAACC13_1/29/20_GC 2/3	2020-02-05	3-(Perfluorooctyl)propanol	DTXSID10379991	267	CC	4	2020-02-05	0.585648	10	DET	1	12712	1	300710	GC	Agilent 7890 GC w 7010 triple quadrupole	7.79737		21220_915_965_476_267_906_273_913_899_900_analysis_090920.xlsx	UC Data	23.66	Y
UCGCAACC14_1/29/20_GC 2/3	2020-02-04	3-(Perfluorooctyl)propanol	DTXSID10379991	267	CC	4	2020-02-05	0.926264	10	DET	1	14129	1	528590	GC	Agilent 7890 GC w 7010 triple quadrupole	7.78697		21220_915_965_476_267_906_273_913_899_900_analysis_090920.xlsx	UC Data	37.41	Y
UCGCAACC14_1/29/20_GC 2/3	2020-02-05	3-(Perfluorooctyl)propanol	DTXSID10379991	267	CC	4	2020-02-05	0.874216	10	DET	1	13851	1	489090	GC	Agilent 7890 GC w 7010 triple quadrupole	7.79735		21220_915_965_476_267_906_273_913_899_900_analysis_090920.xlsx	UC Data	35.31	Y
UCGCAACC15_1/29/20_GC 2/3	2020-02-04	3-(Perfluorooctyl)propanol	DTXSID10379991	267	CC	4	2020-02-05	1.23092	10	DET	1	14196	1	705810	GC	Agilent 7890 GC w 7010 triple quadrupole	7.78695		21220_915_965_476_267_906_273_913_899_900_analysis_090920.xlsx	UC Data	49.72	Y
UCGCAACC15_1/29/20_GC 2/3	2020-02-05	3-(Perfluorooctyl)propanol	DTXSID10379991	267	CC	4	2020-02-05	1.23089	10	DET	1	14191	1	705550	GC	Agilent 7890 GC w 7010 triple quadrupole	7.79737		21220_915_965_476_267_906_273_913_899_900_analysis_090920.xlsx	UC Data	49.72	Y
UCGCAACC2_1/29/20_GC 2/3	2020-02-04	3-(Perfluorooctyl)propanol	DTXSID10379991	267	CC	4	2020-02-05	0.00537494	10	DET	1	10969	1	2381.3	GC	Agilent 7890 GC w 7010 triple quadrupole	7.7835		21220_915_965_476_267_906_273_913_899_900_analysis_090920.xlsx	UC Data	0.2171	Y
UCGCAACC2_1/29/20_GC 2/3	2020-02-05	3-(Perfluorooctyl)propanol	DTXSID10379991	267	CC	4	2020-02-05	0.00313575	10	DET	1	10864	1	1376	GC	Agilent 7890 GC w 7010 triple quadrupole	7.79733		21220_915_965_476_267_906_273_913_899_900_analysis_090920.xlsx	UC Data	0.1267	Y
UCGCAACC3_1/29/20_GC 2/3	2020-02-04	3-(Perfluorooctyl)propanol	DTXSID10379991	267	CC	4	2020-02-05	0.0074961	10	DET	1	13852	1	4194	GC	Agilent 7890 GC w 7010 triple quadrupole	7.78002		21220_915_965_476_267_906_273_913_899_900_analysis_090920.xlsx	UC Data	0.3028	Y
UCGCAACC3_1/29/20_GC 2/3	2020-02-04	3-(Perfluorooctyl)propanol	DTXSID10379991	267	CC	4	2020-02-05	0.00650282	10	DET	1	13961	1	3666.8	GC	Agilent 7890 GC w 7010 triple quadrupole	7.78695		21220_915_965_476_267_906_273_913_899_900_analysis_090920.xlsx	UC Data	0.2626	Y
UCGCAACC3_1/29/20_GC 2/3	2020-02-05	3-(Perfluorooctyl)propanol	DTXSID10379991	267	CC	4	2020-02-05	0.00492025	10	DET	1	12483	1	2480.8	GC	Agilent 7890 GC w 7010 triple quadrupole	7.79737		21220_915_965_476_267_906_273_913_899_900_analysis_090920.xlsx	UC Data	0.1987	Y
UCGCAACC4_1/29/20_GC 2/3	2020-02-04	3-(Perfluorooctyl)propanol	DTXSID10379991	267	CC	4	2020-02-05	0.00947584	10	DET	1	15036	1	5754.8	GC	Agilent 7890 GC w 7010 triple quadrupole	7.7835		21220_915_965_476_267_906_273_913_899_900_analysis_090920.xlsx	UC Data	0.3827	Y
UCGCAACC4_1/29/20_GC 2/3	2020-02-05	3-(Perfluorooctyl)propanol	DTXSID10379991	267	CC	4	2020-02-05	0.00693446	10	DET	1	15336	1	4295.5	GC	Agilent 7890 GC w 7010 triple quadrupole	7.79733		21220_915_965_476_267_906_273_913_899_900_analysis_090920.xlsx	UC Data	0.2801	Y
UCGCAACC5_1/29/20_GC 2/3	2020-02-04	3-(Perfluorooctyl)propanol	DTXSID10379991	267	CC	4	2020-02-05	0.012967	10	DET	1	15748	1	8247.8	GC	Agilent 7890 GC w 7010 triple quadrupole	7.78348		21220_915_965_476_267_906_273_913_899_900_analysis_090920.xlsx	UC Data	0.5237	Y
UCGCAACC5_1/29/20_GC 2/3	2020-02-05	3-(Perfluorooctyl)propanol	DTXSID10379991	267	CC	4	2020-02-05	0.0114703	10	DET	1	15763	1	7302.7	GC	Agilent 7890 GC w 7010 triple quadrupole	7.7939		21220_915_965_476_267_906_273_913_899_900_analysis_090920.xlsx	UC Data	0.4633	Y
UCGCAACC6_1/29/20_GC 2/3	2020-02-04	3-(Perfluorooctyl)propanol	DTXSID10379991	267	CC	4	2020-02-05	0.0196888	10	DET	1	13527	1	10758	GC	Agilent 7890 GC w 7010 triple quadrupole	7.7835		21220_915_965_476_267_906_273_913_899_900_analysis_090920.xlsx	UC Data	0.7953	Y
UCGCAACC6_1/29/20_GC 2/3	2020-02-05	3-(Perfluorooctyl)propanol	DTXSID10379991	267	CC	4	2020-02-05	0.0177858	10	DET	1	16432	1	11804	GC	Agilent 7890 GC w 7010 triple quadrupole	7.79042		21220_915_965_476_267_906_273_913_899_900_analysis_090920.xlsx	UC Data	0.7184	Y
UCGCAACC6_1/29/20_GC 2/3	2020-02-05	3-(Perfluorooctyl)propanol	DTXSID10379991	267	CC	4	2020-02-05	0.0208962	10	DET	1	13389	1	11300	GC	Agilent 7890 GC w 7010 triple quadrupole	7.79735		21220_915_965_476_267_906_273_913_899_900_analysis_090920.xlsx	UC Data	0.844	Y
UCGCAACC7_1/29/20_GC 2/3	2020-02-04	3-(Perfluorooctyl)propanol	DTXSID10379991	267	CC	4	2020-02-05	0.031942	10	DET	1	14617	1	18859	GC	Agilent 7890 GC w 7010 triple quadrupole	7.78348		21220_915_965_476_267_906_273_913_899_900_analysis_090920.xlsx	UC Data	1.29	Y
UCGCAACC7_1/29/20_GC 2/3	2020-02-05	3-(Perfluorooctyl)propanol	DTXSID10379991	267	CC	4	2020-02-05	0.0244065	10	DET	1	15624	1	15402	GC	Agilent 7890 GC w 7010 triple quadrupole	7.7939		21220_915_965_476_267_906_273_913_899_900_analysis_090920.xlsx	UC Data	0.9858	Y
UCGCAACC8_1/29/20_GC 2/3	2020-02-04	3-(Perfluorooctyl)propanol	DTXSID10379991	267	CC	4	2020-02-05	0.0469547	10	DET	1	15016	1	28478	GC	Agilent 7890 GC w 7010 triple quadrupole	7.7835		21220_915_965_476_267_906_273_913_899_900_analysis_090920.xlsx	UC Data	1.897	Y
UCGCAACC8_1/29/20_GC 2/3	2020-02-05	3-(Perfluorooctyl)propanol	DTXSID10379991	267	CC	4	2020-02-05	0.0431534	10	DET	1	16860	1	29387	GC	Agilent 7890 GC w 7010 triple quadrupole	7.79388		21220_915_965_476_267_906_273_913_899_900_analysis_090920.xlsx	UC Data	1.743	Y
UCGCAACC9_1/29/20_GC 2/3	2020-02-04	3-(Perfluorooctyl)propanol	DTXSID10379991	267	CC	4	2020-02-05	0.0807788	10	DET	1	14587	1	47593	GC	Agilent 7890 GC w 7010 triple quadrupole	7.78347		21220_915_965_476_267_906_273_913_899_900_analysis_090920.xlsx	UC Data	3.263	Y
UCGCAACC9_1/29/20_GC 2/3	2020-02-05	3-(Perfluorooctyl)propanol	DTXSID10379991	267	CC	4	2020-02-05	0.0762612	10	DET	1	14803	1	45596	GC	Agilent 7890 GC w 7010 triple quadrupole	7.79045		21220_915_965_476_267_906_273_913_899_900_analysis_090920.xlsx	UC Data	3.08	Y
UCGCAACC9_1/29/20_GC 2/3	2020-02-05	3-(Perfluorooctyl)propanol	DTXSID10379991	267	CC	4	2020-02-05	0.0693701	10	DET	1	15579	1	43651	GC	Agilent 7890 GC w 7010 triple quadrupole	7.7939		21220_915_965_476_267_906_273_913_899_900_analysis_090920.xlsx	UC Data	2.802	Y
UCGCAAT1hS1A_GC 2/3	2020-02-04	3-(Perfluorooctyl)propanol	DTXSID10379991	267	T1	40	2020-02-05	0.00137262	10	DET	1	16387	1	908.52	GC	Agilent 7890 GC w 7010 triple quadrupole	7.78348		21220_915_965_476_267_906_273_913_899_900_analysis_090920.xlsx	UC Data	0.05544	JFW: Seems that test substance only in S2
UCGCAAT1hS1B_GC 2/3	2020-02-04	3-(Perfluorooctyl)propanol	DTXSID10379991	267	T1	40	2020-02-05	0.00130023	10	DET	1	15741	1	826.67	GC	Agilent 7890 GC w 7010 triple quadrupole	7.79002		21220_915_965_476_267_906_273_913_899_900_analysis_090920.xlsx	UC Data	0.05252	JFW: Seems that test substance only in S2
UCGCAAT1hS1C_GC 2/3	2020-02-05	3-(Perfluorooctyl)propanol	DTXSID10379991	267	T1	40	2020-02-05	0.000935098	10	DET	1	16613	1	627.46	GC	Agilent 7890 GC w 7010 triple quadrupole	7.79388		21220_915_965_476_267_906_273_913_899_900_analysis_090920.xlsx	UC Data	0.03777	JFW: Seems that test substance only in S2
UCGCAAT1hS1C_GC 2/3_dup	2020-02-05	3-(Perfluorooctyl)propanol	DTXSID10379991	267	T1	40	2020-02-05	0.000777047	10	DET	1	16150	1	506.89	GC	Agilent 7890 GC w 7010 triple quadrupole	7.79392		21220_915_965_476_267_906_273_913_899_900_analysis_090920.xlsx	UC Data	0.03139	JFW: Seems that test substance only in S2
UCGCAAT1hS2A_GC 2/3	2020-02-05	3-(Perfluorooctyl)propanol	DTXSID10379991	267	T1	40	2020-02-05	0.298857	10	DET	1	15082	1	182060	GC	Agilent 7890 GC w 7010 triple quadrupole	7.79388		21220_915_965_476_267_906_273_913_899_900_analysis_090920.xlsx	UC Data	12.07	Y
UCGCAAT1hS2B_GC 2/3	2020-02-04	3-(Perfluorooctyl)propanol	DTXSID10379991	267	T1	40	2020-02-05	0.276487	10	DET	1	16449	1	183690	GC	Agilent 7890 GC w 7010 triple quadrupole	7.78347		21220_915_965_476_267_906_273_913_899_900_analysis_090920.xlsx	UC Data	11.17	Y
UCGCAAT1hS2C_GC 2/3	2020-02-05	3-(Perfluorooctyl)propanol	DTXSID10379991	267	T1	40	2020-02-05	0.277184	10	DET	1	16250	1	181930	GC	Agilent 7890 GC w 7010 triple quadrupole	7.78655		21220_915_965_476_267_906_273_913_899_900_analysis_090920.xlsx	UC Data	11.2	Y
UCGCAAT1hS3A_GC 2/3	2020-02-05	3-(Perfluorooctyl)propanol	DTXSID10379991	267	T1	40	2020-02-05	0.0013468	10	DET	1	15375	1	836.4	GC	Agilent 7890 GC w 7010 triple quadrupole	7.7904		21220_915_965_476_267_906_273_913_899_900_analysis_090920.xlsx	UC Data	0.0544	JFW: Seems that test substance only in S2
UCGCAAT1hS3A_GC 2/3_dup	2020-02-05	3-(Perfluorooctyl)propanol	DTXSID10379991	267	T1	40	2020-02-05	0.00116525	10	DET	1	15536	1	731.21	GC	Agilent 7890 GC w 7010 triple quadrupole	7.78697		21220_915_965_476_267_906_273_913_899_900_analysis_090920.xlsx	UC Data	0.04707	JFW: Seems that test substance only in S2
UCGCAAT1hS3B_GC 2/3	2020-02-05	3-(Perfluorooctyl)propanol	DTXSID10379991	267	T1	40	2020-02-05	0.00123462	10	DET	1	16475	1	821.56	GC	Agilent 7890 GC w 7010 triple quadrupole	7.78695		21220_915_965_476_267_906_273_913_899_900_analysis_090920.xlsx	UC Data	0.04987	JFW: Seems that test substance only in S2
UCGCAAT1hS3C_GC 2/3	2020-02-05	3-(Perfluorooctyl)propanol	DTXSID10379991	267	T1	40	2020-02-05	0.000866349	10	DET	1	18209	1	637.16	GC	Agilent 7890 GC w 7010 triple quadrupole	7.79043		21220_915_965_476_267_906_273_913_899_900_analysis_090920.xlsx	UC Data	0.03499	JFW: Seems that test substance only in S2
UCGCAAT5hS1A_GC 2/3	2020-02-05	3-(Perfluorooctyl)propanol	DTXSID10379991	267	T5	40	2020-02-05	0.000472509	10	DET	1	18881	1	360.34	GC	Agilent 7890 GC w 7010 triple quadrupole	7.79735		21220_915_965_476_267_906_273_913_899_900_analysis_090920.xlsx	UC Data	0.01908	JFW: Seems that test substance only in S2
UCGCAAT5hS1B_GC 2/3	2020-02-05	3-(Perfluorooctyl)propanol	DTXSID10379991	267	T5	40	2020-02-05	0.000771336	10	DET	1	17112	1	533.13	GC	Agilent 7890 GC w 7010 triple quadrupole	7.79045		21220_915_965_476_267_906_273_913_899_900_analysis_090920.xlsx	UC Data	0.03116	JFW: Seems that test substance only in S2
UCGCAAT5hS1C_GC 2/3	2020-02-05	3-(Perfluorooctyl)propanol	DTXSID10379991	267	T5	40	2020-02-05	0.00106504	10	DET	1	15798	1	679.59	GC	Agilent 7890 GC w 7010 triple quadrupole	7.79387		21220_915_965_476_267_906_273_913_899_900_analysis_090920.xlsx	UC Data	0.04302	JFW: Seems that test substance only in S2
UCGCAAT5hS2A_GC 2/3	2020-02-05	3-(Perfluorooctyl)propanol	DTXSID10379991	267	T5	40	2020-02-05	0.273625	10	DET	1	18072	1	199730	GC	Agilent 7890 GC w 7010 triple quadrupole	7.79042		21220_915_965_476_267_906_273_913_899_900_analysis_090920.xlsx	UC Data	11.05	Y
UCGCAAT5hS2B_GC 2/3	2020-02-05	3-(Perfluorooctyl)propanol	DTXSID10379991	267	T5	40	2020-02-05	0.261349	10	DET	1	17483	1	184550	GC	Agilent 7890 GC w 7010 triple quadrupole	7.7939		21220_915_965_476_267_906_273_913_899_900_analysis_090920.xlsx	UC Data	10.56	Y
UCGCAAT5hS2C_GC 2/3	2020-02-05	3-(Perfluorooctyl)propanol	DTXSID10379991	267	T5	40	2020-02-05	0.227186	10	DET	1	17573	1	161250	GC	Agilent 7890 GC w 7010 triple quadrupole	7.79002		21220_915_965_476_267_906_273_913_899_900_analysis_090920.xlsx	UC Data	9.176	Y
UCGCAAT5hS3A_GC 2/3	2020-02-05	3-(Perfluorooctyl)propanol	DTXSID10379991	267	T5	40	2020-02-05	0.000857851	10	DET	1	15982	1	553.78	GC	Agilent 7890 GC w 7010 triple quadrupole	7.79387		21220_915_965_476_267_906_273_913_899_900_analysis_090920.xlsx	UC Data	0.03465	JFW: Seems that test substance only in S2
UCGCAAT5hS3A_GC 2/3_dup	2020-02-05	3-(Perfluorooctyl)propanol	DTXSID10379991	267	T5	40	2020-02-05	0.000679924	10	DET	1	16001	1	439.44	GC	Agilent 7890 GC w 7010 triple quadrupole	7.79737		21220_915_965_476_267_906_273_913_899_900_analysis_090920.xlsx	UC Data	0.02746	JFW: Seems that test substance only in S2
UCGCAAT5hS3B_GC 2/3	2020-02-05	3-(Perfluorooctyl)propanol	DTXSID10379991	267	T5	40	2020-02-05	0.000965459	10	DET	1	16178	1	630.86	GC	Agilent 7890 GC w 7010 triple quadrupole	7.78655		21220_915_965_476_267_906_273_913_899_900_analysis_090920.xlsx	UC Data	0.03899	JFW: Seems that test substance only in S2
UCGCAAT5hS3C_GC 2/3	2020-02-05	3-(Perfluorooctyl)propanol	DTXSID10379991	267	T5	40	2020-02-05	0.000731256	10	DET	1	16527	1	488.15	GC	Agilent 7890 GC w 7010 triple quadrupole	7.7939		21220_915_965_476_267_906_273_913_899_900_analysis_090920.xlsx	UC Data	0.02954	JFW: Seems that test substance only in S2
QCUCGCAACC11_1/30/20_GC 2/3	2020-02-05	3-(Perfluoro-2-butyl)propane-1,2-diol	DTXSID10382147	913	CC	4	2020-02-05	0.180833	10	DET	1	13148	1	982880	GC	Agilent 7890 GC w 7010 triple quadrupole	11.3249		21220_915_965_476_267_906_273_913_899_900_analysis_090920.xlsx	UC Data	74.76	Y
QCUCGCAACC4_1/30/20_GC 2/3	2020-02-05	3-(Perfluoro-2-butyl)propane-1,2-diol	DTXSID10382147	913	CC	4	2020-02-05	0.00225506	10	DET	1	13431	1	12521	GC	Agilent 7890 GC w 7010 triple quadrupole	11.3482		21220_915_965_476_267_906_273_913_899_900_analysis_090920.xlsx	UC Data	0.9322	Y
QCUCGCAACC8_1/30/20_GC 2/3	2020-02-05	3-(Perfluoro-2-butyl)propane-1,2-diol	DTXSID10382147	913	CC	4	2020-02-05	0.0393378	10	DET	1	13272	1	215830	GC	Agilent 7890 GC w 7010 triple quadrupole	11.3249		21220_915_965_476_267_906_273_913_899_900_analysis_090920.xlsx	UC Data	16.26	Y
UCGCAAAFS1A_GC 2/3	2020-02-05	3-(Perfluoro-2-butyl)propane-1,2-diol	DTXSID10382147	913	AF	8	2020-02-05	0	10	DET	1	15322	1	0	GC	Agilent 7890 GC w 7010 triple quadrupole	11.0992		21220_915_965_476_267_906_273_913_899_900_analysis_090920.xlsx	UC Data	0	JFW: Seems that test substance only in S3
UCGCAAAFS1B_GC 2/3	2020-02-05	3-(Perfluoro-2-butyl)propane-1,2-diol	DTXSID10382147	913	AF	8	2020-02-05	0	10	DET	1	12226	1	0	GC	Agilent 7890 GC w 7010 triple quadrupole	11.465		21220_915_965_476_267_906_273_913_899_900_analysis_090920.xlsx	UC Data	0	JFW: Seems that test substance only in S3
UCGCAAAFS1C_GC 2/3	2020-02-05	3-(Perfluoro-2-butyl)propane-1,2-diol	DTXSID10382147	913	AF	8	2020-02-05	0.00128671	10	DET	1	13554	1	7209.4	GC	Agilent 7890 GC w 7010 triple quadrupole	11.3171		21220_915_965_476_267_906_273_913_899_900_analysis_090920.xlsx	UC Data	0.5319	JFW: Seems that test substance only in S3
UCGCAAAFS2A_GC 2/3	2020-02-05	3-(Perfluoro-2-butyl)propane-1,2-diol	DTXSID10382147	913	AF	8	2020-02-05	0	10	DET	1	17384	1	0	GC	Agilent 7890 GC w 7010 triple quadrupole	11.1536		21220_915_965_476_267_906_273_913_899_900_analysis_090920.xlsx	UC Data	0	JFW: Seems that test substance only in S3
UCGCAAAFS2B_GC 2/3	2020-02-05	3-(Perfluoro-2-butyl)propane-1,2-diol	DTXSID10382147	913	AF	8	2020-02-05	0	10	DET	1	17563	1	0	GC	Agilent 7890 GC w 7010 triple quadrupole	11.4105		21220_915_965_476_267_906_273_913_899_900_analysis_090920.xlsx	UC Data	0	JFW: Seems that test substance only in S3
UCGCAAAFS2C_GC 2/3	2020-02-05	3-(Perfluoro-2-butyl)propane-1,2-diol	DTXSID10382147	913	AF	8	2020-02-05	0	10	DET	1	13754	1	0	GC	Agilent 7890 GC w 7010 triple quadrupole	11.3716		21220_915_965_476_267_906_273_913_899_900_analysis_090920.xlsx	UC Data	0	JFW: Seems that test substance only in S3
UCGCAAAFS3A_GC 2/3	2020-02-05	3-(Perfluoro-2-butyl)propane-1,2-diol	DTXSID10382147	913	AF	8	2020-02-05	0.367003	10	DET	1	17231	1	2614200	GC	Agilent 7890 GC w 7010 triple quadrupole	11.3794		21220_915_965_476_267_906_273_913_899_900_analysis_090920.xlsx	UC Data	151.7	Y
UCGCAAAFS3B_GC 2/3	2020-02-05	3-(Perfluoro-2-butyl)propane-1,2-diol	DTXSID10382147	913	AF	8	2020-02-05	0.407364	10	DET	1	16295	1	2744100	GC	Agilent 7890 GC w 7010 triple quadrupole	11.3794		21220_915_965_476_267_906_273_913_899_900_analysis_090920.xlsx	UC Data	168.4	Y
UCGCAAAFS3C_GC 2/3	2020-02-05	3-(Perfluoro-2-butyl)propane-1,2-diol	DTXSID10382147	913	AF	8	2020-02-05	0.422586	10	DET	1	17456	1	3049500	GC	Agilent 7890 GC w 7010 triple quadrupole	11.4261		21220_915_965_476_267_906_273_913_899_900_analysis_090920.xlsx	UC Data	174.7	Y
UCGCAACC1_1/29/20_GC 2/3	2020-02-04	3-(Perfluoro-2-butyl)propane-1,2-diol	DTXSID10382147	913	CC	4	2020-02-05	0.00198516	10	DET	1	14691	1	12056	GC	Agilent 7890 GC w 7010 triple quadrupole	11.1303		21220_915_965_476_267_906_273_913_899_900_analysis_090920.xlsx	UC Data	0.8206	Y
UCGCAACC1_1/29/20_GC 2/3	2020-02-05	3-(Perfluoro-2-butyl)propane-1,2-diol	DTXSID10382147	913	CC	4	2020-02-05	0.00133776	10	DET	1	11614	1	6422.5	GC	Agilent 7890 GC w 7010 triple quadrupole	11.6518		21220_915_965_476_267_906_273_913_899_900_analysis_090920.xlsx	UC Data	0.553	Y
UCGCAACC10_1/29/20_GC 2/3	2020-02-04	3-(Perfluoro-2-butyl)propane-1,2-diol	DTXSID10382147	913	CC	4	2020-02-05	0.110487	10	DET	1	11620	1	530720	GC	Agilent 7890 GC w 7010 triple quadrupole	11.177		21220_915_965_476_267_906_273_913_899_900_analysis_090920.xlsx	UC Data	45.67	Y
UCGCAACC10_1/29/20_GC 2/3	2020-02-05	3-(Perfluoro-2-butyl)propane-1,2-diol	DTXSID10382147	913	CC	4	2020-02-05	0.112607	10	DET	1	11298	1	525910	GC	Agilent 7890 GC w 7010 triple quadrupole	11.4961		21220_915_965_476_267_906_273_913_899_900_analysis_090920.xlsx	UC Data	46.55	Y
UCGCAACC11_1/29/20_GC 2/3	2020-02-04	3-(Perfluoro-2-butyl)propane-1,2-diol	DTXSID10382147	913	CC	4	2020-02-05	0.189705	10	DET	1	14272	1	1119200	GC	Agilent 7890 GC w 7010 triple quadrupole	11.1537		21220_915_965_476_267_906_273_913_899_900_analysis_090920.xlsx	UC Data	78.42	Y
UCGCAACC11_1/29/20_GC 2/3	2020-02-05	3-(Perfluoro-2-butyl)propane-1,2-diol	DTXSID10382147	913	CC	4	2020-02-05	0.17017	10	DET	1	15499	1	1090300	GC	Agilent 7890 GC w 7010 triple quadrupole	11.5895		21220_915_965_476_267_906_273_913_899_900_analysis_090920.xlsx	UC Data	70.35	Y
UCGCAACC12_1/29/20_GC 2/3	2020-02-04	3-(Perfluoro-2-butyl)propane-1,2-diol	DTXSID10382147	913	CC	4	2020-02-05	0.362717	10	DET	1	15496	1	2323500	GC	Agilent 7890 GC w 7010 triple quadrupole	11.1459		21220_915_965_476_267_906_273_913_899_900_analysis_090920.xlsx	UC Data	149.9	Y
UCGCAACC12_1/29/20_GC 2/3	2020-02-05	3-(Perfluoro-2-butyl)propane-1,2-diol	DTXSID10382147	913	CC	4	2020-02-05	0.34465	10	DET	1	15711	1	2238400	GC	Agilent 7890 GC w 7010 triple quadrupole	11.5817		21220_915_965_476_267_906_273_913_899_900_analysis_090920.xlsx	UC Data	142.5	Y
UCGCAACC13_1/29/20_GC 2/3	2020-02-04	3-(Perfluoro-2-butyl)propane-1,2-diol	DTXSID10382147	913	CC	4	2020-02-05	0.637047	10	DET	1	15066	1	3967600	GC	Agilent 7890 GC w 7010 triple quadrupole	11.1537		21220_915_965_476_267_906_273_913_899_900_analysis_090920.xlsx	UC Data	263.3	Y
UCGCAACC13_1/29/20_GC 2/3	2020-02-05	3-(Perfluoro-2-butyl)propane-1,2-diol	DTXSID10382147	913	CC	4	2020-02-05	0.579945	10	DET	1	14975	1	3590200	GC	Agilent 7890 GC w 7010 triple quadrupole	11.356		21220_915_965_476_267_906_273_913_899_900_analysis_090920.xlsx	UC Data	239.7	Y
UCGCAACC13_1/29/20_GC 2/3	2020-02-05	3-(Perfluoro-2-butyl)propane-1,2-diol	DTXSID10382147	913	CC	4	2020-02-05	0.528752	10	DET	1	12712	1	2778600	GC	Agilent 7890 GC w 7010 triple quadrupole	11.6907		21220_915_965_476_267_906_273_913_899_900_analysis_090920.xlsx	UC Data	218.6	Y
UCGCAACC14_1/29/20_GC 2/3	2020-02-04	3-(Perfluoro-2-butyl)propane-1,2-diol	DTXSID10382147	913	CC	4	2020-02-05	0.914904	10	DET	1	14129	1	5343600	GC	Agilent 7890 GC w 7010 triple quadrupole	11.1537		21220_915_965_476_267_906_273_913_899_900_analysis_090920.xlsx	UC Data	378.2	Y
UCGCAACC14_1/29/20_GC 2/3	2020-02-05	3-(Perfluoro-2-butyl)propane-1,2-diol	DTXSID10382147	913	CC	4	2020-02-05	0.780053	10	DET	1	13851	1	4466500	GC	Agilent 7890 GC w 7010 triple quadrupole	11.5739		21220_915_965_476_267_906_273_913_899_900_analysis_090920.xlsx	UC Data	322.5	Y
UCGCAACC15_1/29/20_GC 2/3	2020-02-04	3-(Perfluoro-2-butyl)propane-1,2-diol	DTXSID10382147	913	CC	4	2020-02-05	1.22407	10	DET	1	14196	1	7183500	GC	Agilent 7890 GC w 7010 triple quadrupole	11.1225		21220_915_965_476_267_906_273_913_899_900_analysis_090920.xlsx	UC Data	506	Y
UCGCAACC15_1/29/20_GC 2/3	2020-02-05	3-(Perfluoro-2-butyl)propane-1,2-diol	DTXSID10382147	913	CC	4	2020-02-05	1.21222	10	DET	1	14191	1	7111500	GC	Agilent 7890 GC w 7010 triple quadrupole	11.6673		21220_915_965_476_267_906_273_913_899_900_analysis_090920.xlsx	UC Data	501.1	Y
UCGCAACC2_1/29/20_GC 2/3	2020-02-04	3-(Perfluoro-2-butyl)propane-1,2-diol	DTXSID10382147	913	CC	4	2020-02-05	0.00331786	10	DET	1	10969	1	15044	GC	Agilent 7890 GC w 7010 triple quadrupole	11.177		21220_915_965_476_267_906_273_913_899_900_analysis_090920.xlsx	UC Data	1.372	Y
UCGCAACC2_1/29/20_GC 2/3	2020-02-05	3-(Perfluoro-2-butyl)propane-1,2-diol	DTXSID10382147	913	CC	4	2020-02-05	0.00256998	10	DET	1	10864	1	11542	GC	Agilent 7890 GC w 7010 triple quadrupole	11.5661		21220_915_965_476_267_906_273_913_899_900_analysis_090920.xlsx	UC Data	1.062	Y
UCGCAACC3_1/29/20_GC 2/3	2020-02-04	3-(Perfluoro-2-butyl)propane-1,2-diol	DTXSID10382147	913	CC	4	2020-02-05	0.00541406	10	DET	1	13852	1	31002	GC	Agilent 7890 GC w 7010 triple quadrupole	11.1303		21220_915_965_476_267_906_273_913_899_900_analysis_090920.xlsx	UC Data	2.238	Y
UCGCAACC3_1/29/20_GC 2/3	2020-02-04	3-(Perfluoro-2-butyl)propane-1,2-diol	DTXSID10382147	913	CC	4	2020-02-05	0.005521	10	DET	1	13961	1	31863	GC	Agilent 7890 GC w 7010 triple quadrupole	11.2081		21220_915_965_476_267_906_273_913_899_900_analysis_090920.xlsx	UC Data	2.282	Y
UCGCAACC3_1/29/20_GC 2/3	2020-02-05	3-(Perfluoro-2-butyl)propane-1,2-diol	DTXSID10382147	913	CC	4	2020-02-05	0.00468265	10	DET	1	12483	1	24164	GC	Agilent 7890 GC w 7010 triple quadrupole	11.4338		21220_915_965_476_267_906_273_913_899_900_analysis_090920.xlsx	UC Data	1.936	Y
UCGCAACC4_1/29/20_GC 2/3	2020-02-04	3-(Perfluoro-2-butyl)propane-1,2-diol	DTXSID10382147	913	CC	4	2020-02-05	0.00730389	10	DET	1	15036	1	45399	GC	Agilent 7890 GC w 7010 triple quadrupole	11.177		21220_915_965_476_267_906_273_913_899_900_analysis_090920.xlsx	UC Data	3.019	Y
UCGCAACC4_1/29/20_GC 2/3	2020-02-05	3-(Perfluoro-2-butyl)propane-1,2-diol	DTXSID10382147	913	CC	4	2020-02-05	0.00555609	10	DET	1	15336	1	35224	GC	Agilent 7890 GC w 7010 triple quadrupole	11.4105		21220_915_965_476_267_906_273_913_899_900_analysis_090920.xlsx	UC Data	2.297	Y
UCGCAACC5_1/29/20_GC 2/3	2020-02-04	3-(Perfluoro-2-butyl)propane-1,2-diol	DTXSID10382147	913	CC	4	2020-02-05	0.0112783	10	DET	1	15748	1	73421	GC	Agilent 7890 GC w 7010 triple quadrupole	11.1848		21220_915_965_476_267_906_273_913_899_900_analysis_090920.xlsx	UC Data	4.662	Y
UCGCAACC5_1/29/20_GC 2/3	2020-02-05	3-(Perfluoro-2-butyl)propane-1,2-diol	DTXSID10382147	913	CC	4	2020-02-05	0.00983132	10	DET	1	15763	1	64061	GC	Agilent 7890 GC w 7010 triple quadrupole	11.4105		21220_915_965_476_267_906_273_913_899_900_analysis_090920.xlsx	UC Data	4.064	Y
UCGCAACC6_1/29/20_GC 2/3	2020-02-04	3-(Perfluoro-2-butyl)propane-1,2-diol	DTXSID10382147	913	CC	4	2020-02-05	0.0187941	10	DET	1	13527	1	105100	GC	Agilent 7890 GC w 7010 triple quadrupole	11.1303		21220_915_965_476_267_906_273_913_899_900_analysis_090920.xlsx	UC Data	7.77	Y
UCGCAACC6_1/29/20_GC 2/3	2020-02-05	3-(Perfluoro-2-butyl)propane-1,2-diol	DTXSID10382147	913	CC	4	2020-02-05	0.0182137	10	DET	1	16432	1	123720	GC	Agilent 7890 GC w 7010 triple quadrupole	11.4027		21220_915_965_476_267_906_273_913_899_900_analysis_090920.xlsx	UC Data	7.529	Y
UCGCAACC6_1/29/20_GC 2/3	2020-02-05	3-(Perfluoro-2-butyl)propane-1,2-diol	DTXSID10382147	913	CC	4	2020-02-05	0.0165686	10	DET	1	13389	1	91703	GC	Agilent 7890 GC w 7010 triple quadrupole	11.4027		21220_915_965_476_267_906_273_913_899_900_analysis_090920.xlsx	UC Data	6.849	Y
UCGCAACC7_1/29/20_GC 2/3	2020-02-04	3-(Perfluoro-2-butyl)propane-1,2-diol	DTXSID10382147	913	CC	4	2020-02-05	0.0271538	10	DET	1	14617	1	164080	GC	Agilent 7890 GC w 7010 triple quadrupole	11.177		21220_915_965_476_267_906_273_913_899_900_analysis_090920.xlsx	UC Data	11.23	Y
UCGCAACC7_1/29/20_GC 2/3	2020-02-05	3-(Perfluoro-2-butyl)propane-1,2-diol	DTXSID10382147	913	CC	4	2020-02-05	0.0262897	10	DET	1	15624	1	169800	GC	Agilent 7890 GC w 7010 triple quadrupole	11.5039		21220_915_965_476_267_906_273_913_899_900_analysis_090920.xlsx	UC Data	10.87	Y
UCGCAACC8_1/29/20_GC 2/3	2020-02-04	3-(Perfluoro-2-butyl)propane-1,2-diol	DTXSID10382147	913	CC	4	2020-02-05	0.0441978	10	DET	1	15016	1	274350	GC	Agilent 7890 GC w 7010 triple quadrupole	11.2004		21220_915_965_476_267_906_273_913_899_900_analysis_090920.xlsx	UC Data	18.27	Y
UCGCAACC8_1/29/20_GC 2/3	2020-02-05	3-(Perfluoro-2-butyl)propane-1,2-diol	DTXSID10382147	913	CC	4	2020-02-05	0.0447786	10	DET	1	16860	1	312090	GC	Agilent 7890 GC w 7010 triple quadrupole	11.4728		21220_915_965_476_267_906_273_913_899_900_analysis_090920.xlsx	UC Data	18.51	Y
UCGCAACC9_1/29/20_GC 2/3	2020-02-04	3-(Perfluoro-2-butyl)propane-1,2-diol	DTXSID10382147	913	CC	4	2020-02-05	0.0748291	10	DET	1	14587	1	451230	GC	Agilent 7890 GC w 7010 triple quadrupole	11.1614		21220_915_965_476_267_906_273_913_899_900_analysis_090920.xlsx	UC Data	30.93	Y
UCGCAACC9_1/29/20_GC 2/3	2020-02-05	3-(Perfluoro-2-butyl)propane-1,2-diol	DTXSID10382147	913	CC	4	2020-02-05	0.0642902	10	DET	1	14803	1	393410	GC	Agilent 7890 GC w 7010 triple quadrupole	11.4494		21220_915_965_476_267_906_273_913_899_900_analysis_090920.xlsx	UC Data	26.58	Y
UCGCAACC9_1/29/20_GC 2/3	2020-02-05	3-(Perfluoro-2-butyl)propane-1,2-diol	DTXSID10382147	913	CC	4	2020-02-05	0.0612103	10	DET	1	15579	1	394210	GC	Agilent 7890 GC w 7010 triple quadrupole	11.465		21220_915_965_476_267_906_273_913_899_900_analysis_090920.xlsx	UC Data	25.3	Y
UCGCAAT1hS1A_GC 2/3	2020-02-04	3-(Perfluoro-2-butyl)propane-1,2-diol	DTXSID10382147	913	T1	40	2020-02-05	0	10	DET	1	16387	1	0	GC	Agilent 7890 GC w 7010 triple quadrupole	11.2937		21220_915_965_476_267_906_273_913_899_900_analysis_090920.xlsx	UC Data	0	JFW: Seems that test substance only in S3
UCGCAAT1hS1B_GC 2/3	2020-02-04	3-(Perfluoro-2-butyl)propane-1,2-diol	DTXSID10382147	913	T1	40	2020-02-05	0	10	DET	1	15741	1	0	GC	Agilent 7890 GC w 7010 triple quadrupole	11.1848		21220_915_965_476_267_906_273_913_899_900_analysis_090920.xlsx	UC Data	0	JFW: Seems that test substance only in S3
UCGCAAT1hS1C_GC 2/3	2020-02-05	3-(Perfluoro-2-butyl)propane-1,2-diol	DTXSID10382147	913	T1	40	2020-02-05	0.00198308	10	DET	1	16613	1	13619	GC	Agilent 7890 GC w 7010 triple quadrupole	11.4183		21220_915_965_476_267_906_273_913_899_900_analysis_090920.xlsx	UC Data	0.8198	JFW: Seems that test substance only in S3
UCGCAAT1hS1C_GC 2/3_dup	2020-02-05	3-(Perfluoro-2-butyl)propane-1,2-diol	DTXSID10382147	913	T1	40	2020-02-05	0	10	DET	1	16150	1	0	GC	Agilent 7890 GC w 7010 triple quadrupole	11.1848		21220_915_965_476_267_906_273_913_899_900_analysis_090920.xlsx	UC Data	0	JFW: Seems that test substance only in S3
UCGCAAT1hS2A_GC 2/3	2020-02-05	3-(Perfluoro-2-butyl)propane-1,2-diol	DTXSID10382147	913	T1	40	2020-02-05	0	10	DET	1	15082	1	0	GC	Agilent 7890 GC w 7010 triple quadrupole	11.2315		21220_915_965_476_267_906_273_913_899_900_analysis_090920.xlsx	UC Data	0	JFW: Seems that test substance only in S3
UCGCAAT1hS2B_GC 2/3	2020-02-04	3-(Perfluoro-2-butyl)propane-1,2-diol	DTXSID10382147	913	T1	40	2020-02-05	0	10	DET	1	16449	1	0	GC	Agilent 7890 GC w 7010 triple quadrupole	11.1614		21220_915_965_476_267_906_273_913_899_900_analysis_090920.xlsx	UC Data	0	JFW: Seems that test substance only in S3
UCGCAAT1hS2C_GC 2/3	2020-02-05	3-(Perfluoro-2-butyl)propane-1,2-diol	DTXSID10382147	913	T1	40	2020-02-05	0	10	DET	1	16250	1	0	GC	Agilent 7890 GC w 7010 triple quadrupole	11.0837		21220_915_965_476_267_906_273_913_899_900_analysis_090920.xlsx	UC Data	0	JFW: Seems that test substance only in S3
UCGCAAT1hS3A_GC 2/3	2020-02-05	3-(Perfluoro-2-butyl)propane-1,2-diol	DTXSID10382147	913	T1	40	2020-02-05	0.238073	10	DET	1	15375	1	1513200	GC	Agilent 7890 GC w 7010 triple quadrupole	11.2159		21220_915_965_476_267_906_273_913_899_900_analysis_090920.xlsx	UC Data	98.42	Y
UCGCAAT1hS3A_GC 2/3_dup	2020-02-05	3-(Perfluoro-2-butyl)propane-1,2-diol	DTXSID10382147	913	T1	40	2020-02-05	0.234751	10	DET	1	15536	1	1507700	GC	Agilent 7890 GC w 7010 triple quadrupole	11.2237		21220_915_965_476_267_906_273_913_899_900_analysis_090920.xlsx	UC Data	97.05	Y
UCGCAAT1hS3B_GC 2/3	2020-02-05	3-(Perfluoro-2-butyl)propane-1,2-diol	DTXSID10382147	913	T1	40	2020-02-05	0.242025	10	DET	1	16475	1	1648300	GC	Agilent 7890 GC w 7010 triple quadrupole	11.3171		21220_915_965_476_267_906_273_913_899_900_analysis_090920.xlsx	UC Data	100	Y
UCGCAAT1hS3C_GC 2/3	2020-02-05	3-(Perfluoro-2-butyl)propane-1,2-diol	DTXSID10382147	913	T1	40	2020-02-05	0.197242	10	DET	1	18209	1	1484700	GC	Agilent 7890 GC w 7010 triple quadrupole	11.3716		21220_915_965_476_267_906_273_913_899_900_analysis_090920.xlsx	UC Data	81.54	Y
UCGCAAT5hS1A_GC 2/3	2020-02-05	3-(Perfluoro-2-butyl)propane-1,2-diol	DTXSID10382147	913	T5	40	2020-02-05	0	10	DET	1	18881	1	0	GC	Agilent 7890 GC w 7010 triple quadrupole	11.3015		21220_915_965_476_267_906_273_913_899_900_analysis_090920.xlsx	UC Data	0	JFW: Seems that test substance only in S3
UCGCAAT5hS1B_GC 2/3	2020-02-05	3-(Perfluoro-2-butyl)propane-1,2-diol	DTXSID10382147	913	T5	40	2020-02-05	0	10	DET	1	17112	1	0	GC	Agilent 7890 GC w 7010 triple quadrupole	11.3249		21220_915_965_476_267_906_273_913_899_900_analysis_090920.xlsx	UC Data	0	JFW: Seems that test substance only in S3
UCGCAAT5hS1C_GC 2/3	2020-02-05	3-(Perfluoro-2-butyl)propane-1,2-diol	DTXSID10382147	913	T5	40	2020-02-05	0	10	DET	1	15798	1	0	GC	Agilent 7890 GC w 7010 triple quadrupole	11.177		21220_915_965_476_267_906_273_913_899_900_analysis_090920.xlsx	UC Data	0	JFW: Seems that test substance only in S3
UCGCAAT5hS2A_GC 2/3	2020-02-05	3-(Perfluoro-2-butyl)propane-1,2-diol	DTXSID10382147	913	T5	40	2020-02-05	0	10	DET	1	18072	1	0	GC	Agilent 7890 GC w 7010 triple quadrupole	11.3482		21220_915_965_476_267_906_273_913_899_900_analysis_090920.xlsx	UC Data	0	JFW: Seems that test substance only in S3
UCGCAAT5hS2B_GC 2/3	2020-02-05	3-(Perfluoro-2-butyl)propane-1,2-diol	DTXSID10382147	913	T5	40	2020-02-05	0	10	DET	1	17483	1	0	GC	Agilent 7890 GC w 7010 triple quadrupole	11.2082		21220_915_965_476_267_906_273_913_899_900_analysis_090920.xlsx	UC Data	0	JFW: Seems that test substance only in S3
UCGCAAT5hS2C_GC 2/3	2020-02-05	3-(Perfluoro-2-butyl)propane-1,2-diol	DTXSID10382147	913	T5	40	2020-02-05	0.00194865	10	DET	1	17573	1	14156	GC	Agilent 7890 GC w 7010 triple quadrupole	11.3171		21220_915_965_476_267_906_273_913_899_900_analysis_090920.xlsx	UC Data	0.8056	JFW: Seems that test substance only in S3
UCGCAAT5hS3A_GC 2/3	2020-02-05	3-(Perfluoro-2-butyl)propane-1,2-diol	DTXSID10382147	913	T5	40	2020-02-05	0.210233	10	DET	1	15982	1	1389000	GC	Agilent 7890 GC w 7010 triple quadrupole	11.3482		21220_915_965_476_267_906_273_913_899_900_analysis_090920.xlsx	UC Data	86.91	Y
UCGCAAT5hS3A_GC 2/3_dup	2020-02-05	3-(Perfluoro-2-butyl)propane-1,2-diol	DTXSID10382147	913	T5	40	2020-02-05	0.212256	10	DET	1	16001	1	1404000	GC	Agilent 7890 GC w 7010 triple quadrupole	11.3482		21220_915_965_476_267_906_273_913_899_900_analysis_090920.xlsx	UC Data	87.74	Y
UCGCAAT5hS3B_GC 2/3	2020-02-05	3-(Perfluoro-2-butyl)propane-1,2-diol	DTXSID10382147	913	T5	40	2020-02-05	0.24057	10	DET	1	16178	1	1608800	GC	Agilent 7890 GC w 7010 triple quadrupole	11.3949		21220_915_965_476_267_906_273_913_899_900_analysis_090920.xlsx	UC Data	99.44	Y
UCGCAAT5hS3C_GC 2/3	2020-02-05	3-(Perfluoro-2-butyl)propane-1,2-diol	DTXSID10382147	913	T5	40	2020-02-05	0.200771	10	DET	1	16527	1	1371700	GC	Agilent 7890 GC w 7010 triple quadrupole	11.3171		21220_915_965_476_267_906_273_913_899_900_analysis_090920.xlsx	UC Data	83	Y
UCCCa15	2021-04-20	1H,1H,2H,2H-Perfluorohexyl iodide	DTXSID1047578	763	CC	1	2021-04-20	5	10	MFHET	1	41563	NA	212230	GCMS	Agilent 8890 GC w 7010 triple quadrupole	Analyte RT: 212230 ISTD RT: 41563		UC_763_945_274_964_464_477_479_final-ak.xlsx	G4A_raw	5.106	Y
UCCCa14	2021-04-20	1H,1H,2H,2H-Perfluorohexyl iodide	DTXSID1047578	763	CC	1	2021-04-20	3.5	10	MFHET	1	46046	NA	160300	GCMS	Agilent 8890 GC w 7010 triple quadrupole	Analyte RT: 160300 ISTD RT: 46046		UC_763_945_274_964_464_477_479_final-ak.xlsx	G4A_raw	3.481	Y
UCCCa13	2021-04-20	1H,1H,2H,2H-Perfluorohexyl iodide	DTXSID1047578	763	CC	1	2021-04-20	2.5	10	MFHET	1	44911	NA	109330	GCMS	Agilent 8890 GC w 7010 triple quadrupole	Analyte RT: 109330 ISTD RT: 44911		UC_763_945_274_964_464_477_479_final-ak.xlsx	G4A_raw	2.434	Y
UCCCa12	2021-04-20	1H,1H,2H,2H-Perfluorohexyl iodide	DTXSID1047578	763	CC	1	2021-04-20	1.5	10	MFHET	1	42258	NA	72260	GCMS	Agilent 8890 GC w 7010 triple quadrupole	Analyte RT: 72260 ISTD RT: 42258		UC_763_945_274_964_464_477_479_final-ak.xlsx	G4A_raw	1.71	Y
UCCCa11	2021-04-20	1H,1H,2H,2H-Perfluorohexyl iodide	DTXSID1047578	763	CC	1	2021-04-20	0.8	10	MFHET	1	51564	NA	39375	GCMS	Agilent 8890 GC w 7010 triple quadrupole	Analyte RT: 39375 ISTD RT: 51564		UC_763_945_274_964_464_477_479_final-ak.xlsx	G4A_raw	0.7636	Y
UCCCa10	2021-04-20	1H,1H,2H,2H-Perfluorohexyl iodide	DTXSID1047578	763	CC	1	2021-04-20	0.5	10	MFHET	1	48176	NA	22456	GCMS	Agilent 8890 GC w 7010 triple quadrupole	Analyte RT: 22456 ISTD RT: 48176		UC_763_945_274_964_464_477_479_final-ak.xlsx	G4A_raw	0.4661	Y
UCCCa9	2021-04-20	1H,1H,2H,2H-Perfluorohexyl iodide	DTXSID1047578	763	CC	1	2021-04-20	0.35	10	MFHET	1	47280	NA	14204	GCMS	Agilent 8890 GC w 7010 triple quadrupole	Analyte RT: 14204 ISTD RT: 47280		UC_763_945_274_964_464_477_479_final-ak.xlsx	G4A_raw	0.3004	Y
UCCCa8	2021-04-20	1H,1H,2H,2H-Perfluorohexyl iodide	DTXSID1047578	763	CC	1	2021-04-20	0.2	10	MFHET	1	47594	NA	7630.1	GCMS	Agilent 8890 GC w 7010 triple quadrupole	Analyte RT: 7630.1 ISTD RT: 47594		UC_763_945_274_964_464_477_479_final-ak.xlsx	G4A_raw	0.1603	Y
UCCCa7	2021-04-20	1H,1H,2H,2H-Perfluorohexyl iodide	DTXSID1047578	763	CC	1	2021-04-20	0.125	10	MFHET	1	46374	NA	7416.7	GCMS	Agilent 8890 GC w 7010 triple quadrupole	Analyte RT: 7416.7 ISTD RT: 46374		UC_763_945_274_964_464_477_479_final-ak.xlsx	G4A_raw	0.1599	Y
UCCCa6	2021-04-20	1H,1H,2H,2H-Perfluorohexyl iodide	DTXSID1047578	763	CC	1	2021-04-20	0.08	10	MFHET	1	42200	NA	2553.8	GCMS	Agilent 8890 GC w 7010 triple quadrupole	Analyte RT: 2553.8 ISTD RT: 42200		UC_763_945_274_964_464_477_479_final-ak.xlsx	G4A_raw	0.06052	Y
UCCCa5	2021-04-20	1H,1H,2H,2H-Perfluorohexyl iodide	DTXSID1047578	763	CC	1	2021-04-20	0.05	10	MFHET	1	38162	NA	4716.2	GCMS	Agilent 8890 GC w 7010 triple quadrupole	Analyte RT: 4716.2 ISTD RT: 38162		UC_763_945_274_964_464_477_479_final-ak.xlsx	G4A_raw	0.1236	Y
UCCCa4	2021-04-20	1H,1H,2H,2H-Perfluorohexyl iodide	DTXSID1047578	763	CC	1	2021-04-20	0.03	10	MFHET	1	47596	NA	0	GCMS	Agilent 8890 GC w 7010 triple quadrupole	Analyte RT: 0 ISTD RT: 47596		UC_763_945_274_964_464_477_479_final-ak.xlsx	G4A_raw	0	JFW: Excluded for lack of signal
UCCCa3	2021-04-20	1H,1H,2H,2H-Perfluorohexyl iodide	DTXSID1047578	763	CC	1	2021-04-20	0.02	10	MFHET	1	44773	NA	0	GCMS	Agilent 8890 GC w 7010 triple quadrupole	Analyte RT: 0 ISTD RT: 44773		UC_763_945_274_964_464_477_479_final-ak.xlsx	G4A_raw	0	JFW: Excluded for lack of signal
UCCCa2	2021-04-20	1H,1H,2H,2H-Perfluorohexyl iodide	DTXSID1047578	763	CC	1	2021-04-20	0.012	10	MFHET	1	42225	NA	0	GCMS	Agilent 8890 GC w 7010 triple quadrupole	Analyte RT: 0 ISTD RT: 42225		UC_763_945_274_964_464_477_479_final-ak.xlsx	G4A_raw	0	JFW: Excluded for lack of signal
UCCCa1	2021-04-20	1H,1H,2H,2H-Perfluorohexyl iodide	DTXSID1047578	763	CC	1	2021-04-20	0.007	10	MFHET	1	45334	NA	0	GCMS	Agilent 8890 GC w 7010 triple quadrupole	Analyte RT: 0 ISTD RT: 45334		UC_763_945_274_964_464_477_479_final-ak.xlsx	G4A_raw	0	JFW: Excluded for lack of signal
UCCCa15	2021-04-20	1H,1H,2H,2H-Perfluorohexyl iodide	DTXSID1047578	763	CC	1	2021-04-20	5	10	MFHET	1	37124	NA	206290	GCMS	Agilent 8890 GC w 7010 triple quadrupole	Analyte RT: 206290 ISTD RT: 37124		UC_763_945_274_964_464_477_479_final-ak.xlsx	G4A_raw	5.557	Y
UCCCa15	2021-04-20	1H,1H,2H,2H-Perfluorohexyl iodide	DTXSID1047578	763	CC	1	2021-04-20	5	10	MFHET	1	42312	NA	226430	GCMS	Agilent 8890 GC w 7010 triple quadrupole	Analyte RT: 226430 ISTD RT: 42312		UC_763_945_274_964_464_477_479_final-ak.xlsx	G4A_raw	5.351	Y
UCQCCCa3	2021-04-20	1H,1H,2H,2H-Perfluorohexyl iodide	DTXSID1047578	763	CC	1	2021-04-20	5	10	MFHET	1	45045	NA	0	GCMS	Agilent 8890 GC w 7010 triple quadrupole	Analyte RT: 0 ISTD RT: 45045		UC_763_945_274_964_464_477_479_final-ak.xlsx	G4A_raw	0	JFW: Excluded for lack of signal
UCCCa6	2021-04-20	1H,1H,2H,2H-Perfluorohexyl iodide	DTXSID1047578	763	CC	1	2021-04-20	0.08	10	MFHET	1	45200	NA	5758.5	GCMS	Agilent 8890 GC w 7010 triple quadrupole	Analyte RT: 5758.5 ISTD RT: 45201		UC_763_945_274_964_464_477_479_final-ak.xlsx	G4A_raw	0.1274	Y
UCQCCCa7	2021-04-20	1H,1H,2H,2H-Perfluorohexyl iodide	DTXSID1047578	763	CC	1	2021-04-20	5	10	MFHET	1	50704	NA	5531	GCMS	Agilent 8890 GC w 7010 triple quadrupole	Analyte RT: 5531 ISTD RT: 50704		UC_763_945_274_964_464_477_479_final-ak.xlsx	G4A_raw	0.1091	Excluded algorithmically as outlier (R2 < 0.9)
UCQCCCa11	2021-04-20	1H,1H,2H,2H-Perfluorohexyl iodide	DTXSID1047578	763	CC	1	2021-04-20	5	10	MFHET	1	43222	NA	32810	GCMS	Agilent 8890 GC w 7010 triple quadrupole	Analyte RT: 32810 ISTD RT: 43222		UC_763_945_274_964_464_477_479_final-ak.xlsx	G4A_raw	0.7591	Excluded algorithmically as outlier (R2 < 0.9)
UCCCa8	2021-04-20	1H,1H,2H,2H-Perfluorohexyl iodide	DTXSID1047578	763	CC	1	2021-04-20	0.2	10	MFHET	1	48869	NA	9384	GCMS	Agilent 8890 GC w 7010 triple quadrupole	Analyte RT: 9384 ISTD RT: 48869		UC_763_945_274_964_464_477_479_final-ak.xlsx	G4A_raw	0.192	Y
UCG4 4/16 S1 T1a	2021-04-20	1H,1H,2H,2H-Perfluorohexyl iodide	DTXSID1047578	763	T1	10	2021-04-20	NA	10	MFHET	1	47005	1	31971	GCMS	Agilent 8890 GC w 7010 triple quadrupole	Analyte RT: 31971 ISTD RT: 47005		UC_763_945_274_964_464_477_479_final-ak.xlsx	G4A_raw	0.6802	Y
UCG4 4/16 S1 T1b	2021-04-20	1H,1H,2H,2H-Perfluorohexyl iodide	DTXSID1047578	763	T1	10	2021-04-20	NA	10	MFHET	1	46887	1	40183	GCMS	Agilent 8890 GC w 7010 triple quadrupole	Analyte RT: 40183 ISTD RT: 46887		UC_763_945_274_964_464_477_479_final-ak.xlsx	G4A_raw	0.857	Y
UCG4 4/16 S1 T1c	2021-04-20	1H,1H,2H,2H-Perfluorohexyl iodide	DTXSID1047578	763	T1	10	2021-04-20	NA	10	MFHET	1	44567	1	49108	GCMS	Agilent 8890 GC w 7010 triple quadrupole	Analyte RT: 49108 ISTD RT: 44567		UC_763_945_274_964_464_477_479_final-ak.xlsx	G4A_raw	1.102	Y
UCG4 4/16 S1 T5a	2021-04-20	1H,1H,2H,2H-Perfluorohexyl iodide	DTXSID1047578	763	T5	10	2021-04-20	NA	10	MFHET	1	45485	1	34836	GCMS	Agilent 8890 GC w 7010 triple quadrupole	Analyte RT: 34836 ISTD RT: 45485		UC_763_945_274_964_464_477_479_final-ak.xlsx	G4A_raw	0.7659	Y
UCG4 4/16 S1 T5b	2021-04-20	1H,1H,2H,2H-Perfluorohexyl iodide	DTXSID1047578	763	T5	10	2021-04-20	NA	10	MFHET	1	46034	1	38768	GCMS	Agilent 8890 GC w 7010 triple quadrupole	Analyte RT: 38769 ISTD RT: 46034		UC_763_945_274_964_464_477_479_final-ak.xlsx	G4A_raw	0.8422	Y
UCG4 4/16 S1 T5c	2021-04-20	1H,1H,2H,2H-Perfluorohexyl iodide	DTXSID1047578	763	T5	10	2021-04-20	NA	10	MFHET	1	41708	1	40254	GCMS	Agilent 8890 GC w 7010 triple quadrupole	Analyte RT: 40254 ISTD RT: 41708		UC_763_945_274_964_464_477_479_final-ak.xlsx	G4A_raw	0.9651	Y
UCG4 4/16 S1 AFa	2021-04-20	1H,1H,2H,2H-Perfluorohexyl iodide	DTXSID1047578	763	AF	2	2021-04-20	NA	10	MFHET	1	46926	1	14373	GCMS	Agilent 8890 GC w 7010 triple quadrupole	Analyte RT: 14373 ISTD RT: 46926		UC_763_945_274_964_464_477_479_final-ak.xlsx	G4A_raw	0.3063	Y
UCG4 4/16 S1 AFb	2021-04-20	1H,1H,2H,2H-Perfluorohexyl iodide	DTXSID1047578	763	AF	2	2021-04-20	NA	10	MFHET	1	38527	1	16180	GCMS	Agilent 8890 GC w 7010 triple quadrupole	Analyte RT: 16180 ISTD RT: 38527		UC_763_945_274_964_464_477_479_final-ak.xlsx	G4A_raw	0.42	Y
UCG4 4/16 S1 AFc	2021-04-20	1H,1H,2H,2H-Perfluorohexyl iodide	DTXSID1047578	763	AF	2	2021-04-20	NA	10	MFHET	1	43068	1	18866	GCMS	Agilent 8890 GC w 7010 triple quadrupole	Analyte RT: 18866 ISTD RT: 43068		UC_763_945_274_964_464_477_479_final-ak.xlsx	G4A_raw	0.4381	Y
220119012	2021-09-13	4:2 Fluorotelomer alcohol	DTXSID1062122	4:2 FTOH aka 971	CC	1	2021-09-13	0.00175	10	m4:2 FTOH	1	27222	NA	305	GCMS	Agilent 6890N GC w 5975 single quadrupole	265	First CC run	UC_971_3135_941_902_956_3145_969_final_020322.xlsx	All Raw data and Calcs	0.0112	Y
220119010	2021-09-13	4:2 Fluorotelomer alcohol	DTXSID1062122	4:2 FTOH aka 971	CC	1	2021-09-13	0.125	10	m4:2 FTOH	1	29620	NA	37340	GCMS	Agilent 6890N GC w 5975 single quadrupole	265		UC_971_3135_941_902_956_3145_969_final_020322.xlsx	All Raw data and Calcs	1.261	Y
220119015	2021-09-13	4:2 Fluorotelomer alcohol	DTXSID1062122	4:2 FTOH aka 971	CC	1	2021-09-13	0.2	10	m4:2 FTOH	1	24664	NA	51389	GCMS	Agilent 6890N GC w 5975 single quadrupole	265		UC_971_3135_941_902_956_3145_969_final_020322.xlsx	All Raw data and Calcs	2.084	Y
220119004	2021-09-13	4:2 Fluorotelomer alcohol	DTXSID1062122	4:2 FTOH aka 971	CC	1	2021-09-13	0.375	10	m4:2 FTOH	1	31473	NA	126160	GCMS	Agilent 6890N GC w 5975 single quadrupole	265		UC_971_3135_941_902_956_3145_969_final_020322.xlsx	All Raw data and Calcs	4.009	Y
220119009	2021-09-13	4:2 Fluorotelomer alcohol	DTXSID1062122	4:2 FTOH aka 971	CC	1	2021-09-13	0.625	10	m4:2 FTOH	1	34981	NA	237420	GCMS	Agilent 6890N GC w 5975 single quadrupole	265		UC_971_3135_941_902_956_3145_969_final_020322.xlsx	All Raw data and Calcs	6.787	Y
220119017	2021-09-13	4:2 Fluorotelomer alcohol	DTXSID1062122	4:2 FTOH aka 971	CC	1	2021-09-13	0.875	10	m4:2 FTOH	1	22513	NA	234090	GCMS	Agilent 6890N GC w 5975 single quadrupole	265		UC_971_3135_941_902_956_3145_969_final_020322.xlsx	All Raw data and Calcs	10.4	Y
220119018	2021-09-13	4:2 Fluorotelomer alcohol	DTXSID1062122	4:2 FTOH aka 971	CC	1	2021-09-13	1.25	10	m4:2 FTOH	1	23965	NA	360990	GCMS	Agilent 6890N GC w 5975 single quadrupole	265		UC_971_3135_941_902_956_3145_969_final_020322.xlsx	All Raw data and Calcs	15.06	Y
220119016	2021-09-13	4:2 Fluorotelomer alcohol	DTXSID1062122	4:2 FTOH aka 971	CC	1	2021-09-13	0.003	10	m4:2 FTOH	1	24781	NA	689	GCMS	Agilent 6890N GC w 5975 single quadrupole	265		UC_971_3135_941_902_956_3145_969_final_020322.xlsx	All Raw data and Calcs	0.0278	Y
220119003	2021-09-13	4:2 Fluorotelomer alcohol	DTXSID1062122	4:2 FTOH aka 971	CC	1	2021-09-13	0.005	10	m4:2 FTOH	1	28415	NA	1473	GCMS	Agilent 6890N GC w 5975 single quadrupole	265		UC_971_3135_941_902_956_3145_969_final_020322.xlsx	All Raw data and Calcs	0.05184	Y
220119007	2021-09-13	4:2 Fluorotelomer alcohol	DTXSID1062122	4:2 FTOH aka 971	CC	1	2021-09-13	0.0075	10	m4:2 FTOH	1	31092	NA	2389	GCMS	Agilent 6890N GC w 5975 single quadrupole	265		UC_971_3135_941_902_956_3145_969_final_020322.xlsx	All Raw data and Calcs	0.07684	Y
220119014	2021-09-13	4:2 Fluorotelomer alcohol	DTXSID1062122	4:2 FTOH aka 971	CC	1	2021-09-13	0.0125	10	m4:2 FTOH	1	28633	NA	2966	GCMS	Agilent 6890N GC w 5975 single quadrupole	265		UC_971_3135_941_902_956_3145_969_final_020322.xlsx	All Raw data and Calcs	0.1036	Y
220119006	2021-09-13	4:2 Fluorotelomer alcohol	DTXSID1062122	4:2 FTOH aka 971	CC	1	2021-09-13	0.02	10	m4:2 FTOH	1	27854	NA	4975	GCMS	Agilent 6890N GC w 5975 single quadrupole	265		UC_971_3135_941_902_956_3145_969_final_020322.xlsx	All Raw data and Calcs	0.1786	Y
220119008	2021-09-13	4:2 Fluorotelomer alcohol	DTXSID1062122	4:2 FTOH aka 971	CC	1	2021-09-13	0.03125	10	m4:2 FTOH	1	35557	NA	9933	GCMS	Agilent 6890N GC w 5975 single quadrupole	265		UC_971_3135_941_902_956_3145_969_final_020322.xlsx	All Raw data and Calcs	0.2794	Y
220119013	2021-09-13	4:2 Fluorotelomer alcohol	DTXSID1062122	4:2 FTOH aka 971	CC	1	2021-09-13	0.05	10	m4:2 FTOH	1	24371	NA	13303	GCMS	Agilent 6890N GC w 5975 single quadrupole	265		UC_971_3135_941_902_956_3145_969_final_020322.xlsx	All Raw data and Calcs	0.5459	Y
220119005	2021-09-13	4:2 Fluorotelomer alcohol	DTXSID1062122	4:2 FTOH aka 971	CC	1	2021-09-13	0.0875	10	m4:2 FTOH	1	37833	NA	33365	GCMS	Agilent 6890N GC w 5975 single quadrupole	265		UC_971_3135_941_902_956_3145_969_final_020322.xlsx	All Raw data and Calcs	0.8819	Y
220119061	2021-09-13	4:2 Fluorotelomer alcohol	DTXSID1062122	4:2 FTOH aka 971	CC	1	2021-09-13	0.00175	10	m4:2 FTOH	1	16474	NA	266	GCMS	Agilent 6890N GC w 5975 single quadrupole	265	Second CC run	UC_971_3135_941_902_956_3145_969_final_020322.xlsx	All Raw data and Calcs	0.01615	Y
220119060	2021-09-13	4:2 Fluorotelomer alcohol	DTXSID1062122	4:2 FTOH aka 971	CC	1	2021-09-13	0.125	10	m4:2 FTOH	1	17332	NA	19446	GCMS	Agilent 6890N GC w 5975 single quadrupole	265		UC_971_3135_941_902_956_3145_969_final_020322.xlsx	All Raw data and Calcs	1.122	Y
220119064	2021-09-13	4:2 Fluorotelomer alcohol	DTXSID1062122	4:2 FTOH aka 971	CC	1	2021-09-13	0.2	10	m4:2 FTOH	1	17850	NA	37715	GCMS	Agilent 6890N GC w 5975 single quadrupole	265		UC_971_3135_941_902_956_3145_969_final_020322.xlsx	All Raw data and Calcs	2.113	Y
220119053	2021-09-13	4:2 Fluorotelomer alcohol	DTXSID1062122	4:2 FTOH aka 971	CC	1	2021-09-13	0.375	10	m4:2 FTOH	1	17506	NA	63608	GCMS	Agilent 6890N GC w 5975 single quadrupole	265		UC_971_3135_941_902_956_3145_969_final_020322.xlsx	All Raw data and Calcs	3.633	Y
220119059	2021-09-13	4:2 Fluorotelomer alcohol	DTXSID1062122	4:2 FTOH aka 971	CC	1	2021-09-13	0.625	10	m4:2 FTOH	1	22875	NA	148200	GCMS	Agilent 6890N GC w 5975 single quadrupole	265		UC_971_3135_941_902_956_3145_969_final_020322.xlsx	All Raw data and Calcs	6.479	Y
220119067	2021-09-13	4:2 Fluorotelomer alcohol	DTXSID1062122	4:2 FTOH aka 971	CC	1	2021-09-13	0.875	10	m4:2 FTOH	1	17528	NA	158160	GCMS	Agilent 6890N GC w 5975 single quadrupole	265		UC_971_3135_941_902_956_3145_969_final_020322.xlsx	All Raw data and Calcs	9.023	Y
220119068	2021-09-13	4:2 Fluorotelomer alcohol	DTXSID1062122	4:2 FTOH aka 971	CC	1	2021-09-13	1.25	10	m4:2 FTOH	1	16445	NA	235460	GCMS	Agilent 6890N GC w 5975 single quadrupole	265		UC_971_3135_941_902_956_3145_969_final_020322.xlsx	All Raw data and Calcs	14.32	Y
220119066	2021-09-13	4:2 Fluorotelomer alcohol	DTXSID1062122	4:2 FTOH aka 971	CC	1	2021-09-13	0.003	10	m4:2 FTOH	1	16132	NA	269	GCMS	Agilent 6890N GC w 5975 single quadrupole	265		UC_971_3135_941_902_956_3145_969_final_020322.xlsx	All Raw data and Calcs	0.01667	Y
220119052	2021-09-13	4:2 Fluorotelomer alcohol	DTXSID1062122	4:2 FTOH aka 971	CC	1	2021-09-13	0.005	10	m4:2 FTOH	1	14565	NA	744	GCMS	Agilent 6890N GC w 5975 single quadrupole	265		UC_971_3135_941_902_956_3145_969_final_020322.xlsx	All Raw data and Calcs	0.05108	Y
220119057	2021-09-13	4:2 Fluorotelomer alcohol	DTXSID1062122	4:2 FTOH aka 971	CC	1	2021-09-13	0.0075	10	m4:2 FTOH	1	19621	NA	1107	GCMS	Agilent 6890N GC w 5975 single quadrupole	265		UC_971_3135_941_902_956_3145_969_final_020322.xlsx	All Raw data and Calcs	0.05642	Y
220119063	2021-09-13	4:2 Fluorotelomer alcohol	DTXSID1062122	4:2 FTOH aka 971	CC	1	2021-09-13	0.0125	10	m4:2 FTOH	1	22140	NA	2251	GCMS	Agilent 6890N GC w 5975 single quadrupole	265		UC_971_3135_941_902_956_3145_969_final_020322.xlsx	All Raw data and Calcs	0.1017	Y
220119055	2021-09-13	4:2 Fluorotelomer alcohol	DTXSID1062122	4:2 FTOH aka 971	CC	1	2021-09-13	0.02	10	m4:2 FTOH	1	12350	NA	2288	GCMS	Agilent 6890N GC w 5975 single quadrupole	265		UC_971_3135_941_902_956_3145_969_final_020322.xlsx	All Raw data and Calcs	0.1853	Y
220119058	2021-09-13	4:2 Fluorotelomer alcohol	DTXSID1062122	4:2 FTOH aka 971	CC	1	2021-09-13	0.03125	10	m4:2 FTOH	1	20742	NA	5367	GCMS	Agilent 6890N GC w 5975 single quadrupole	265		UC_971_3135_941_902_956_3145_969_final_020322.xlsx	All Raw data and Calcs	0.2588	Y
220119062	2021-09-13	4:2 Fluorotelomer alcohol	DTXSID1062122	4:2 FTOH aka 971	CC	1	2021-09-13	0.05	10	m4:2 FTOH	1	16811	NA	6846	GCMS	Agilent 6890N GC w 5975 single quadrupole	265		UC_971_3135_941_902_956_3145_969_final_020322.xlsx	All Raw data and Calcs	0.4072	Y
220119026	2021-09-13	4:2 Fluorotelomer alcohol	DTXSID1062122	4:2 FTOH aka 971	CC	1	2021-09-13	0	10	m4:2 FTOH	1	13221	NA	94	GCMS	Agilent 6890N GC w 5975 single quadrupole	265		UC_971_3135_941_902_956_3145_969_final_020322.xlsx	All Raw data and Calcs	0.00711	Y
220125002	2021-09-13	4:2 Fluorotelomer alcohol	DTXSID1062122	4:2 FTOH aka 971	CC	1	2021-09-13	0.02	10	m4:2 FTOH	1	11341	NA	2496	GCMS	Agilent 6890N GC w 5975 single quadrupole	265		UC_971_3135_941_902_956_3145_969_final_020322.xlsx	All Raw data and Calcs	0.2201	Y
220125003	2021-09-13	4:2 Fluorotelomer alcohol	DTXSID1062122	4:2 FTOH aka 971	CC	1	2021-09-13	0.02	10	m4:2 FTOH	1	10234	NA	1882	GCMS	Agilent 6890N GC w 5975 single quadrupole	265		UC_971_3135_941_902_956_3145_969_final_020322.xlsx	All Raw data and Calcs	0.1839	Y
220125004	2021-09-13	4:2 Fluorotelomer alcohol	DTXSID1062122	4:2 FTOH aka 971	CC	1	2021-09-13	0.02	10	m4:2 FTOH	1	9157	NA	2667	GCMS	Agilent 6890N GC w 5975 single quadrupole	265		UC_971_3135_941_902_956_3145_969_final_020322.xlsx	All Raw data and Calcs	0.2913	Y
220125005	2021-09-13	4:2 Fluorotelomer alcohol	DTXSID1062122	4:2 FTOH aka 971	CC	1	2021-09-13	0.02	10	m4:2 FTOH	1	9273	NA	2028	GCMS	Agilent 6890N GC w 5975 single quadrupole	265		UC_971_3135_941_902_956_3145_969_final_020322.xlsx	All Raw data and Calcs	0.2187	Y
220125006	2021-09-13	4:2 Fluorotelomer alcohol	DTXSID1062122	4:2 FTOH aka 971	CC	1	2021-09-13	0.02	10	m4:2 FTOH	1	10501	NA	1973	GCMS	Agilent 6890N GC w 5975 single quadrupole	265		UC_971_3135_941_902_956_3145_969_final_020322.xlsx	All Raw data and Calcs	0.1879	Y
220125007	2021-09-13	4:2 Fluorotelomer alcohol	DTXSID1062122	4:2 FTOH aka 971	CC	1	2021-09-13	0.02	10	m4:2 FTOH	1	11329	NA	1920	GCMS	Agilent 6890N GC w 5975 single quadrupole	265		UC_971_3135_941_902_956_3145_969_final_020322.xlsx	All Raw data and Calcs	0.1695	Y
220119027	2021-09-13	4:2 Fluorotelomer alcohol	DTXSID1062122	4:2 FTOH aka 971	AF	2	2021-09-13	NA	10	m4:2 FTOH	1	6128	1	13788	GCMS	Agilent 6890N GC w 5975 single quadrupole	265		UC_971_3135_941_902_956_3145_969_final_020322.xlsx	All Raw data and Calcs	2.25	AK: something appears off w/ AFS1a
220119033	2021-09-13	4:2 Fluorotelomer alcohol	DTXSID1062122	4:2 FTOH aka 971	AF	2	2021-09-13	NA	10	m4:2 FTOH	1	5809	1	26521	GCMS	Agilent 6890N GC w 5975 single quadrupole	265		UC_971_3135_941_902_956_3145_969_final_020322.xlsx	All Raw data and Calcs	4.566	Y
220119025	2021-09-13	4:2 Fluorotelomer alcohol	DTXSID1062122	4:2 FTOH aka 971	AF	2	2021-09-13	NA	10	m4:2 FTOH	1	9912	1	15935	GCMS	Agilent 6890N GC w 5975 single quadrupole	265		UC_971_3135_941_902_956_3145_969_final_020322.xlsx	All Raw data and Calcs	1.608	Y
220119046	2021-09-13	4:2 Fluorotelomer alcohol	DTXSID1062122	4:2 FTOH aka 971	AF	2	2021-09-13	NA	10	m4:2 FTOH	1	6792	2	2324	GCMS	Agilent 6890N GC w 5975 single quadrupole	265		UC_971_3135_941_902_956_3145_969_final_020322.xlsx	All Raw data and Calcs	0.3422	Y
220119050	2021-09-13	4:2 Fluorotelomer alcohol	DTXSID1062122	4:2 FTOH aka 971	AF	2	2021-09-13	NA	10	m4:2 FTOH	1	6856	2	1822	GCMS	Agilent 6890N GC w 5975 single quadrupole	265		UC_971_3135_941_902_956_3145_969_final_020322.xlsx	All Raw data and Calcs	0.2658	Y
220119035	2021-09-13	4:2 Fluorotelomer alcohol	DTXSID1062122	4:2 FTOH aka 971	AF	2	2021-09-13	NA	10	m4:2 FTOH	1	6686	2	1526	GCMS	Agilent 6890N GC w 5975 single quadrupole	265		UC_971_3135_941_902_956_3145_969_final_020322.xlsx	All Raw data and Calcs	0.2282	Y
220119036	2021-09-13	4:2 Fluorotelomer alcohol	DTXSID1062122	4:2 FTOH aka 971	AF	2	2021-09-13	NA	10	m4:2 FTOH	1	4648	3	1186	GCMS	Agilent 6890N GC w 5975 single quadrupole	265		UC_971_3135_941_902_956_3145_969_final_020322.xlsx	All Raw data and Calcs	0.2552	Y
220119045	2021-09-13	4:2 Fluorotelomer alcohol	DTXSID1062122	4:2 FTOH aka 971	AF	2	2021-09-13	NA	10	m4:2 FTOH	1	8156	3	1364	GCMS	Agilent 6890N GC w 5975 single quadrupole	265		UC_971_3135_941_902_956_3145_969_final_020322.xlsx	All Raw data and Calcs	0.1672	Y
220119049	2021-09-13	4:2 Fluorotelomer alcohol	DTXSID1062122	4:2 FTOH aka 971	AF	2	2021-09-13	NA	10	m4:2 FTOH	1	11419	3	2348	GCMS	Agilent 6890N GC w 5975 single quadrupole	265		UC_971_3135_941_902_956_3145_969_final_020322.xlsx	All Raw data and Calcs	0.2056	Y
220119034	2021-09-13	4:2 Fluorotelomer alcohol	DTXSID1062122	4:2 FTOH aka 971	T1	10	2021-09-13	NA	10	m4:2 FTOH	1	9631	1	32712	GCMS	Agilent 6890N GC w 5975 single quadrupole	265		UC_971_3135_941_902_956_3145_969_final_020322.xlsx	All Raw data and Calcs	3.397	Y
220119032	2021-09-13	4:2 Fluorotelomer alcohol	DTXSID1062122	4:2 FTOH aka 971	T1	10	2021-09-13	NA	10	m4:2 FTOH	1	16909	1	58009	GCMS	Agilent 6890N GC w 5975 single quadrupole	265		UC_971_3135_941_902_956_3145_969_final_020322.xlsx	All Raw data and Calcs	3.431	Y
220119022	2021-09-13	4:2 Fluorotelomer alcohol	DTXSID1062122	4:2 FTOH aka 971	T1	10	2021-09-13	NA	10	m4:2 FTOH	1	15966	1	50985	GCMS	Agilent 6890N GC w 5975 single quadrupole	265		UC_971_3135_941_902_956_3145_969_final_020322.xlsx	All Raw data and Calcs	3.193	Y
220119051	2021-09-13	4:2 Fluorotelomer alcohol	DTXSID1062122	4:2 FTOH aka 971	T1	10	2021-09-13	NA	10	m4:2 FTOH	1	10307	2	38	GCMS	Agilent 6890N GC w 5975 single quadrupole	265		UC_971_3135_941_902_956_3145_969_final_020322.xlsx	All Raw data and Calcs	0.003687	Y
220119024	2021-09-13	4:2 Fluorotelomer alcohol	DTXSID1062122	4:2 FTOH aka 971	T1	10	2021-09-13	NA	10	m4:2 FTOH	1	12423	2	23	GCMS	Agilent 6890N GC w 5975 single quadrupole	265		UC_971_3135_941_902_956_3145_969_final_020322.xlsx	All Raw data and Calcs	0.001851	Y
220119041	2021-09-13	4:2 Fluorotelomer alcohol	DTXSID1062122	4:2 FTOH aka 971	T1	10	2021-09-13	NA	10	m4:2 FTOH	1	7071	2	187	GCMS	Agilent 6890N GC w 5975 single quadrupole	265		UC_971_3135_941_902_956_3145_969_final_020322.xlsx	All Raw data and Calcs	0.02645	Y
220119028	2021-09-13	4:2 Fluorotelomer alcohol	DTXSID1062122	4:2 FTOH aka 971	T1	10	2021-09-13	NA	10	m4:2 FTOH	1	15314	3	71	GCMS	Agilent 6890N GC w 5975 single quadrupole	265		UC_971_3135_941_902_956_3145_969_final_020322.xlsx	All Raw data and Calcs	0.004636	Y
220119030	2021-09-13	4:2 Fluorotelomer alcohol	DTXSID1062122	4:2 FTOH aka 971	T1	10	2021-09-13	NA	10	m4:2 FTOH	1	8179	3	116	GCMS	Agilent 6890N GC w 5975 single quadrupole	265		UC_971_3135_941_902_956_3145_969_final_020322.xlsx	All Raw data and Calcs	0.01418	Y
220119031	2021-09-13	4:2 Fluorotelomer alcohol	DTXSID1062122	4:2 FTOH aka 971	T1	10	2021-09-13	NA	10	m4:2 FTOH	1	11793	3	120	GCMS	Agilent 6890N GC w 5975 single quadrupole	265		UC_971_3135_941_902_956_3145_969_final_020322.xlsx	All Raw data and Calcs	0.01018	Y
220119042	2021-09-13	4:2 Fluorotelomer alcohol	DTXSID1062122	4:2 FTOH aka 971	T5	10	2021-09-13	NA	10	m4:2 FTOH	1	13408	1	29293	GCMS	Agilent 6890N GC w 5975 single quadrupole	265		UC_971_3135_941_902_956_3145_969_final_020322.xlsx	All Raw data and Calcs	2.185	Y
220119021	2021-09-13	4:2 Fluorotelomer alcohol	DTXSID1062122	4:2 FTOH aka 971	T5	10	2021-09-13	NA	10	m4:2 FTOH	1	19133	1	50828	GCMS	Agilent 6890N GC w 5975 single quadrupole	265		UC_971_3135_941_902_956_3145_969_final_020322.xlsx	All Raw data and Calcs	2.657	Y
220119043	2021-09-13	4:2 Fluorotelomer alcohol	DTXSID1062122	4:2 FTOH aka 971	T5	10	2021-09-13	NA	10	m4:2 FTOH	1	14572	1	36607	GCMS	Agilent 6890N GC w 5975 single quadrupole	265		UC_971_3135_941_902_956_3145_969_final_020322.xlsx	All Raw data and Calcs	2.512	Y
220119037	2021-09-13	4:2 Fluorotelomer alcohol	DTXSID1062122	4:2 FTOH aka 971	T5	10	2021-09-13	NA	10	m4:2 FTOH	1	10925	2	123	GCMS	Agilent 6890N GC w 5975 single quadrupole	265		UC_971_3135_941_902_956_3145_969_final_020322.xlsx	All Raw data and Calcs	0.01126	Y
220119044	2021-09-13	4:2 Fluorotelomer alcohol	DTXSID1062122	4:2 FTOH aka 971	T5	10	2021-09-13	NA	10	m4:2 FTOH	1	10962	2	187	GCMS	Agilent 6890N GC w 5975 single quadrupole	265		UC_971_3135_941_902_956_3145_969_final_020322.xlsx	All Raw data and Calcs	0.01706	Y
220119039	2021-09-13	4:2 Fluorotelomer alcohol	DTXSID1062122	4:2 FTOH aka 971	T5	10	2021-09-13	NA	10	m4:2 FTOH	1	10842	2	87	GCMS	Agilent 6890N GC w 5975 single quadrupole	265		UC_971_3135_941_902_956_3145_969_final_020322.xlsx	All Raw data and Calcs	0.008024	Y
220119040	2021-09-13	4:2 Fluorotelomer alcohol	DTXSID1062122	4:2 FTOH aka 971	T5	10	2021-09-13	NA	10	m4:2 FTOH	1	13110	3	126	GCMS	Agilent 6890N GC w 5975 single quadrupole	265		UC_971_3135_941_902_956_3145_969_final_020322.xlsx	All Raw data and Calcs	0.009611	Y
220119048	2021-09-13	4:2 Fluorotelomer alcohol	DTXSID1062122	4:2 FTOH aka 971	T5	10	2021-09-13	NA	10	m4:2 FTOH	1	8787	3	227	GCMS	Agilent 6890N GC w 5975 single quadrupole	265		UC_971_3135_941_902_956_3145_969_final_020322.xlsx	All Raw data and Calcs	0.02583	Y
220119023	2021-09-13	4:2 Fluorotelomer alcohol	DTXSID1062122	4:2 FTOH aka 971	T5	10	2021-09-13	NA	10	m4:2 FTOH	1	11226	3	122	GCMS	Agilent 6890N GC w 5975 single quadrupole	265		UC_971_3135_941_902_956_3145_969_final_020322.xlsx	All Raw data and Calcs	0.01087	Y
Mix 2 CC 1	2020-02-01	2-(Perfluorobutyl)ethyl acrylate	DTXSID1068772	478	CC	1	2020-02-01	0.00017	10	m6:2FTOH	1	17782	NA	180	GCMS	Agilent 6890N GC w 5975 single quadrupole			UC_276_467_Athens_Mix 2a and b20220913.xlsx	Sheet 1_Mix 2a and b	0.01012	Y
Mix 2 CC 2	2020-02-01	2-(Perfluorobutyl)ethyl acrylate	DTXSID1068772	478	CC	1	2020-02-01	0.00028	10	m6:2FTOH	1	16512	NA	214	GCMS	Agilent 6890N GC w 5975 single quadrupole			UC_276_467_Athens_Mix 2a and b20220913.xlsx	Sheet 1_Mix 2a and b	0.01296	Y
Mix 2 CC 3	2020-02-01	2-(Perfluorobutyl)ethyl acrylate	DTXSID1068772	478	CC	1	2020-02-01	0.00044	10	m6:2FTOH	1	19577	NA	486	GCMS	Agilent 6890N GC w 5975 single quadrupole			UC_276_467_Athens_Mix 2a and b20220913.xlsx	Sheet 1_Mix 2a and b	0.02483	Y
Mix 2 CC 4	2020-02-01	2-(Perfluorobutyl)ethyl acrylate	DTXSID1068772	478	CC	1	2020-02-01	0.00071	10	m6:2FTOH	1	18369	NA	582	GCMS	Agilent 6890N GC w 5975 single quadrupole			UC_276_467_Athens_Mix 2a and b20220913.xlsx	Sheet 1_Mix 2a and b	0.03168	Y
Mix 2 CC 5	2020-02-01	2-(Perfluorobutyl)ethyl acrylate	DTXSID1068772	478	CC	1	2020-02-01	0.00114	10	m6:2FTOH	1	16111	NA	1294	GCMS	Agilent 6890N GC w 5975 single quadrupole			UC_276_467_Athens_Mix 2a and b20220913.xlsx	Sheet 1_Mix 2a and b	0.08032	Y
Mix 2 CC 6	2020-02-01	2-(Perfluorobutyl)ethyl acrylate	DTXSID1068772	478	CC	1	2020-02-01	0.00182	10	m6:2FTOH	1	17100	NA	1225	GCMS	Agilent 6890N GC w 5975 single quadrupole			UC_276_467_Athens_Mix 2a and b20220913.xlsx	Sheet 1_Mix 2a and b	0.07164	Y
Mix 2 CC 7	2020-02-01	2-(Perfluorobutyl)ethyl acrylate	DTXSID1068772	478	CC	1	2020-02-01	0.00291	10	m6:2FTOH	1	15407	NA	2414	GCMS	Agilent 6890N GC w 5975 single quadrupole			UC_276_467_Athens_Mix 2a and b20220913.xlsx	Sheet 1_Mix 2a and b	0.1567	Y
Mix 2 CC 8	2020-02-01	2-(Perfluorobutyl)ethyl acrylate	DTXSID1068772	478	CC	1	2020-02-01	0.00466	10	m6:2FTOH	1	16935	NA	4636	GCMS	Agilent 6890N GC w 5975 single quadrupole			UC_276_467_Athens_Mix 2a and b20220913.xlsx	Sheet 1_Mix 2a and b	0.2738	Y
Mix 2 CC 9	2020-02-01	2-(Perfluorobutyl)ethyl acrylate	DTXSID1068772	478	CC	1	2020-02-01	0.00745	10	m6:2FTOH	1	16340	NA	8180	GCMS	Agilent 6890N GC w 5975 single quadrupole			UC_276_467_Athens_Mix 2a and b20220913.xlsx	Sheet 1_Mix 2a and b	0.5006	Y
Mix 2 CC 10	2020-02-01	2-(Perfluorobutyl)ethyl acrylate	DTXSID1068772	478	CC	1	2020-02-01	0.01192	10	m6:2FTOH	1	15071	NA	12774	GCMS	Agilent 6890N GC w 5975 single quadrupole			UC_276_467_Athens_Mix 2a and b20220913.xlsx	Sheet 1_Mix 2a and b	0.8476	Y
Mix 2 CC 11	2020-02-01	2-(Perfluorobutyl)ethyl acrylate	DTXSID1068772	478	CC	1	2020-02-01	0.01907	10	m6:2FTOH	1	18616	NA	19142	GCMS	Agilent 6890N GC w 5975 single quadrupole			UC_276_467_Athens_Mix 2a and b20220913.xlsx	Sheet 1_Mix 2a and b	1.028	Y
Mix 2 CC 12	2020-02-01	2-(Perfluorobutyl)ethyl acrylate	DTXSID1068772	478	CC	1	2020-02-01	0.03052	10	m6:2FTOH	1	16164	NA	44430	GCMS	Agilent 6890N GC w 5975 single quadrupole			UC_276_467_Athens_Mix 2a and b20220913.xlsx	Sheet 1_Mix 2a and b	2.749	Y
Mix 2 CC 13	2020-02-01	2-(Perfluorobutyl)ethyl acrylate	DTXSID1068772	478	CC	1	2020-02-01	0.04883	10	m6:2FTOH	1	14396	NA	58965	GCMS	Agilent 6890N GC w 5975 single quadrupole			UC_276_467_Athens_Mix 2a and b20220913.xlsx	Sheet 1_Mix 2a and b	4.096	Y
Mix 2 CC 14	2020-02-01	2-(Perfluorobutyl)ethyl acrylate	DTXSID1068772	478	CC	1	2020-02-01	0.07813	10	m6:2FTOH	1	18463	NA	91448	GCMS	Agilent 6890N GC w 5975 single quadrupole			UC_276_467_Athens_Mix 2a and b20220913.xlsx	Sheet 1_Mix 2a and b	4.953	Y
Mix 2 CC 15	2020-02-01	2-(Perfluorobutyl)ethyl acrylate	DTXSID1068772	478	CC	1	2020-02-01	0.125	10	m6:2FTOH	1	21740	NA	193230	GCMS	Agilent 6890N GC w 5975 single quadrupole			UC_276_467_Athens_Mix 2a and b20220913.xlsx	Sheet 1_Mix 2a and b	8.888	Y
Mix 2 Method Blank	2020-02-01	2-(Perfluorobutyl)ethyl acrylate	DTXSID1068772	478	CC	1	2020-02-01	0	10	m6:2FTOH	1	19109	1	0	GCMS	Agilent 6890N GC w 5975 single quadrupole			UC_276_467_Athens_Mix 2a and b20220913.xlsx	Sheet 1_Mix 2a and b	0	Y
aq 2AI CR	2020-02-01	2-(Perfluorobutyl)ethyl acrylate	DTXSID1068772	478	AF	2	2020-02-01	NA	10	m6:2FTOH	1	23284	1	255	GCMS	Agilent 6890N GC w 5975 single quadrupole			UC_276_467_Athens_Mix 2a and b20220913.xlsx	Sheet 1_Mix 2a and b	0.01095	Y
aq 2AI CR	2020-02-01	2-(Perfluorobutyl)ethyl acrylate	DTXSID1068772	478	AF	2	2020-02-01	NA	10	m6:2FTOH	1	25106	1	336	GCMS	Agilent 6890N GC w 5975 single quadrupole			UC_276_467_Athens_Mix 2a and b20220913.xlsx	Sheet 1_Mix 2a and b	0.01338	Y
aq 2AII CR	2020-02-01	2-(Perfluorobutyl)ethyl acrylate	DTXSID1068772	478	AF	2	2020-02-01	NA	10	m6:2FTOH	1	20310	1	274	GCMS	Agilent 6890N GC w 5975 single quadrupole			UC_276_467_Athens_Mix 2a and b20220913.xlsx	Sheet 1_Mix 2a and b	0.01349	Y
aq 2AII CR	2020-02-01	2-(Perfluorobutyl)ethyl acrylate	DTXSID1068772	478	AF	2	2020-02-01	NA	10	m6:2FTOH	1	23562	1	210	GCMS	Agilent 6890N GC w 5975 single quadrupole			UC_276_467_Athens_Mix 2a and b20220913.xlsx	Sheet 1_Mix 2a and b	0.008913	Y
aq 2AIII CR	2020-02-01	2-(Perfluorobutyl)ethyl acrylate	DTXSID1068772	478	AF	2	2020-02-01	NA	10	m6:2FTOH	1	23811	1	184	GCMS	Agilent 6890N GC w 5975 single quadrupole			UC_276_467_Athens_Mix 2a and b20220913.xlsx	Sheet 1_Mix 2a and b	0.007728	Y
aq 2AIII CR	2020-02-01	2-(Perfluorobutyl)ethyl acrylate	DTXSID1068772	478	AF	2	2020-02-01	NA	10	m6:2FTOH	1	22627	1	157	GCMS	Agilent 6890N GC w 5975 single quadrupole			UC_276_467_Athens_Mix 2a and b20220913.xlsx	Sheet 1_Mix 2a and b	0.006939	Y
T1h 2A-S1 PS/CR	2020-02-01	2-(Perfluorobutyl)ethyl acrylate	DTXSID1068772	478	T1	10	2020-02-01	NA	10	m6:2FTOH	1	20047	1	5142	GCMS	Agilent 6890N GC w 5975 single quadrupole			UC_276_467_Athens_Mix 2a and b20220913.xlsx	Sheet 1_Mix 2a and b	0.2565	Y
T1h 2A-S1 PS/CR	2020-02-01	2-(Perfluorobutyl)ethyl acrylate	DTXSID1068772	478	T1	10	2020-02-01	NA	10	m6:2FTOH	1	20412	1	5383	GCMS	Agilent 6890N GC w 5975 single quadrupole			UC_276_467_Athens_Mix 2a and b20220913.xlsx	Sheet 1_Mix 2a and b	0.2637	Y
T5h 2A-S1 PS/CR	2020-02-01	2-(Perfluorobutyl)ethyl acrylate	DTXSID1068772	478	T5	10	2020-02-01	NA	10	m6:2FTOH	1	18570	1	421	GCMS	Agilent 6890N GC w 5975 single quadrupole			UC_276_467_Athens_Mix 2a and b20220913.xlsx	Sheet 1_Mix 2a and b	0.02267	Y
T5h 2A-S1 PS/CR	2020-02-01	2-(Perfluorobutyl)ethyl acrylate	DTXSID1068772	478	T5	10	2020-02-01	NA	10	m6:2FTOH	1	21417	1	638	GCMS	Agilent 6890N GC w 5975 single quadrupole			UC_276_467_Athens_Mix 2a and b20220913.xlsx	Sheet 1_Mix 2a and b	0.02979	Y
UCCC15	2021-10-06	1,6-Dibromododecafluorohexane	DTXSID20335129	30503	CC	1	2021-10-06	5	10	MFBET	1	45326	NA	558620	GCMS	Agilent 8890 GC w 7010 triple quadrupole	Analyte RT: 5.30967 ISTD RT: 5.88525	7010_3_102821008.D	UC_503_507_516_501_505_521_510_120721.xlsx	Data	12.32	Y
UCCC14	2021-10-06	1,6-Dibromododecafluorohexane	DTXSID20335129	30503	CC	1	2021-10-06	3.5	10	MFBET	1	46179	NA	381850	GCMS	Agilent 8890 GC w 7010 triple quadrupole	Analyte RT: 5.33478 ISTD RT: 5.89362	7010_3_102821009.D	UC_503_507_516_501_505_521_510_120721.xlsx	Data	8.269	Y
UCCC13	2021-10-06	1,6-Dibromododecafluorohexane	DTXSID20335129	30503	CC	1	2021-10-06	2.5	10	MFBET	1	41676	NA	209990	GCMS	Agilent 8890 GC w 7010 triple quadrupole	Analyte RT: 5.35152 ISTD RT: 5.8978	7010_3_102821010.D	UC_503_507_516_501_505_521_510_120721.xlsx	Data	5.039	Y
UCCC12	2021-10-06	1,6-Dibromododecafluorohexane	DTXSID20335129	30503	CC	1	2021-10-06	1.5	10	MFBET	1	41085	NA	197310	GCMS	Agilent 8890 GC w 7010 triple quadrupole	Analyte RT: 5.33897 ISTD RT: 5.8978	7010_3_102821011.D	UC_503_507_516_501_505_521_510_120721.xlsx	Data	4.802	Y
UCCC11	2021-10-06	1,6-Dibromododecafluorohexane	DTXSID20335129	30503	CC	1	2021-10-06	0.8	10	MFBET	1	39514	NA	65656	GCMS	Agilent 8890 GC w 7010 triple quadrupole	Analyte RT: 5.3557 ISTD RT: 5.88523	7010_3_102821012.D	UC_503_507_516_501_505_521_510_120721.xlsx	Data	1.662	Y
UCCC10	2021-10-06	1,6-Dibromododecafluorohexane	DTXSID20335129	30503	CC	1	2021-10-06	0.5	10	MFBET	1	44592	NA	43972	GCMS	Agilent 8890 GC w 7010 triple quadrupole	Analyte RT: 5.35988 ISTD RT: 5.88105	7010_3_102821013.D	UC_503_507_516_501_505_521_510_120721.xlsx	Data	0.9861	Y
UCCC9	2021-10-06	1,6-Dibromododecafluorohexane	DTXSID20335129	30503	CC	1	2021-10-06	0.35	10	MFBET	1	62351	NA	52502	GCMS	Agilent 8890 GC w 7010 triple quadrupole	Analyte RT: 5.3264 ISTD RT: 5.88523	7010_3_102821014.D	UC_503_507_516_501_505_521_510_120721.xlsx	Data	0.842	Y
UCCC8	2021-10-06	1,6-Dibromododecafluorohexane	DTXSID20335129	30503	CC	1	2021-10-06	0.2	10	MFBET	1	53498	NA	26698	GCMS	Agilent 8890 GC w 7010 triple quadrupole	Analyte RT: 5.33477 ISTD RT: 5.88942	7010_3_102821015.D	UC_503_507_516_501_505_521_510_120721.xlsx	Data	0.499	Y
UCCC7	2021-10-06	1,6-Dibromododecafluorohexane	DTXSID20335129	30503	CC	1	2021-10-06	0.125	10	MFBET	1	53444	NA	14273	GCMS	Agilent 8890 GC w 7010 triple quadrupole	Analyte RT: 5.3264 ISTD RT: 5.88942	7010_3_102821016.D	UC_503_507_516_501_505_521_510_120721.xlsx	Data	0.2671	Y
UCCC6	2021-10-06	1,6-Dibromododecafluorohexane	DTXSID20335129	30503	CC	1	2021-10-06	0.08	10	MFBET	1	55523	NA	12134	GCMS	Agilent 8890 GC w 7010 triple quadrupole	Analyte RT: 5.33897 ISTD RT: 5.89362	7010_3_102821017.D	UC_503_507_516_501_505_521_510_120721.xlsx	Data	0.2185	Y
UCCC5	2021-10-06	1,6-Dibromododecafluorohexane	DTXSID20335129	30503	CC	1	2021-10-06	0.05	10	MFBET	1	56698	NA	7555.3	GCMS	Agilent 8890 GC w 7010 triple quadrupole	Analyte RT: 5.31803 ISTD RT: 5.89362	7010_3_102821018.D	UC_503_507_516_501_505_521_510_120721.xlsx	Data	0.1333	Y
UCCC4	2021-10-06	1,6-Dibromododecafluorohexane	DTXSID20335129	30503	CC	1	2021-10-06	0.03	10	MFBET	1	56725	NA	4350.3	GCMS	Agilent 8890 GC w 7010 triple quadrupole	Analyte RT: 5.3264 ISTD RT: 5.88525	7010_3_102821019.D	UC_503_507_516_501_505_521_510_120721.xlsx	Data	0.07669	Y
UCCC3	2021-10-06	1,6-Dibromododecafluorohexane	DTXSID20335129	30503	CC	1	2021-10-06	0.02	10	MFBET	1	54688	NA	2522.4	GCMS	Agilent 8890 GC w 7010 triple quadrupole	Analyte RT: 5.3264 ISTD RT: 5.88525	7010_3_102821020.D	UC_503_507_516_501_505_521_510_120721.xlsx	Data	0.04612	Y
UCCC2	2021-10-06	1,6-Dibromododecafluorohexane	DTXSID20335129	30503	CC	1	2021-10-06	0.012	10	MFBET	1	63894	NA	1426	GCMS	Agilent 8890 GC w 7010 triple quadrupole	Analyte RT: 5.3264 ISTD RT: 5.88943	7010_3_102821021.D	UC_503_507_516_501_505_521_510_120721.xlsx	Data	0.02232	Y
UCCC1	2021-10-06	1,6-Dibromododecafluorohexane	DTXSID20335129	30503	CC	1	2021-10-06	0.007	10	MFBET	1	62985	NA	0	GCMS	Agilent 8890 GC w 7010 triple quadrupole	Analyte RT: 5.32222 ISTD RT: 5.88942	7010_3_102821022.D	UC_503_507_516_501_505_521_510_120721.xlsx	Data	0	Y
UCCC spike	2021-10-06	1,6-Dibromododecafluorohexane	DTXSID20335129	30503	CC	1	2021-10-06	0	10	MFBET	1	66876	NA	0	GCMS	Agilent 8890 GC w 7010 triple quadrupole	Analyte RT: 5.30128 ISTD RT: 5.88525	7010_3_102821000.D	UC_503_507_516_501_505_521_510_120721.xlsx	Data	0	Spike
UCCC spike	2021-10-06	1,6-Dibromododecafluorohexane	DTXSID20335129	30503	CC	1	2021-10-06	0	10	MFBET	1	62224	NA	0	GCMS	Agilent 8890 GC w 7010 triple quadrupole	Analyte RT: 5.49803 ISTD RT: 5.89362	7010_3_102821001.D	UC_503_507_516_501_505_521_510_120721.xlsx	Data	0	Spike
UCCC spike	2021-10-06	1,6-Dibromododecafluorohexane	DTXSID20335129	30503	CC	1	2021-10-06	0	10	MFBET	1	59772	NA	0	GCMS	Agilent 8890 GC w 7010 triple quadrupole	Analyte RT: 5.3306 ISTD RT: 5.89363	7010_3_102821002.D	UC_503_507_516_501_505_521_510_120721.xlsx	Data	0	Spike
UCCC spike	2021-10-06	1,6-Dibromododecafluorohexane	DTXSID20335129	30503	CC	1	2021-10-06	0	10	MFBET	1	57495	NA	0	GCMS	Agilent 8890 GC w 7010 triple quadrupole	Analyte RT: 5.33058 ISTD RT: 5.89362	7010_3_102821003.D	UC_503_507_516_501_505_521_510_120721.xlsx	Data	0	Spike
UCCC spike	2021-10-06	1,6-Dibromododecafluorohexane	DTXSID20335129	30503	CC	1	2021-10-06	0	10	MFBET	1	55558	NA	0	GCMS	Agilent 8890 GC w 7010 triple quadrupole	Analyte RT: 5.30965 ISTD RT: 5.89362	7010_3_102821004.D	UC_503_507_516_501_505_521_510_120721.xlsx	Data	0	Spike
UCCC spike	2021-10-06	1,6-Dibromododecafluorohexane	DTXSID20335129	30503	CC	1	2021-10-06	0	10	MFBET	1	67672	NA	0	GCMS	Agilent 8890 GC w 7010 triple quadrupole	Analyte RT: 5.3306 ISTD RT: 5.89362	7010_3_102821023.D	UC_503_507_516_501_505_521_510_120721.xlsx	Data	0	Spike
UCCC spike	2021-10-06	1,6-Dibromododecafluorohexane	DTXSID20335129	30503	CC	1	2021-10-06	0	10	MFBET	1	64892	NA	0	GCMS	Agilent 8890 GC w 7010 triple quadrupole	Analyte RT: 5.34315 ISTD RT: 5.88943	7010_3_102821034.D	UC_503_507_516_501_505_521_510_120721.xlsx	Data	0	Spike
UCCC spike	2021-10-06	1,6-Dibromododecafluorohexane	DTXSID20335129	30503	CC	1	2021-10-06	0	10	MFBET	1	60880	NA	0	GCMS	Agilent 8890 GC w 7010 triple quadrupole	Analyte RT: 5.34315 ISTD RT: 5.89363	7010_3_102821038.D	UC_503_507_516_501_505_521_510_120721.xlsx	Data	0	Spike
UCCC15	2021-10-06	1,6-Dibromododecafluorohexane	DTXSID20335129	30503	CC	1	2021-10-06	5	10	MFBET	1	52954	NA	24375	GCMS	Agilent 8890 GC w 7010 triple quadrupole	Analyte RT: 5.31802 ISTD RT: 5.90198	7010_3_102821005.D	UC_503_507_516_501_505_521_510_120721.xlsx	Data	0.4603	Extra CC
UCCC15	2021-10-06	1,6-Dibromododecafluorohexane	DTXSID20335129	30503	CC	1	2021-10-06	5	10	MFBET	1	48215	NA	221230	GCMS	Agilent 8890 GC w 7010 triple quadrupole	Analyte RT: 5.32222 ISTD RT: 5.8978	7010_3_102821006.D	UC_503_507_516_501_505_521_510_120721.xlsx	Data	4.588	Extra CC
UCCC15	2021-10-06	1,6-Dibromododecafluorohexane	DTXSID20335129	30503	CC	1	2021-10-06	5	10	MFBET	1	48753	NA	132300	GCMS	Agilent 8890 GC w 7010 triple quadrupole	Analyte RT: 5.31803 ISTD RT: 5.88943	7010_3_102821007.D	UC_503_507_516_501_505_521_510_120721.xlsx	Data	2.714	Extra CC
UCG6QCCC11	2021-10-06	1,6-Dibromododecafluorohexane	DTXSID20335129	30503	CC	1	2021-10-06	0.05	10	MFBET	1	49063	NA	4320.7	GCMS	Agilent 8890 GC w 7010 triple quadrupole	Analyte RT: 5.3264 ISTD RT: 5.88942	7010_3_102821025.D	UC_503_507_516_501_505_521_510_120721.xlsx	Data	0.08806	Extra CC
UCCC9	2021-10-06	1,6-Dibromododecafluorohexane	DTXSID20335129	30503	CC	1	2021-10-06	0.35	10	MFBET	1	64234	NA	60252	GCMS	Agilent 8890 GC w 7010 triple quadrupole	Analyte RT: 5.33478 ISTD RT: 5.89362	7010_3_102821032.D	UC_503_507_516_501_505_521_510_120721.xlsx	Data	0.938	Extra CC
UCG7aQCCC8	2021-10-06	1,6-Dibromododecafluorohexane	DTXSID20335129	30503	CC	1	2021-10-06	0.2	10	MFBET	1	76153	NA	40616	GCMS	Agilent 8890 GC w 7010 triple quadrupole	Analyte RT: 5.33478 ISTD RT: 5.88943	7010_3_102821033.D	UC_503_507_516_501_505_521_510_120721.xlsx	Data	0.5333	Extra CC
UCG7aS1 T1a	2021-10-06	1,6-Dibromododecafluorohexane	DTXSID20335129	30503	T1	10	2021-10-06	NA	10	MFBET	1	55118	1	136060	GCMS	Agilent 8890 GC w 7010 triple quadrupole	Analyte RT: 5.33897 ISTD RT: 5.88943	7010_3_102821026.D	UC_503_507_516_501_505_521_510_120721.xlsx	Data	2.469	Y
UCG7aS1 T1b	2021-10-06	1,6-Dibromododecafluorohexane	DTXSID20335129	30503	T1	10	2021-10-06	NA	10	MFBET	1	52040	1	96237	GCMS	Agilent 8890 GC w 7010 triple quadrupole	Analyte RT: 5.3264 ISTD RT: 5.88943	7010_3_102821027.D	UC_503_507_516_501_505_521_510_120721.xlsx	Data	1.849	Y
UCG7aS1 T1c	2021-10-06	1,6-Dibromododecafluorohexane	DTXSID20335129	30503	T1	10	2021-10-06	NA	10	MFBET	1	49897	1	97234	GCMS	Agilent 8890 GC w 7010 triple quadrupole	Analyte RT: 5.3264 ISTD RT: 5.88525	7010_3_102821028.D	UC_503_507_516_501_505_521_510_120721.xlsx	Data	1.949	Y
UCG7aS1 T5a	2021-10-06	1,6-Dibromododecafluorohexane	DTXSID20335129	30503	T5	10	2021-10-06	NA	10	MFBET	1	67610	1	56002	GCMS	Agilent 8890 GC w 7010 triple quadrupole	Analyte RT: 5.36827 ISTD RT: 5.88943	7010_3_102821029.D	UC_503_507_516_501_505_521_510_120721.xlsx	Data	0.8283	Y
UCG7aS1 T5b	2021-10-06	1,6-Dibromododecafluorohexane	DTXSID20335129	30503	T5	10	2021-10-06	NA	10	MFBET	1	62922	1	48557	GCMS	Agilent 8890 GC w 7010 triple quadrupole	Analyte RT: 5.3599 ISTD RT: 5.88525	7010_3_102821030.D	UC_503_507_516_501_505_521_510_120721.xlsx	Data	0.7717	Y
UCG7aS1 T5c	2021-10-06	1,6-Dibromododecafluorohexane	DTXSID20335129	30503	T5	10	2021-10-06	NA	10	MFBET	1	63888	1	58127	GCMS	Agilent 8890 GC w 7010 triple quadrupole	Analyte RT: 5.33897 ISTD RT: 5.88943	7010_3_102821031.D	UC_503_507_516_501_505_521_510_120721.xlsx	Data	0.9098	Y
UCG7aS1 AFa	2021-10-06	1,6-Dibromododecafluorohexane	DTXSID20335129	30503	AF	2	2021-10-06	NA	10	MFBET	1	54906	1	0	GCMS	Agilent 8890 GC w 7010 triple quadrupole	Analyte RT: 5.44782 ISTD RT: 5.8727	7010_3_102821035.D	UC_503_507_516_501_505_521_510_120721.xlsx	Data	0	Y
UCG7aS1 AFb	2021-10-06	1,6-Dibromododecafluorohexane	DTXSID20335129	30503	AF	2	2021-10-06	NA	10	MFBET	1	47029	1	0	GCMS	Agilent 8890 GC w 7010 triple quadrupole	Analyte RT: 5.4478 ISTD RT: 5.8685	7010_3_102821036.D	UC_503_507_516_501_505_521_510_120721.xlsx	Data	0	Y
UCG7aS1 AFc	2021-10-06	1,6-Dibromododecafluorohexane	DTXSID20335129	30503	AF	2	2021-10-06	NA	10	MFBET	1	41321	1	0	GCMS	Agilent 8890 GC w 7010 triple quadrupole	Analyte RT: 5.4436 ISTD RT: 5.8685	7010_3_102821037.D	UC_503_507_516_501_505_521_510_120721.xlsx	Data	0	Y
UCG1CC1_8/13/2019_SE 10/15	102919	Heptafluorobutyramide	DTXSID2060965	908	CC	1	102919	0.007	10	M8FOSA	12000	719040	NA	3427	GCMS	Agilent 8890 GC w 7010 triple quadrupole	Analyte RT 9.1396 ISTD RT: 13.6808	NA	120619_PFAS_PPB_Amides_UC_AK_072020.xlsx	102919RawOutput	57.19	Y
UCG1CC2_8/13/2019_SE 10/15	102919	Heptafluorobutyramide	DTXSID2060965	908	CC	1	102919	0.012	10	M8FOSA	12000	861470	NA	6708.8	GCMS	Agilent 8890 GC w 7010 triple quadrupole	Analyte RT 9.1396 ISTD RT: 13.6804	NA	120619_PFAS_PPB_Amides_UC_AK_072020.xlsx	102919RawOutput	93.45	Y
UCG1CC3_8/13/2019_SE 10/15	102919	Heptafluorobutyramide	DTXSID2060965	908	CC	1	102919	0.02	10	M8FOSA	12000	991310	NA	15065	GCMS	Agilent 8890 GC w 7010 triple quadrupole	Analyte RT 9.1396 ISTD RT: 13.6804	NA	120619_PFAS_PPB_Amides_UC_AK_072020.xlsx	102919RawOutput	182.4	Y
UCG1CC4_8/13/2019_SE 10/15	102919	Heptafluorobutyramide	DTXSID2060965	908	CC	1	102919	0.03	10	M8FOSA	12000	736970	NA	16746	GCMS	Agilent 8890 GC w 7010 triple quadrupole	Analyte RT 9.1396 ISTD RT: 13.6804	NA	120619_PFAS_PPB_Amides_UC_AK_072020.xlsx	102919RawOutput	272.7	Y
UCG1CC5_8/13/2019_SE 10/15	102919	Heptafluorobutyramide	DTXSID2060965	908	CC	1	102919	0.05	10	M8FOSA	12000	616220	NA	31639	GCMS	Agilent 8890 GC w 7010 triple quadrupole	Analyte RT 9.1396 ISTD RT: 13.6804	NA	120619_PFAS_PPB_Amides_UC_AK_072020.xlsx	102919RawOutput	616.1	Y
UCG1CC6_8/13/2019_SE 10/15	102919	Heptafluorobutyramide	DTXSID2060965	908	CC	1	102919	0.08	10	M8FOSA	12000	899970	NA	65876	GCMS	Agilent 8890 GC w 7010 triple quadrupole	Analyte RT 9.1396 ISTD RT: 13.6804	NA	120619_PFAS_PPB_Amides_UC_AK_072020.xlsx	102919RawOutput	878.4	Y
UCG1CC7_8/13/2019_SE 10/15	102919	Heptafluorobutyramide	DTXSID2060965	908	CC	1	102919	0.125	10	M8FOSA	12000	883040	NA	71464	GCMS	Agilent 8890 GC w 7010 triple quadrupole	Analyte RT 9.1396 ISTD RT: 13.6804	NA	120619_PFAS_PPB_Amides_UC_AK_072020.xlsx	102919RawOutput	971.2	Y
UCG1CC8_8/13/2019_SE 10/15	102919	Heptafluorobutyramide	DTXSID2060965	908	CC	1	102919	0.2	10	M8FOSA	12000	918990	NA	113570	GCMS	Agilent 8890 GC w 7010 triple quadrupole	Analyte RT 9.1396 ISTD RT: 13.6804	NA	120619_PFAS_PPB_Amides_UC_AK_072020.xlsx	102919RawOutput	1483	Y
UCG1CC9_8/13/2019_SE 10/15	102919	Heptafluorobutyramide	DTXSID2060965	908	CC	1	102919	0.35	10	M8FOSA	12000	698560	NA	192070	GCMS	Agilent 8890 GC w 7010 triple quadrupole	Analyte RT 9.1396 ISTD RT: 13.6804	NA	120619_PFAS_PPB_Amides_UC_AK_072020.xlsx	102919RawOutput	3299	Y
UCG1CC10_8/13/2019_SE 10/15	102919	Heptafluorobutyramide	DTXSID2060965	908	CC	1	102919	0.5	10	M8FOSA	12000	1001300	NA	387530	GCMS	Agilent 8890 GC w 7010 triple quadrupole	Analyte RT 9.1397 ISTD RT: 13.6805	NA	120619_PFAS_PPB_Amides_UC_AK_072020.xlsx	102919RawOutput	4644	Y
UCG1CC11_8/13/2019_SE 10/15	102919	Heptafluorobutyramide	DTXSID2060965	908	CC	1	102919	0.8	10	M8FOSA	12000	580930	NA	331860	GCMS	Agilent 8890 GC w 7010 triple quadrupole	Analyte RT 9.1396 ISTD RT: 13.6808	NA	120619_PFAS_PPB_Amides_UC_AK_072020.xlsx	102919RawOutput	6855	Y
UCG1CC12_8/13/2019_SE 10/15	102919	Heptafluorobutyramide	DTXSID2060965	908	CC	1	102919	1.5	10	M8FOSA	12000	757190	NA	773830	GCMS	Agilent 8890 GC w 7010 triple quadrupole	Analyte RT 9.1396 ISTD RT: 13.6804	NA	120619_PFAS_PPB_Amides_UC_AK_072020.xlsx	102919RawOutput	12260	Y
UCG1CC13_8/13/2019_SE 10/15	102919	Heptafluorobutyramide	DTXSID2060965	908	CC	1	102919	2.5	10	M8FOSA	12000	913160	NA	1479100	GCMS	Agilent 8890 GC w 7010 triple quadrupole	Analyte RT 9.1396 ISTD RT: 13.6804	NA	120619_PFAS_PPB_Amides_UC_AK_072020.xlsx	102919RawOutput	19440	Y
UCG1CC14_8/13/2019_SE 10/15	102919	Heptafluorobutyramide	DTXSID2060965	908	CC	1	102919	3.5	10	M8FOSA	12000	653340	NA	1834200	GCMS	Agilent 8890 GC w 7010 triple quadrupole	Analyte RT 9.1397 ISTD RT: 13.6805	NA	120619_PFAS_PPB_Amides_UC_AK_072020.xlsx	102919RawOutput	33690	Y
UCG1CC15_8/13/2019_SE 10/15	102919	Heptafluorobutyramide	DTXSID2060965	908	CC	1	102919	5	10	M8FOSA	12000	608650	NA	2293500	GCMS	Agilent 8890 GC w 7010 triple quadrupole	Analyte RT 9.1397 ISTD RT: 13.6805	NA	120619_PFAS_PPB_Amides_UC_AK_072020.xlsx	102919RawOutput	45220	Y
UCG1T1hS1A_SE 10/11	102919	Heptafluorobutyramide	DTXSID2060965	908	T1	10	102919	NA	10	M8FOSA	12000	714370	1	536700	GCMS	Agilent 8890 GC w 7010 triple quadrupole	Analyte RT 9.1342 ISTD RT: 13.6805	NA	120619_PFAS_PPB_Amides_UC_AK_072020.xlsx	102919RawOutput	9015	Y
UCG1T1hS1B_SE 10/11	102919	Heptafluorobutyramide	DTXSID2060965	908	T1	10	102919	NA	10	M8FOSA	12000	749350	1	488840	GCMS	Agilent 8890 GC w 7010 triple quadrupole	Analyte RT 9.1397 ISTD RT: 13.6805	NA	120619_PFAS_PPB_Amides_UC_AK_072020.xlsx	102919RawOutput	7828	Y
UCG1T5hS1B_SE 10/11	102919	Heptafluorobutyramide	DTXSID2060965	908	T5	10	102919	NA	10	M8FOSA	12000	527970	1	340360	GCMS	Agilent 8890 GC w 7010 triple quadrupole	Analyte RT 9.1342 ISTD RT: 13.6805	NA	120619_PFAS_PPB_Amides_UC_AK_072020.xlsx	102919RawOutput	7736	Y
UCG1T5hS1C_SE 10/11	102919	Heptafluorobutyramide	DTXSID2060965	908	T5	10	102919	NA	10	M8FOSA	12000	625870	1	434480	GCMS	Agilent 8890 GC w 7010 triple quadrupole	Analyte RT 9.1342 ISTD RT: 13.672	NA	120619_PFAS_PPB_Amides_UC_AK_072020.xlsx	102919RawOutput	8330	Y
UCG1AFS1A_SE 10/11	102919	Heptafluorobutyramide	DTXSID2060965	908	AF	2	102919	NA	10	M8FOSA	12000	596540	1	1343300	GCMS	Agilent 8890 GC w 7010 triple quadrupole	Analyte RT 9.1342 ISTD RT: 13.672	NA	120619_PFAS_PPB_Amides_UC_AK_072020.xlsx	102919RawOutput	27020	Y
UCG1AFS1B_SE 10/11	102919	Heptafluorobutyramide	DTXSID2060965	908	AF	2	102919	NA	10	M8FOSA	12000	664700	1	1222000	GCMS	Agilent 8890 GC w 7010 triple quadrupole	Analyte RT 9.1342 ISTD RT: 13.672	NA	120619_PFAS_PPB_Amides_UC_AK_072020.xlsx	102919RawOutput	22060	Y
UCG1AFS1C_SE 10/11	102919	Heptafluorobutyramide	DTXSID2060965	908	AF	2	102919	NA	10	M8FOSA	12000	557990	1	1094700	GCMS	Agilent 8890 GC w 7010 triple quadrupole	Analyte RT 9.1342 ISTD RT: 13.672	NA	120619_PFAS_PPB_Amides_UC_AK_072020.xlsx	102919RawOutput	23540	Y
UCG1T5hS1A_SE 10/11	102919	Heptafluorobutyramide	DTXSID2060965	908	T5	10	102919	NA	10	M8FOSA	12000	552670	1	373040	GCMS	Agilent 8890 GC w 7010 triple quadrupole	Analyte RT 9.1287 ISTD RT: 13.6805	NA	120619_PFAS_PPB_Amides_UC_AK_072020.xlsx	102919RawOutput	8100	Y
UCG1T1hS1C_SE 10/11	102919	Heptafluorobutyramide	DTXSID2060965	908	T1	10	102919	NA	10	M8FOSA	12000	524230	1	362840	GCMS	Agilent 8890 GC w 7010 triple quadrupole	Analyte RT 9.1287 ISTD RT: 13.6805	NA	120619_PFAS_PPB_Amides_UC_AK_072020.xlsx	102919RawOutput	8306	Y
UCG1CC13_8/13/2019_SE 10/15	102919	Heptafluorobutyramide	DTXSID2060965	908	CC	1	102919	2.5	10	M8FOSA	12000	953140	NA	1485400	GCMS	Agilent 8890 GC w 7010 triple quadrupole	Analyte RT 9.1286 ISTD RT: 13.6723	NA	120619_PFAS_PPB_Amides_UC_AK_072020.xlsx	102919RawOutput	18700	Y
UCCC15	2021-10-06	Perfluoro-1,4-diiodobutane	DTXSID30190948	30516	CC	1	2021-10-06	5	10	MFHET	1	39770	NA	22198000	GCMS	Agilent 8890 GC w 7010 triple quadrupole	Analyte RT: 7.29383 ISTD RT: 6.50967	7010_3_102821008.D	UC_503_507_516_501_505_521_510_120721.xlsx	Data	558.2	Y
UCCC14	2021-10-06	Perfluoro-1,4-diiodobutane	DTXSID30190948	30516	CC	1	2021-10-06	3.5	10	MFHET	1	45243	NA	22019000	GCMS	Agilent 8890 GC w 7010 triple quadrupole	Analyte RT: 7.30152 ISTD RT: 6.50968	7010_3_102821009.D	UC_503_507_516_501_505_521_510_120721.xlsx	Data	486.7	Y
UCCC13	2021-10-06	Perfluoro-1,4-diiodobutane	DTXSID30190948	30516	CC	1	2021-10-06	2.5	10	MFHET	1	40514	NA	15133000	GCMS	Agilent 8890 GC w 7010 triple quadrupole	Analyte RT: 7.30153 ISTD RT: 6.50968	7010_3_102821010.D	UC_503_507_516_501_505_521_510_120721.xlsx	Data	373.5	Y
UCCC12	2021-10-06	Perfluoro-1,4-diiodobutane	DTXSID30190948	30516	CC	1	2021-10-06	1.5	10	MFHET	1	39234	NA	8390900	GCMS	Agilent 8890 GC w 7010 triple quadrupole	Analyte RT: 7.29383 ISTD RT: 6.50967	7010_3_102821011.D	UC_503_507_516_501_505_521_510_120721.xlsx	Data	213.9	Y
UCCC11	2021-10-06	Perfluoro-1,4-diiodobutane	DTXSID30190948	30516	CC	1	2021-10-06	0.8	10	MFHET	1	39726	NA	3803400	GCMS	Agilent 8890 GC w 7010 triple quadrupole	Analyte RT: 7.3015 ISTD RT: 6.50967	7010_3_102821012.D	UC_503_507_516_501_505_521_510_120721.xlsx	Data	95.74	Y
UCCC10	2021-10-06	Perfluoro-1,4-diiodobutane	DTXSID30190948	30516	CC	1	2021-10-06	0.5	10	MFHET	1	40526	NA	2102500	GCMS	Agilent 8890 GC w 7010 triple quadrupole	Analyte RT: 7.30152 ISTD RT: 6.51733	7010_3_102821013.D	UC_503_507_516_501_505_521_510_120721.xlsx	Data	51.88	Y
UCCC9	2021-10-06	Perfluoro-1,4-diiodobutane	DTXSID30190948	30516	CC	1	2021-10-06	0.35	10	MFHET	1	65697	NA	2079600	GCMS	Agilent 8890 GC w 7010 triple quadrupole	Analyte RT: 7.29383 ISTD RT: 6.50967	7010_3_102821014.D	UC_503_507_516_501_505_521_510_120721.xlsx	Data	31.65	Y
UCCC8	2021-10-06	Perfluoro-1,4-diiodobutane	DTXSID30190948	30516	CC	1	2021-10-06	0.2	10	MFHET	1	52374	NA	1116500	GCMS	Agilent 8890 GC w 7010 triple quadrupole	Analyte RT: 7.3015 ISTD RT: 6.50967	7010_3_102821015.D	UC_503_507_516_501_505_521_510_120721.xlsx	Data	21.32	Y
UCCC7	2021-10-06	Perfluoro-1,4-diiodobutane	DTXSID30190948	30516	CC	1	2021-10-06	0.125	10	MFHET	1	52069	NA	579710	GCMS	Agilent 8890 GC w 7010 triple quadrupole	Analyte RT: 7.29383 ISTD RT: 6.50967	7010_3_102821016.D	UC_503_507_516_501_505_521_510_120721.xlsx	Data	11.13	Y
UCCC6	2021-10-06	Perfluoro-1,4-diiodobutane	DTXSID30190948	30516	CC	1	2021-10-06	0.08	10	MFHET	1	53111	NA	388870	GCMS	Agilent 8890 GC w 7010 triple quadrupole	Analyte RT: 7.29383 ISTD RT: 6.50967	7010_3_102821017.D	UC_503_507_516_501_505_521_510_120721.xlsx	Data	7.322	Y
UCCC5	2021-10-06	Perfluoro-1,4-diiodobutane	DTXSID30190948	30516	CC	1	2021-10-06	0.05	10	MFHET	1	60124	NA	219000	GCMS	Agilent 8890 GC w 7010 triple quadrupole	Analyte RT: 7.29383 ISTD RT: 6.50967	7010_3_102821018.D	UC_503_507_516_501_505_521_510_120721.xlsx	Data	3.642	Y
UCCC4	2021-10-06	Perfluoro-1,4-diiodobutane	DTXSID30190948	30516	CC	1	2021-10-06	0.03	10	MFHET	1	55369	NA	137680	GCMS	Agilent 8890 GC w 7010 triple quadrupole	Analyte RT: 7.29383 ISTD RT: 6.50967	7010_3_102821019.D	UC_503_507_516_501_505_521_510_120721.xlsx	Data	2.487	Y
UCCC3	2021-10-06	Perfluoro-1,4-diiodobutane	DTXSID30190948	30516	CC	1	2021-10-06	0.02	10	MFHET	1	55303	NA	91105	GCMS	Agilent 8890 GC w 7010 triple quadrupole	Analyte RT: 7.29385 ISTD RT: 6.50968	7010_3_102821020.D	UC_503_507_516_501_505_521_510_120721.xlsx	Data	1.647	Y
UCCC2	2021-10-06	Perfluoro-1,4-diiodobutane	DTXSID30190948	30516	CC	1	2021-10-06	0.012	10	MFHET	1	68384	NA	66731	GCMS	Agilent 8890 GC w 7010 triple quadrupole	Analyte RT: 7.29383 ISTD RT: 6.50967	7010_3_102821021.D	UC_503_507_516_501_505_521_510_120721.xlsx	Data	0.9758	Y
UCCC1	2021-10-06	Perfluoro-1,4-diiodobutane	DTXSID30190948	30516	CC	1	2021-10-06	0.007	10	MFHET	1	60807	NA	29677	GCMS	Agilent 8890 GC w 7010 triple quadrupole	Analyte RT: 7.29383 ISTD RT: 6.50967	7010_3_102821022.D	UC_503_507_516_501_505_521_510_120721.xlsx	Data	0.4881	Y
UCCC spike	2021-10-06	Perfluoro-1,4-diiodobutane	DTXSID30190948	30516	CC	1	2021-10-06	0	10	MFHET	1	59732	NA	0	GCMS	Agilent 8890 GC w 7010 triple quadrupole	Analyte RT: 7.25547 ISTD RT: 6.502	7010_3_102821000.D	UC_503_507_516_501_505_521_510_120721.xlsx	Data	0	Y
UCCC spike	2021-10-06	Perfluoro-1,4-diiodobutane	DTXSID30190948	30516	CC	1	2021-10-06	0	10	MFHET	1	55198	NA	0	GCMS	Agilent 8890 GC w 7010 triple quadrupole	Analyte RT: 7.25548 ISTD RT: 6.50967	7010_3_102821001.D	UC_503_507_516_501_505_521_510_120721.xlsx	Data	0	Y
UCCC spike	2021-10-06	Perfluoro-1,4-diiodobutane	DTXSID30190948	30516	CC	1	2021-10-06	0	10	MFHET	1	52960	NA	0	GCMS	Agilent 8890 GC w 7010 triple quadrupole	Analyte RT: 7.25548 ISTD RT: 6.50968	7010_3_102821002.D	UC_503_507_516_501_505_521_510_120721.xlsx	Data	0	Y
UCCC spike	2021-10-06	Perfluoro-1,4-diiodobutane	DTXSID30190948	30516	CC	1	2021-10-06	0	10	MFHET	1	50972	NA	0	GCMS	Agilent 8890 GC w 7010 triple quadrupole	Analyte RT: 7.25547 ISTD RT: 6.50967	7010_3_102821003.D	UC_503_507_516_501_505_521_510_120721.xlsx	Data	0	Y
UCCC spike	2021-10-06	Perfluoro-1,4-diiodobutane	DTXSID30190948	30516	CC	1	2021-10-06	0	10	MFHET	1	48996	NA	0	GCMS	Agilent 8890 GC w 7010 triple quadrupole	Analyte RT: 7.25547 ISTD RT: 6.50967	7010_3_102821004.D	UC_503_507_516_501_505_521_510_120721.xlsx	Data	0	Y
UCCC spike	2021-10-06	Perfluoro-1,4-diiodobutane	DTXSID30190948	30516	CC	1	2021-10-06	0	10	MFHET	1	61200	NA	0	GCMS	Agilent 8890 GC w 7010 triple quadrupole	Analyte RT: 7.25547 ISTD RT: 6.50967	7010_3_102821023.D	UC_503_507_516_501_505_521_510_120721.xlsx	Data	0	Y
UCCC spike	2021-10-06	Perfluoro-1,4-diiodobutane	DTXSID30190948	30516	CC	1	2021-10-06	0	10	MFHET	1	62768	NA	0	GCMS	Agilent 8890 GC w 7010 triple quadrupole	Analyte RT: 7.25548 ISTD RT: 6.50968	7010_3_102821034.D	UC_503_507_516_501_505_521_510_120721.xlsx	Data	0	Y
UCCC spike	2021-10-06	Perfluoro-1,4-diiodobutane	DTXSID30190948	30516	CC	1	2021-10-06	0	10	MFHET	1	57773	NA	0	GCMS	Agilent 8890 GC w 7010 triple quadrupole	Analyte RT: 7.25548 ISTD RT: 6.50968	7010_3_102821038.D	UC_503_507_516_501_505_521_510_120721.xlsx	Data	0	Y
UCCC15	2021-10-06	Perfluoro-1,4-diiodobutane	DTXSID30190948	30516	CC	1	2021-10-06	5	10	MFHET	1	48068	NA	25023000	GCMS	Agilent 8890 GC w 7010 triple quadrupole	Analyte RT: 7.3015 ISTD RT: 6.50967	7010_3_102821005.D	UC_503_507_516_501_505_521_510_120721.xlsx	Data	520.6	Y
UCCC15	2021-10-06	Perfluoro-1,4-diiodobutane	DTXSID30190948	30516	CC	1	2021-10-06	5	10	MFHET	1	47356	NA	24484000	GCMS	Agilent 8890 GC w 7010 triple quadrupole	Analyte RT: 7.30152 ISTD RT: 6.50967	7010_3_102821006.D	UC_503_507_516_501_505_521_510_120721.xlsx	Data	517	Y
UCCC15	2021-10-06	Perfluoro-1,4-diiodobutane	DTXSID30190948	30516	CC	1	2021-10-06	5	10	MFHET	1	45520	NA	24312000	GCMS	Agilent 8890 GC w 7010 triple quadrupole	Analyte RT: 7.30152 ISTD RT: 6.51735	7010_3_102821007.D	UC_503_507_516_501_505_521_510_120721.xlsx	Data	534.1	Y
UCG6QCCC11	2021-10-06	Perfluoro-1,4-diiodobutane	DTXSID30190948	30516	CC	1	2021-10-06	0.05	10	MFHET	1	50496	NA	234610	GCMS	Agilent 8890 GC w 7010 triple quadrupole	Analyte RT: 7.29383 ISTD RT: 6.50967	7010_3_102821025.D	UC_503_507_516_501_505_521_510_120721.xlsx	Data	4.646	Y
UCCC9	2021-10-06	Perfluoro-1,4-diiodobutane	DTXSID30190948	30516	CC	1	2021-10-06	0.35	10	MFHET	1	72693	NA	2245600	GCMS	Agilent 8890 GC w 7010 triple quadrupole	Analyte RT: 7.29385 ISTD RT: 6.50968	7010_3_102821032.D	UC_503_507_516_501_505_521_510_120721.xlsx	Data	30.89	Y
UCG7aQCCC8	2021-10-06	Perfluoro-1,4-diiodobutane	DTXSID30190948	30516	CC	1	2021-10-06	0.2	10	MFHET	1	75425	NA	1294300	GCMS	Agilent 8890 GC w 7010 triple quadrupole	Analyte RT: 7.29387 ISTD RT: 6.50968	7010_3_102821033.D	UC_503_507_516_501_505_521_510_120721.xlsx	Data	17.16	Y
UCG7aS1 T1a	2021-10-06	Perfluoro-1,4-diiodobutane	DTXSID30190948	30516	T1	10	2021-10-06	NA	10	MFHET	1	46472	1	633210	GCMS	Agilent 8890 GC w 7010 triple quadrupole	Analyte RT: 7.29383 ISTD RT: 6.50967	7010_3_102821026.D	UC_503_507_516_501_505_521_510_120721.xlsx	Data	13.63	Y
UCG7aS1 T1b	2021-10-06	Perfluoro-1,4-diiodobutane	DTXSID30190948	30516	T1	10	2021-10-06	NA	10	MFHET	1	46080	1	744820	GCMS	Agilent 8890 GC w 7010 triple quadrupole	Analyte RT: 7.29383 ISTD RT: 6.50967	7010_3_102821027.D	UC_503_507_516_501_505_521_510_120721.xlsx	Data	16.16	Y
UCG7aS1 T1c	2021-10-06	Perfluoro-1,4-diiodobutane	DTXSID30190948	30516	T1	10	2021-10-06	NA	10	MFHET	1	49818	1	667810	GCMS	Agilent 8890 GC w 7010 triple quadrupole	Analyte RT: 7.29387 ISTD RT: 6.50968	7010_3_102821028.D	UC_503_507_516_501_505_521_510_120721.xlsx	Data	13.4	Y
UCG7aS1 T5a	2021-10-06	Perfluoro-1,4-diiodobutane	DTXSID30190948	30516	T5	10	2021-10-06	NA	10	MFHET	1	71529	1	688270	GCMS	Agilent 8890 GC w 7010 triple quadrupole	Analyte RT: 7.3015 ISTD RT: 6.50967	7010_3_102821029.D	UC_503_507_516_501_505_521_510_120721.xlsx	Data	9.622	Y
UCG7aS1 T5b	2021-10-06	Perfluoro-1,4-diiodobutane	DTXSID30190948	30516	T5	10	2021-10-06	NA	10	MFHET	1	58367	1	651230	GCMS	Agilent 8890 GC w 7010 triple quadrupole	Analyte RT: 7.30152 ISTD RT: 6.50968	7010_3_102821030.D	UC_503_507_516_501_505_521_510_120721.xlsx	Data	11.16	Y
UCG7aS1 T5c	2021-10-06	Perfluoro-1,4-diiodobutane	DTXSID30190948	30516	T5	10	2021-10-06	NA	10	MFHET	1	57874	1	633740	GCMS	Agilent 8890 GC w 7010 triple quadrupole	Analyte RT: 7.29383 ISTD RT: 6.50967	7010_3_102821031.D	UC_503_507_516_501_505_521_510_120721.xlsx	Data	10.95	Y
UCG7aS1 AFa	2021-10-06	Perfluoro-1,4-diiodobutane	DTXSID30190948	30516	AF	2	2021-10-06	NA	10	MFHET	1	48648	1	16216	GCMS	Agilent 8890 GC w 7010 triple quadrupole	Analyte RT: 7.3092 ISTD RT: 6.51735	7010_3_102821035.D	UC_503_507_516_501_505_521_510_120721.xlsx	Data	0.3333	Y
UCG7aS1 AFb	2021-10-06	Perfluoro-1,4-diiodobutane	DTXSID30190948	30516	AF	2	2021-10-06	NA	10	MFHET	1	51992	1	10372	GCMS	Agilent 8890 GC w 7010 triple quadrupole	Analyte RT: 7.3092 ISTD RT: 6.51735	7010_3_102821036.D	UC_503_507_516_501_505_521_510_120721.xlsx	Data	0.1995	Y
UCG7aS1 AFc	2021-10-06	Perfluoro-1,4-diiodobutane	DTXSID30190948	30516	AF	2	2021-10-06	NA	10	MFHET	1	47592	1	14914	GCMS	Agilent 8890 GC w 7010 triple quadrupole	Analyte RT: 7.30918 ISTD RT: 6.51733	7010_3_102821037.D	UC_503_507_516_501_505_521_510_120721.xlsx	Data	0.3134	Y
UCCC15	70321	1H,1H,7H-Perfluoroheptyl 4-methylbenzenesulfonate	DTXSID30340244	477	CC	1	70321	5	10	MFOET	1	22340	NA	129600000	GCMS	Agilent 8890 GC w 7010 triple quadrupole	Analyte RT: 11.0064 ISTD RT: 6.94788	477rerun	UC_763_945_274_964_464_477_479_final-ak.xlsx	477rerun_raw	5801	Y
UCCC14	70321	1H,1H,7H-Perfluoroheptyl 4-methylbenzenesulfonate	DTXSID30340244	477	CC	1	70321	3.5	10	MFOET	1	23502	NA	96668000	GCMS	Agilent 8890 GC w 7010 triple quadrupole	Analyte RT: 11.0063 ISTD RT: 6.94867	477rerun	UC_763_945_274_964_464_477_479_final-ak.xlsx	477rerun_raw	4113	Y
UCCC13	70321	1H,1H,7H-Perfluoroheptyl 4-methylbenzenesulfonate	DTXSID30340244	477	CC	1	70321	2.5	10	MFOET	1	24683	NA	65728000	GCMS	Agilent 8890 GC w 7010 triple quadrupole	Analyte RT: 11.0064 ISTD RT: 6.94788	477rerun	UC_763_945_274_964_464_477_479_final-ak.xlsx	477rerun_raw	2663	Y
UCCC12	70321	1H,1H,7H-Perfluoroheptyl 4-methylbenzenesulfonate	DTXSID30340244	477	CC	1	70321	1.5	10	MFOET	1	25051	NA	45385000	GCMS	Agilent 8890 GC w 7010 triple quadrupole	Analyte RT: 11.0063 ISTD RT: 6.94867	477rerun	UC_763_945_274_964_464_477_479_final-ak.xlsx	477rerun_raw	1812	Y
UCCC11	70321	1H,1H,7H-Perfluoroheptyl 4-methylbenzenesulfonate	DTXSID30340244	477	CC	1	70321	0.8	10	MFOET	1	25158	NA	22838000	GCMS	Agilent 8890 GC w 7010 triple quadrupole	Analyte RT: 11.0064 ISTD RT: 6.94788	477rerun	UC_763_945_274_964_464_477_479_final-ak.xlsx	477rerun_raw	907.8	Y
UCCC10	70321	1H,1H,7H-Perfluoroheptyl 4-methylbenzenesulfonate	DTXSID30340244	477	CC	1	70321	0.5	10	MFOET	1	23397	NA	13476000	GCMS	Agilent 8890 GC w 7010 triple quadrupole	Analyte RT: 11.0063 ISTD RT: 6.93953	477rerun	UC_763_945_274_964_464_477_479_final-ak.xlsx	477rerun_raw	576	Y
UCCC9	70321	1H,1H,7H-Perfluoroheptyl 4-methylbenzenesulfonate	DTXSID30340244	477	CC	1	70321	0.35	10	MFOET	1	22796	NA	9306000	GCMS	Agilent 8890 GC w 7010 triple quadrupole	Analyte RT: 11.0064 ISTD RT: 6.94788	477rerun	UC_763_945_274_964_464_477_479_final-ak.xlsx	477rerun_raw	408.2	Y
UCCC8	70321	1H,1H,7H-Perfluoroheptyl 4-methylbenzenesulfonate	DTXSID30340244	477	CC	1	70321	0.2	10	MFOET	1	23610	NA	5253700	GCMS	Agilent 8890 GC w 7010 triple quadrupole	Analyte RT: 11.0063 ISTD RT: 6.93953	477rerun	UC_763_945_274_964_464_477_479_final-ak.xlsx	477rerun_raw	222.5	Y
UCCC7	70321	1H,1H,7H-Perfluoroheptyl 4-methylbenzenesulfonate	DTXSID30340244	477	CC	1	70321	0.125	10	MFOET	1	21966	NA	3499200	GCMS	Agilent 8890 GC w 7010 triple quadrupole	Analyte RT: 11.0064 ISTD RT: 6.94788	477rerun	UC_763_945_274_964_464_477_479_final-ak.xlsx	477rerun_raw	159.3	Y
UCCC6	70321	1H,1H,7H-Perfluoroheptyl 4-methylbenzenesulfonate	DTXSID30340244	477	CC	1	70321	0.08	10	MFOET	1	25413	NA	2194100	GCMS	Agilent 8890 GC w 7010 triple quadrupole	Analyte RT: 11.0063 ISTD RT: 6.93953	477rerun	UC_763_945_274_964_464_477_479_final-ak.xlsx	477rerun_raw	86.34	Y
UCCC5	70321	1H,1H,7H-Perfluoroheptyl 4-methylbenzenesulfonate	DTXSID30340244	477	CC	1	70321	0.05	10	MFOET	1	25656	NA	1398600	GCMS	Agilent 8890 GC w 7010 triple quadrupole	Analyte RT: 11.0064 ISTD RT: 6.94788	477rerun	UC_763_945_274_964_464_477_479_final-ak.xlsx	477rerun_raw	54.51	Y
UCCC4	70321	1H,1H,7H-Perfluoroheptyl 4-methylbenzenesulfonate	DTXSID30340244	477	CC	1	70321	0.03	10	MFOET	1	22948	NA	854720	GCMS	Agilent 8890 GC w 7010 triple quadrupole	Analyte RT: 11.0063 ISTD RT: 6.94867	477rerun	UC_763_945_274_964_464_477_479_final-ak.xlsx	477rerun_raw	37.25	Y
UCCC3	70321	1H,1H,7H-Perfluoroheptyl 4-methylbenzenesulfonate	DTXSID30340244	477	CC	1	70321	0.02	10	MFOET	1	25915	NA	754270	GCMS	Agilent 8890 GC w 7010 triple quadrupole	Analyte RT: 11.0064 ISTD RT: 6.94788	477rerun	UC_763_945_274_964_464_477_479_final-ak.xlsx	477rerun_raw	29.11	Y
UCCC2	70321	1H,1H,7H-Perfluoroheptyl 4-methylbenzenesulfonate	DTXSID30340244	477	CC	1	70321	0.012	10	MFOET	1	23541	NA	222200	GCMS	Agilent 8890 GC w 7010 triple quadrupole	Analyte RT: 11.0063 ISTD RT: 6.93953	477rerun	UC_763_945_274_964_464_477_479_final-ak.xlsx	477rerun_raw	9.439	Y
UCCC1	70321	1H,1H,7H-Perfluoroheptyl 4-methylbenzenesulfonate	DTXSID30340244	477	CC	1	70321	0.007	10	MFOET	1	22572	NA	357680	GCMS	Agilent 8890 GC w 7010 triple quadrupole	Analyte RT: 11.0064 ISTD RT: 6.94788	477rerun	UC_763_945_274_964_464_477_479_final-ak.xlsx	477rerun_raw	15.85	Y
UCCC15	70321	1H,1H,7H-Perfluoroheptyl 4-methylbenzenesulfonate	DTXSID30340244	477	CC	1	70321	5	10	MFOET	1	23825	NA	123240000	GCMS	Agilent 8890 GC w 7010 triple quadrupole	Analyte RT: 11.0063 ISTD RT: 6.94867	477rerun	UC_763_945_274_964_464_477_479_final-ak.xlsx	477rerun_raw	5173	Y
UCCC15	70321	1H,1H,7H-Perfluoroheptyl 4-methylbenzenesulfonate	DTXSID30340244	477	CC	1	70321	5	10	MFOET	1	20831	NA	132850000	GCMS	Agilent 8890 GC w 7010 triple quadrupole	Analyte RT: 11.0064 ISTD RT: 6.94788	477rerun	UC_763_945_274_964_464_477_479_final-ak.xlsx	477rerun_raw	6378	Y
UCCC15	70321	1H,1H,7H-Perfluoroheptyl 4-methylbenzenesulfonate	DTXSID30340244	477	CC	1	70321	5	10	MFOET	1	23501	NA	126990000	GCMS	Agilent 8890 GC w 7010 triple quadrupole	Analyte RT: 11.0063 ISTD RT: 6.94867	477rerun	UC_763_945_274_964_464_477_479_final-ak.xlsx	477rerun_raw	5404	Y
UCQCCa3	70321	1H,1H,7H-Perfluoroheptyl 4-methylbenzenesulfonate	DTXSID30340244	477	CC	1	70321	0.02	10	MFOET	1	28600	NA	1520700	GCMS	Agilent 8890 GC w 7010 triple quadrupole	Analyte RT: 11.0064 ISTD RT: 6.93875	477rerun	UC_763_945_274_964_464_477_479_final-ak.xlsx	477rerun_raw	53.17	Y
UCCC6	70321	1H,1H,7H-Perfluoroheptyl 4-methylbenzenesulfonate	DTXSID30340244	477	CC	1	70321	0.08	10	MFOET	1	25322	NA	2102500	GCMS	Agilent 8890 GC w 7010 triple quadrupole	Analyte RT: 11.0063 ISTD RT: 6.93953	477rerun	UC_763_945_274_964_464_477_479_final-ak.xlsx	477rerun_raw	83.03	Y
UCQCCC8	70321	1H,1H,7H-Perfluoroheptyl 4-methylbenzenesulfonate	DTXSID30340244	477	CC	1	70321	0.2	10	MFOET	1	27742	NA	5707000	GCMS	Agilent 8890 GC w 7010 triple quadrupole	Analyte RT: 11.0064 ISTD RT: 6.93875	477rerun	UC_763_945_274_964_464_477_479_final-ak.xlsx	477rerun_raw	205.7	Y
UCQCCC11	70321	1H,1H,7H-Perfluoroheptyl 4-methylbenzenesulfonate	DTXSID30340244	477	CC	1	70321	0.8	10	MFOET	1	29468	NA	25496000	GCMS	Agilent 8890 GC w 7010 triple quadrupole	Analyte RT: 11.0064 ISTD RT: 6.94788	477rerun	UC_763_945_274_964_464_477_479_final-ak.xlsx	477rerun_raw	865.2	Y
UCCC10	70321	1H,1H,7H-Perfluoroheptyl 4-methylbenzenesulfonate	DTXSID30340244	477	CC	1	70321	0.5	10	MFOET	1	25448	NA	13540000	GCMS	Agilent 8890 GC w 7010 triple quadrupole	Analyte RT: 11.0063 ISTD RT: 6.93953	477rerun	UC_763_945_274_964_464_477_479_final-ak.xlsx	477rerun_raw	532.1	Y
UCG4 4/16 S3 T1a	70321	1H,1H,7H-Perfluoroheptyl 4-methylbenzenesulfonate	DTXSID30340244	477	T1	10	70321	NA	10	MFOET	1	23272	3	24351000	GCMS	Agilent 8890 GC w 7010 triple quadrupole	Analyte RT: 11.0063 ISTD RT: 6.94867	477rerun	UC_763_945_274_964_464_477_479_final-ak.xlsx	477rerun_raw	1046	Y
UCG4 4/16 S3 T1b	70321	1H,1H,7H-Perfluoroheptyl 4-methylbenzenesulfonate	DTXSID30340244	477	T1	10	70321	NA	10	MFOET	1	22786	3	26793000	GCMS	Agilent 8890 GC w 7010 triple quadrupole	Analyte RT: 11.0064 ISTD RT: 6.94788	477rerun	UC_763_945_274_964_464_477_479_final-ak.xlsx	477rerun_raw	1176	Y
UCG4 4/16 S3 T1c	70321	1H,1H,7H-Perfluoroheptyl 4-methylbenzenesulfonate	DTXSID30340244	477	T1	10	70321	NA	10	MFOET	1	23565	3	24467000	GCMS	Agilent 8890 GC w 7010 triple quadrupole	Analyte RT: 11.0063 ISTD RT: 6.93953	477rerun	UC_763_945_274_964_464_477_479_final-ak.xlsx	477rerun_raw	1038	Y
UCG4 4/16 S3 T5a	70321	1H,1H,7H-Perfluoroheptyl 4-methylbenzenesulfonate	DTXSID30340244	477	T5	10	70321	NA	10	MFOET	1	24805	3	24490000	GCMS	Agilent 8890 GC w 7010 triple quadrupole	Analyte RT: 11.0064 ISTD RT: 6.94788	477rerun	UC_763_945_274_964_464_477_479_final-ak.xlsx	477rerun_raw	987.3	Y
UCG4 4/16 S3 T5b	70321	1H,1H,7H-Perfluoroheptyl 4-methylbenzenesulfonate	DTXSID30340244	477	T5	10	70321	NA	10	MFOET	1	23267	3	26740000	GCMS	Agilent 8890 GC w 7010 triple quadrupole	Analyte RT: 11.0063 ISTD RT: 6.94867	477rerun	UC_763_945_274_964_464_477_479_final-ak.xlsx	477rerun_raw	1149	Y
UCG4 4/16 S3 T5c	70321	1H,1H,7H-Perfluoroheptyl 4-methylbenzenesulfonate	DTXSID30340244	477	T5	10	70321	NA	10	MFOET	1	24114	3	27494000	GCMS	Agilent 8890 GC w 7010 triple quadrupole	Analyte RT: 10.9968 ISTD RT: 6.94788	477rerun	UC_763_945_274_964_464_477_479_final-ak.xlsx	477rerun_raw	1140	Y
UCG4 4/16 S3 AFa	70321	1H,1H,7H-Perfluoroheptyl 4-methylbenzenesulfonate	DTXSID30340244	477	AF	2	70321	NA	10	MFOET	1	23573	3	2212900	GCMS	Agilent 8890 GC w 7010 triple quadrupole	Analyte RT: 11.0063 ISTD RT: 6.94867	477rerun	UC_763_945_274_964_464_477_479_final-ak.xlsx	477rerun_raw	93.87	Y
UCG4 4/16 S3 AFb	70321	1H,1H,7H-Perfluoroheptyl 4-methylbenzenesulfonate	DTXSID30340244	477	AF	2	70321	NA	10	MFOET	1	23056	3	3739200	GCMS	Agilent 8890 GC w 7010 triple quadrupole	Analyte RT: 11.0064 ISTD RT: 6.94788	477rerun	UC_763_945_274_964_464_477_479_final-ak.xlsx	477rerun_raw	162.2	Y
UCG4 4/16 S3 AFc	70321	1H,1H,7H-Perfluoroheptyl 4-methylbenzenesulfonate	DTXSID30340244	477	AF	2	70321	NA	10	MFOET	1	25629	3	5855300	GCMS	Agilent 8890 GC w 7010 triple quadrupole	Analyte RT: 11.0063 ISTD RT: 6.93953	477rerun	UC_763_945_274_964_464_477_479_final-ak.xlsx	477rerun_raw	228.5	Y
UCCCb15	2021-04-20	1H,1H,7H-Perfluoroheptyl 4-methylbenzenesulfonate	DTXSID30340244	477	CC	1	2021-04-20	5	10	MFOET	1	16729	NA	79189	GCMS	Agilent 8890 GC w 7010 triple quadrupole	Analyte RT: 79189 ISTD RT: 16729	Set 3 aka C	UC_763_945_274_964_464_477_479_final-ak.xlsx	G4B_raw	4.734	Y
UCCCb14	2021-04-20	1H,1H,7H-Perfluoroheptyl 4-methylbenzenesulfonate	DTXSID30340244	477	CC	1	2021-04-20	3.5	10	MFOET	1	17751	NA	59000	GCMS	Agilent 8890 GC w 7010 triple quadrupole	Analyte RT: 59000 ISTD RT: 17751	Set 3 aka C	UC_763_945_274_964_464_477_479_final-ak.xlsx	G4B_raw	3.324	Y
UCCCb13	2021-04-20	1H,1H,7H-Perfluoroheptyl 4-methylbenzenesulfonate	DTXSID30340244	477	CC	1	2021-04-20	2.5	10	MFOET	1	19363	NA	42131	GCMS	Agilent 8890 GC w 7010 triple quadrupole	Analyte RT: 42131 ISTD RT: 19363	Set 3 aka C	UC_763_945_274_964_464_477_479_final-ak.xlsx	G4B_raw	2.176	Y
UCCCb12	2021-04-20	1H,1H,7H-Perfluoroheptyl 4-methylbenzenesulfonate	DTXSID30340244	477	CC	1	2021-04-20	1.5	10	MFOET	1	19074	NA	28905	GCMS	Agilent 8890 GC w 7010 triple quadrupole	Analyte RT: 28905 ISTD RT: 19074	Set 3 aka C	UC_763_945_274_964_464_477_479_final-ak.xlsx	G4B_raw	1.515	Y
UCCCb11	2021-04-20	1H,1H,7H-Perfluoroheptyl 4-methylbenzenesulfonate	DTXSID30340244	477	CC	1	2021-04-20	0.8	10	MFOET	1	18508	NA	15447	GCMS	Agilent 8890 GC w 7010 triple quadrupole	Analyte RT: 15447 ISTD RT: 18508	Set 3 aka C	UC_763_945_274_964_464_477_479_final-ak.xlsx	G4B_raw	0.8346	Y
UCCCb10	2021-04-20	1H,1H,7H-Perfluoroheptyl 4-methylbenzenesulfonate	DTXSID30340244	477	CC	1	2021-04-20	0.5	10	MFOET	1	17673	NA	8651.3	GCMS	Agilent 8890 GC w 7010 triple quadrupole	Analyte RT: 8651.3 ISTD RT: 17673	Set 3 aka C	UC_763_945_274_964_464_477_479_final-ak.xlsx	G4B_raw	0.4895	Y
UCCCb9	2021-04-20	1H,1H,7H-Perfluoroheptyl 4-methylbenzenesulfonate	DTXSID30340244	477	CC	1	2021-04-20	0.35	10	MFOET	1	18527	NA	4999.1	GCMS	Agilent 8890 GC w 7010 triple quadrupole	Analyte RT: 4999.1 ISTD RT: 18527	Set 3 aka C	UC_763_945_274_964_464_477_479_final-ak.xlsx	G4B_raw	0.2698	Y
UCCCb8	2021-04-20	1H,1H,7H-Perfluoroheptyl 4-methylbenzenesulfonate	DTXSID30340244	477	CC	1	2021-04-20	0.2	10	MFOET	1	19426	NA	4903.6	GCMS	Agilent 8890 GC w 7010 triple quadrupole	Analyte RT: 4903.6 ISTD RT: 19426	Set 3 aka C	UC_763_945_274_964_464_477_479_final-ak.xlsx	G4B_raw	0.2524	Y
UCCCb7	2021-04-20	1H,1H,7H-Perfluoroheptyl 4-methylbenzenesulfonate	DTXSID30340244	477	CC	1	2021-04-20	0.125	10	MFOET	1	18329	NA	2232	GCMS	Agilent 8890 GC w 7010 triple quadrupole	Analyte RT: 2232 ISTD RT: 18329	Set 3 aka C	UC_763_945_274_964_464_477_479_final-ak.xlsx	G4B_raw	0.1218	Y
UCCCb6	2021-04-20	1H,1H,7H-Perfluoroheptyl 4-methylbenzenesulfonate	DTXSID30340244	477	CC	1	2021-04-20	0.08	10	MFOET	1	18972	NA	3832.7	GCMS	Agilent 8890 GC w 7010 triple quadrupole	Analyte RT: 3832.7 ISTD RT: 18972	Set 3 aka C	UC_763_945_274_964_464_477_479_final-ak.xlsx	G4B_raw	0.202	Y
UCCCb5	2021-04-20	1H,1H,7H-Perfluoroheptyl 4-methylbenzenesulfonate	DTXSID30340244	477	CC	1	2021-04-20	0.05	10	MFOET	1	0	NA	0	GCMS	Agilent 8890 GC w 7010 triple quadrupole	Analyte RT: 0 ISTD RT: 0	Set 3 aka C	UC_763_945_274_964_464_477_479_final-ak.xlsx	G4B_raw	NA	JFW: Excluded for lack of signal
UCCCb4	2021-04-20	1H,1H,7H-Perfluoroheptyl 4-methylbenzenesulfonate	DTXSID30340244	477	CC	1	2021-04-20	0.03	10	MFOET	1	26468	NA	2004.3	GCMS	Agilent 8890 GC w 7010 triple quadrupole	Analyte RT: 2004.3 ISTD RT: 26469	Set 3 aka C	UC_763_945_274_964_464_477_479_final-ak.xlsx	G4B_raw	0.07573	Y
UCCCb3	2021-04-20	1H,1H,7H-Perfluoroheptyl 4-methylbenzenesulfonate	DTXSID30340244	477	CC	1	2021-04-20	0.02	10	MFOET	1	17240	NA	1581.8	GCMS	Agilent 8890 GC w 7010 triple quadrupole	Analyte RT: 1581.8 ISTD RT: 17240	Set 3 aka C	UC_763_945_274_964_464_477_479_final-ak.xlsx	G4B_raw	0.09175	Y
UCCCb2	2021-04-20	1H,1H,7H-Perfluoroheptyl 4-methylbenzenesulfonate	DTXSID30340244	477	CC	1	2021-04-20	0.012	10	MFOET	1	19904	NA	0	GCMS	Agilent 8890 GC w 7010 triple quadrupole	Analyte RT: 0 ISTD RT: 19904	Set 3 aka C	UC_763_945_274_964_464_477_479_final-ak.xlsx	G4B_raw	0	JFW: Excluded for lack of signal
UCCCb1	2021-04-20	1H,1H,7H-Perfluoroheptyl 4-methylbenzenesulfonate	DTXSID30340244	477	CC	1	2021-04-20	0.007	10	MFOET	1	19301	NA	0	GCMS	Agilent 8890 GC w 7010 triple quadrupole	Analyte RT: 0 ISTD RT: 19301	Set 3 aka C	UC_763_945_274_964_464_477_479_final-ak.xlsx	G4B_raw	0	JFW: Excluded for lack of signal
UCCCb15	2021-04-20	1H,1H,7H-Perfluoroheptyl 4-methylbenzenesulfonate	DTXSID30340244	477	CC	1	2021-04-20	5	10	MFOET	1	18110	NA	74420	GCMS	Agilent 8890 GC w 7010 triple quadrupole	Analyte RT: 74420 ISTD RT: 18109	Set 3 aka C	UC_763_945_274_964_464_477_479_final-ak.xlsx	G4B_raw	4.109	Y
UCCCb15	2021-04-20	1H,1H,7H-Perfluoroheptyl 4-methylbenzenesulfonate	DTXSID30340244	477	CC	1	2021-04-20	5	10	MFOET	1	17157	NA	79800	GCMS	Agilent 8890 GC w 7010 triple quadrupole	Analyte RT: 79800 ISTD RT: 17157	Set 3 aka C	UC_763_945_274_964_464_477_479_final-ak.xlsx	G4B_raw	4.651	Y
UCCCb8	2021-04-20	1H,1H,7H-Perfluoroheptyl 4-methylbenzenesulfonate	DTXSID30340244	477	CC	1	2021-04-20	0.2	10	MFOET	1	20565	NA	9386.9	GCMS	Agilent 8890 GC w 7010 triple quadrupole	Analyte RT: 9386.9 ISTD RT: 20565		UC_763_945_274_964_464_477_479_final-ak.xlsx	G4B_raw	0.4565	Y
UCQCCCc7	2021-04-20	1H,1H,7H-Perfluoroheptyl 4-methylbenzenesulfonate	DTXSID30340244	477	CC	1	2021-04-20	0.125	10	MFOET	1	16944	NA	3194.4	GCMS	Agilent 8890 GC w 7010 triple quadrupole	Analyte RT: 3194.4 ISTD RT: 16944		UC_763_945_274_964_464_477_479_final-ak.xlsx	G4B_raw	0.1885	Y
UCCCb5	2021-04-20	1H,1H,7H-Perfluoroheptyl 4-methylbenzenesulfonate	DTXSID30340244	477	CC	1	2021-04-20	0.05	10	MFOET	1	0	NA	0	GCMS	Agilent 8890 GC w 7010 triple quadrupole	Analyte RT: 0 ISTD RT: 0	Set 3 aka C	UC_763_945_274_964_464_477_479_final-ak.xlsx	G4B_raw	NA	JFW: Excluded for lack of signal
UCG4 4/16 S1 T5b	2021-04-20	1H,1H,7H-Perfluoroheptyl 4-methylbenzenesulfonate	DTXSID30340244	477	T5	10	2021-04-20	NA	10	MFOET	1	19982	1	4607.8	GCMS	Agilent 8890 GC w 7010 triple quadrupole	Analyte RT: 4607.8 ISTD RT: 19982		UC_763_945_274_964_464_477_479_final-ak.xlsx	G4B_raw	0.2306	Y
UCG4 4/16 S1 T5c	2021-04-20	1H,1H,7H-Perfluoroheptyl 4-methylbenzenesulfonate	DTXSID30340244	477	T5	10	2021-04-20	NA	10	MFOET	1	16679	1	603.62	GCMS	Agilent 8890 GC w 7010 triple quadrupole	Analyte RT: 603.62 ISTD RT: 16679		UC_763_945_274_964_464_477_479_final-ak.xlsx	G4B_raw	0.03619	Y
UCCCa6	2021-04-20	1H,1H,7H-Perfluoroheptyl 4-methylbenzenesulfonate	DTXSID30340244	477	CC	1	2021-04-20	0.08	10	MFOET	1	17524	NA	297.44	GCMS	Agilent 8890 GC w 7010 triple quadrupole	Analyte RT: 297.44 ISTD RT: 17524		UC_763_945_274_964_464_477_479_final-ak.xlsx	G4B_raw	0.01697	Y
UCQCCCa7	2021-04-20	1H,1H,7H-Perfluoroheptyl 4-methylbenzenesulfonate	DTXSID30340244	477	CC	1	2021-04-20	0.125	10	MFOET	1	18175	NA	1854.9	GCMS	Agilent 8890 GC w 7010 triple quadrupole	Analyte RT: 1854.9 ISTD RT: 18175		UC_763_945_274_964_464_477_479_final-ak.xlsx	G4B_raw	0.1021	Y
UCG4 4/16 S1 AFa	2021-04-20	1H,1H,7H-Perfluoroheptyl 4-methylbenzenesulfonate	DTXSID30340244	477	AF	2	2021-04-20	NA	10	MFOET	1	19905	1	1008.4	GCMS	Agilent 8890 GC w 7010 triple quadrupole	Analyte RT: 1008.4 ISTD RT: 19905		UC_763_945_274_964_464_477_479_final-ak.xlsx	G4B_raw	0.05066	Y
UCG4 4/16 S1 AFb	2021-04-20	1H,1H,7H-Perfluoroheptyl 4-methylbenzenesulfonate	DTXSID30340244	477	AF	2	2021-04-20	NA	10	MFOET	1	15848	1	2838.2	GCMS	Agilent 8890 GC w 7010 triple quadrupole	Analyte RT: 2838.2 ISTD RT: 15848		UC_763_945_274_964_464_477_479_final-ak.xlsx	G4B_raw	0.1791	Y
UCG4 4/16 S1 AFc	2021-04-20	1H,1H,7H-Perfluoroheptyl 4-methylbenzenesulfonate	DTXSID30340244	477	AF	2	2021-04-20	NA	10	MFOET	1	18322	1	819.39	GCMS	Agilent 8890 GC w 7010 triple quadrupole	Analyte RT: 819.39 ISTD RT: 18322		UC_763_945_274_964_464_477_479_final-ak.xlsx	G4B_raw	0.04472	Y
UCQCCCa11	2021-04-20	1H,1H,7H-Perfluoroheptyl 4-methylbenzenesulfonate	DTXSID30340244	477	CC	1	2021-04-20	0.8	10	MFOET	1	17950	NA	4485	GCMS	Agilent 8890 GC w 7010 triple quadrupole	Analyte RT: 4485.1 ISTD RT: 17950		UC_763_945_274_964_464_477_479_final-ak.xlsx	G4B_raw	0.2499	Y
UCCCa8	2021-04-20	1H,1H,7H-Perfluoroheptyl 4-methylbenzenesulfonate	DTXSID30340244	477	CC	1	2021-04-20	0.2	10	MFOET	1	20833	NA	4574.4	GCMS	Agilent 8890 GC w 7010 triple quadrupole	Analyte RT: 4574.4 ISTD RT: 20833		UC_763_945_274_964_464_477_479_final-ak.xlsx	G4B_raw	0.2196	Y
UCQCCCc3	2021-04-20	1H,1H,7H-Perfluoroheptyl 4-methylbenzenesulfonate	DTXSID30340244	477	CC	1	2021-04-20	0.02	10	MFOET	1	18747	NA	1360.9	GCMS	Agilent 8890 GC w 7010 triple quadrupole	Analyte RT: 1360.9 ISTD RT: 18747		UC_763_945_274_964_464_477_479_final-ak.xlsx	G4B_raw	0.07259	Y
UCG4 4/16 S1 T1a	2021-04-20	1H,1H,7H-Perfluoroheptyl 4-methylbenzenesulfonate	DTXSID30340244	477	T1	10	2021-04-20	NA	10	MFOET	1	18821	1	19607000	GCMS	Agilent 8890 GC w 7010 triple quadrupole	Analyte RT: 19607000 ISTD RT: 18821		UC_763_945_274_964_464_477_479_final-ak.xlsx	G4B_raw	1042	Y
UCG4 4/16 S1 T1b	2021-04-20	1H,1H,7H-Perfluoroheptyl 4-methylbenzenesulfonate	DTXSID30340244	477	T1	10	2021-04-20	NA	10	MFOET	1	18863	1	21308000	GCMS	Agilent 8890 GC w 7010 triple quadrupole	Analyte RT: 21308000 ISTD RT: 18863		UC_763_945_274_964_464_477_479_final-ak.xlsx	G4B_raw	1130	Y
UCG4 4/16 S1 T1c	2021-04-20	1H,1H,7H-Perfluoroheptyl 4-methylbenzenesulfonate	DTXSID30340244	477	T1	10	2021-04-20	NA	10	MFOET	1	19376	1	18468000	GCMS	Agilent 8890 GC w 7010 triple quadrupole	Analyte RT: 18468000 ISTD RT: 19376		UC_763_945_274_964_464_477_479_final-ak.xlsx	G4B_raw	953.1	Y
UCG4 4/16 S1 T5a	2021-04-20	1H,1H,7H-Perfluoroheptyl 4-methylbenzenesulfonate	DTXSID30340244	477	T5	10	2021-04-20	NA	10	MFOET	1	21357	1	20112000	GCMS	Agilent 8890 GC w 7010 triple quadrupole	Analyte RT: 20112000 ISTD RT: 21357		UC_763_945_274_964_464_477_479_final-ak.xlsx	G4B_raw	941.7	Y
UCG4 4/16 S1 T5b	2021-04-20	1H,1H,7H-Perfluoroheptyl 4-methylbenzenesulfonate	DTXSID30340244	477	T5	10	2021-04-20	NA	10	MFOET	1	16808	1	17303000	GCMS	Agilent 8890 GC w 7010 triple quadrupole	Analyte RT: 17303000 ISTD RT: 16808		UC_763_945_274_964_464_477_479_final-ak.xlsx	G4B_raw	1029	Y
UCG4 4/16 S1 T5c	2021-04-20	1H,1H,7H-Perfluoroheptyl 4-methylbenzenesulfonate	DTXSID30340244	477	T5	10	2021-04-20	NA	10	MFOET	1	16031	1	17728000	GCMS	Agilent 8890 GC w 7010 triple quadrupole	Analyte RT: 17728000 ISTD RT: 16031		UC_763_945_274_964_464_477_479_final-ak.xlsx	G4B_raw	1106	Y
UCG4 4/16 S1 AFa	2021-04-20	1H,1H,7H-Perfluoroheptyl 4-methylbenzenesulfonate	DTXSID30340244	477	AF	2	2021-04-20	NA	10	MFOET	1	18883	1	1894900	GCMS	Agilent 8890 GC w 7010 triple quadrupole	Analyte RT: 1894900 ISTD RT: 18883		UC_763_945_274_964_464_477_479_final-ak.xlsx	G4B_raw	100.3	Y
UCG4 4/16 S1 AFb	2021-04-20	1H,1H,7H-Perfluoroheptyl 4-methylbenzenesulfonate	DTXSID30340244	477	AF	2	2021-04-20	NA	10	MFOET	1	19798	1	3072700	GCMS	Agilent 8890 GC w 7010 triple quadrupole	Analyte RT: 3072700 ISTD RT: 19798		UC_763_945_274_964_464_477_479_final-ak.xlsx	G4B_raw	155.2	Y
UCG4 4/16 S1 AFc	2021-04-20	1H,1H,7H-Perfluoroheptyl 4-methylbenzenesulfonate	DTXSID30340244	477	AF	2	2021-04-20	NA	10	MFOET	1	20527	1	4971700	GCMS	Agilent 8890 GC w 7010 triple quadrupole	Analyte RT: 4971700 ISTD RT: 20527		UC_763_945_274_964_464_477_479_final-ak.xlsx	G4B_raw	242.2	Y
UCQCCCa11	2021-04-20	1H,1H,7H-Perfluoroheptyl 4-methylbenzenesulfonate	DTXSID30340244	477	CC	1	2021-04-20	0.8	10	MFOET	1	20054	NA	15333	GCMS	Agilent 8890 GC w 7010 triple quadrupole	Analyte RT: 15333 ISTD RT: 20054		UC_763_945_274_964_464_477_479_final-ak.xlsx	G4B_raw	0.7646	Y
UCCCb15	2021-04-20	tris(Trifluoroethoxy)methane	DTXSID30395037	964	CC	1	2021-04-20	5	10	MFHET	1	47190	NA	15748000	GCMS	Agilent 8890 GC w 7010 triple quadrupole	Analyte RT: 15748000 ISTD RT: 47189	Set 3 aka C	UC_763_945_274_964_464_477_479_final-ak.xlsx	G4B_raw	333.7	Y
UCCCb14	2021-04-20	tris(Trifluoroethoxy)methane	DTXSID30395037	964	CC	1	2021-04-20	3.5	10	MFHET	1	45736	NA	10099000	GCMS	Agilent 8890 GC w 7010 triple quadrupole	Analyte RT: 10099000 ISTD RT: 45736	Set 3 aka C	UC_763_945_274_964_464_477_479_final-ak.xlsx	G4B_raw	220.8	Y
UCCCb13	2021-04-20	tris(Trifluoroethoxy)methane	DTXSID30395037	964	CC	1	2021-04-20	2.5	10	MFHET	1	46381	NA	7740800	GCMS	Agilent 8890 GC w 7010 triple quadrupole	Analyte RT: 7740800 ISTD RT: 46381	Set 3 aka C	UC_763_945_274_964_464_477_479_final-ak.xlsx	G4B_raw	166.9	Y
UCCCb12	2021-04-20	tris(Trifluoroethoxy)methane	DTXSID30395037	964	CC	1	2021-04-20	1.5	10	MFHET	1	48790	NA	4133600	GCMS	Agilent 8890 GC w 7010 triple quadrupole	Analyte RT: 4133600 ISTD RT: 48790	Set 3 aka C	UC_763_945_274_964_464_477_479_final-ak.xlsx	G4B_raw	84.72	Y
UCCCb11	2021-04-20	tris(Trifluoroethoxy)methane	DTXSID30395037	964	CC	1	2021-04-20	0.8	10	MFHET	1	46985	NA	2282400	GCMS	Agilent 8890 GC w 7010 triple quadrupole	Analyte RT: 2282500 ISTD RT: 46985	Set 3 aka C	UC_763_945_274_964_464_477_479_final-ak.xlsx	G4B_raw	48.58	Y
UCCCb10	2021-04-20	tris(Trifluoroethoxy)methane	DTXSID30395037	964	CC	1	2021-04-20	0.5	10	MFHET	1	49508	NA	1482500	GCMS	Agilent 8890 GC w 7010 triple quadrupole	Analyte RT: 1482500 ISTD RT: 49508	Set 3 aka C	UC_763_945_274_964_464_477_479_final-ak.xlsx	G4B_raw	29.94	Y
UCCCb9	2021-04-20	tris(Trifluoroethoxy)methane	DTXSID30395037	964	CC	1	2021-04-20	0.35	10	MFHET	1	49629	NA	1033900	GCMS	Agilent 8890 GC w 7010 triple quadrupole	Analyte RT: 1033900 ISTD RT: 49629	Set 3 aka C	UC_763_945_274_964_464_477_479_final-ak.xlsx	G4B_raw	20.83	Y
UCCCb8	2021-04-20	tris(Trifluoroethoxy)methane	DTXSID30395037	964	CC	1	2021-04-20	0.2	10	MFHET	1	49087	NA	580750	GCMS	Agilent 8890 GC w 7010 triple quadrupole	Analyte RT: 580750 ISTD RT: 49087	Set 3 aka C	UC_763_945_274_964_464_477_479_final-ak.xlsx	G4B_raw	11.83	Y
UCCCb7	2021-04-20	tris(Trifluoroethoxy)methane	DTXSID30395037	964	CC	1	2021-04-20	0.125	10	MFHET	1	47614	NA	323590	GCMS	Agilent 8890 GC w 7010 triple quadrupole	Analyte RT: 323590 ISTD RT: 47614	Set 3 aka C	UC_763_945_274_964_464_477_479_final-ak.xlsx	G4B_raw	6.796	Y
UCCCb6	2021-04-20	tris(Trifluoroethoxy)methane	DTXSID30395037	964	CC	1	2021-04-20	0.08	10	MFHET	1	47804	NA	193570	GCMS	Agilent 8890 GC w 7010 triple quadrupole	Analyte RT: 193570 ISTD RT: 47804	Set 3 aka C	UC_763_945_274_964_464_477_479_final-ak.xlsx	G4B_raw	4.049	Y
UCCCb5	2021-04-20	tris(Trifluoroethoxy)methane	DTXSID30395037	964	CC	1	2021-04-20	0.05	10	MFHET	1	145.23	NA	0	GCMS	Agilent 8890 GC w 7010 triple quadrupole	Analyte RT: 0 ISTD RT: 145.23	Set 3 aka C	UC_763_945_274_964_464_477_479_final-ak.xlsx	G4B_raw	0	JFW: Excluded for lack of signal
UCCCb4	2021-04-20	tris(Trifluoroethoxy)methane	DTXSID30395037	964	CC	1	2021-04-20	0.03	10	MFHET	1	68786	NA	145840	GCMS	Agilent 8890 GC w 7010 triple quadrupole	Analyte RT: 145840 ISTD RT: 68786	Set 3 aka C	UC_763_945_274_964_464_477_479_final-ak.xlsx	G4B_raw	2.12	Y
UCCCb3	2021-04-20	tris(Trifluoroethoxy)methane	DTXSID30395037	964	CC	1	2021-04-20	0.02	10	MFHET	1	49892	NA	53938	GCMS	Agilent 8890 GC w 7010 triple quadrupole	Analyte RT: 53938 ISTD RT: 49892	Set 3 aka C	UC_763_945_274_964_464_477_479_final-ak.xlsx	G4B_raw	1.081	Y
UCCCb2	2021-04-20	tris(Trifluoroethoxy)methane	DTXSID30395037	964	CC	1	2021-04-20	0.012	10	MFHET	1	45911	NA	35449	GCMS	Agilent 8890 GC w 7010 triple quadrupole	Analyte RT: 35449 ISTD RT: 45911	Set 3 aka C	UC_763_945_274_964_464_477_479_final-ak.xlsx	G4B_raw	0.7721	Y
UCCCb1	2021-04-20	tris(Trifluoroethoxy)methane	DTXSID30395037	964	CC	1	2021-04-20	0.007	10	MFHET	1	50352	NA	21668	GCMS	Agilent 8890 GC w 7010 triple quadrupole	Analyte RT: 21668 ISTD RT: 50352	Set 3 aka C	UC_763_945_274_964_464_477_479_final-ak.xlsx	G4B_raw	0.4303	Y
UCCCb15	2021-04-20	tris(Trifluoroethoxy)methane	DTXSID30395037	964	CC	1	2021-04-20	5	10	MFHET	1	44030	NA	15141000	GCMS	Agilent 8890 GC w 7010 triple quadrupole	Analyte RT: 15141000 ISTD RT: 44030	Set 3 aka C	UC_763_945_274_964_464_477_479_final-ak.xlsx	G4B_raw	343.9	Y
UCCCb15	2021-04-20	tris(Trifluoroethoxy)methane	DTXSID30395037	964	CC	1	2021-04-20	5	10	MFHET	1	45653	NA	15474000	GCMS	Agilent 8890 GC w 7010 triple quadrupole	Analyte RT: 15474000 ISTD RT: 45653	Set 3 aka C	UC_763_945_274_964_464_477_479_final-ak.xlsx	G4B_raw	338.9	Y
UCCCb8	2021-04-20	tris(Trifluoroethoxy)methane	DTXSID30395037	964	CC	1	2021-04-20	0.2	10	MFHET	1	51468	NA	588340	GCMS	Agilent 8890 GC w 7010 triple quadrupole	Analyte RT: 588340 ISTD RT: 51468		UC_763_945_274_964_464_477_479_final-ak.xlsx	G4B_raw	11.43	Y
UCQCCCc7	2021-04-20	tris(Trifluoroethoxy)methane	DTXSID30395037	964	CC	1	2021-04-20	0.125	10	MFHET	1	47079	NA	255600	GCMS	Agilent 8890 GC w 7010 triple quadrupole	Analyte RT: 255600 ISTD RT: 47079		UC_763_945_274_964_464_477_479_final-ak.xlsx	G4B_raw	5.429	Y
UCCCb5	2021-04-20	tris(Trifluoroethoxy)methane	DTXSID30395037	964	CC	1	2021-04-20	0.05	10	MFHET	1	176.39	NA	0	GCMS	Agilent 8890 GC w 7010 triple quadrupole	Analyte RT: 0 ISTD RT: 176.39	Set 3 aka C	UC_763_945_274_964_464_477_479_final-ak.xlsx	G4B_raw	0	JFW: Excluded for lack of signal
UCG4 4/16 S1 T5b	2021-04-20	tris(Trifluoroethoxy)methane	DTXSID30395037	964	T5	10	2021-04-20	NA	10	MFHET	1	46034	1	0	GCMS	Agilent 8890 GC w 7010 triple quadrupole	Analyte RT: 0 ISTD RT: 46034		UC_763_945_274_964_464_477_479_final-ak.xlsx	G4B_raw	0	JFW: Excluded for lack of signal
UCG4 4/16 S1 T5c	2021-04-20	tris(Trifluoroethoxy)methane	DTXSID30395037	964	T5	10	2021-04-20	NA	10	MFHET	1	41708	1	0	GCMS	Agilent 8890 GC w 7010 triple quadrupole	Analyte RT: 0 ISTD RT: 41708		UC_763_945_274_964_464_477_479_final-ak.xlsx	G4B_raw	0	JFW: Excluded for lack of signal
UCCCa6	2021-04-20	tris(Trifluoroethoxy)methane	DTXSID30395037	964	CC	1	2021-04-20	0.08	10	MFHET	1	45200	NA	0	GCMS	Agilent 8890 GC w 7010 triple quadrupole	Analyte RT: 0 ISTD RT: 45201		UC_763_945_274_964_464_477_479_final-ak.xlsx	G4B_raw	0	JFW: Excluded for lack of signal
UCQCCCa7	2021-04-20	tris(Trifluoroethoxy)methane	DTXSID30395037	964	CC	1	2021-04-20	0.125	10	MFHET	1	50704	NA	0	GCMS	Agilent 8890 GC w 7010 triple quadrupole	Analyte RT: 0 ISTD RT: 50704		UC_763_945_274_964_464_477_479_final-ak.xlsx	G4B_raw	0	JFW: Excluded for lack of signal
UCG4 4/16 S1 AFa	2021-04-20	tris(Trifluoroethoxy)methane	DTXSID30395037	964	AF	2	2021-04-20	NA	10	MFHET	1	46926	1	146160	GCMS	Agilent 8890 GC w 7010 triple quadrupole	Analyte RT: 146160 ISTD RT: 46926		UC_763_945_274_964_464_477_479_final-ak.xlsx	G4B_raw	3.115	Y
UCG4 4/16 S1 AFb	2021-04-20	tris(Trifluoroethoxy)methane	DTXSID30395037	964	AF	2	2021-04-20	NA	10	MFHET	1	38527	1	77099	GCMS	Agilent 8890 GC w 7010 triple quadrupole	Analyte RT: 77099 ISTD RT: 38527		UC_763_945_274_964_464_477_479_final-ak.xlsx	G4B_raw	2.001	Y
UCG4 4/16 S1 AFc	2021-04-20	tris(Trifluoroethoxy)methane	DTXSID30395037	964	AF	2	2021-04-20	NA	10	MFHET	1	43068	1	87227	GCMS	Agilent 8890 GC w 7010 triple quadrupole	Analyte RT: 87227 ISTD RT: 43068		UC_763_945_274_964_464_477_479_final-ak.xlsx	G4B_raw	2.025	Y
UCQCCCa11	2021-04-20	tris(Trifluoroethoxy)methane	DTXSID30395037	964	CC	1	2021-04-20	0.8	10	MFHET	1	43222	NA	0	GCMS	Agilent 8890 GC w 7010 triple quadrupole	Analyte RT: 0 ISTD RT: 43222		UC_763_945_274_964_464_477_479_final-ak.xlsx	G4B_raw	0	JFW: Excluded for lack of signal
UCCCa8	2021-04-20	tris(Trifluoroethoxy)methane	DTXSID30395037	964	CC	1	2021-04-20	0.2	10	MFHET	1	48869	NA	0	GCMS	Agilent 8890 GC w 7010 triple quadrupole	Analyte RT: 0 ISTD RT: 48869		UC_763_945_274_964_464_477_479_final-ak.xlsx	G4B_raw	0	JFW: Excluded for lack of signal
UCQCCCc3	2021-04-20	tris(Trifluoroethoxy)methane	DTXSID30395037	964	CC	1	2021-04-20	0.02	10	MFHET	1	46904	NA	43116	GCMS	Agilent 8890 GC w 7010 triple quadrupole	Analyte RT: 43116 ISTD RT: 46904		UC_763_945_274_964_464_477_479_final-ak.xlsx	G4B_raw	0.9192	Y
UCG4 4/16 S1 T1a	2021-04-20	tris(Trifluoroethoxy)methane	DTXSID30395037	964	T1	10	2021-04-20	NA	10	MFHET	1	48708	1	1243000	GCMS	Agilent 8890 GC w 7010 triple quadrupole	Analyte RT: 1243000 ISTD RT: 48708		UC_763_945_274_964_464_477_479_final-ak.xlsx	G4B_raw	25.52	Y
UCG4 4/16 S1 T1b	2021-04-20	tris(Trifluoroethoxy)methane	DTXSID30395037	964	T1	10	2021-04-20	NA	10	MFHET	1	49997	1	1476800	GCMS	Agilent 8890 GC w 7010 triple quadrupole	Analyte RT: 1476800 ISTD RT: 49997		UC_763_945_274_964_464_477_479_final-ak.xlsx	G4B_raw	29.54	Y
UCG4 4/16 S1 T1c	2021-04-20	tris(Trifluoroethoxy)methane	DTXSID30395037	964	T1	10	2021-04-20	NA	10	MFHET	1	47419	1	1296300	GCMS	Agilent 8890 GC w 7010 triple quadrupole	Analyte RT: 1296300 ISTD RT: 47419		UC_763_945_274_964_464_477_479_final-ak.xlsx	G4B_raw	27.34	Y
UCG4 4/16 S1 T5a	2021-04-20	tris(Trifluoroethoxy)methane	DTXSID30395037	964	T5	10	2021-04-20	NA	10	MFHET	1	54726	1	949540	GCMS	Agilent 8890 GC w 7010 triple quadrupole	Analyte RT: 949540 ISTD RT: 54727		UC_763_945_274_964_464_477_479_final-ak.xlsx	G4B_raw	17.35	Y
UCG4 4/16 S1 T5b	2021-04-20	tris(Trifluoroethoxy)methane	DTXSID30395037	964	T5	10	2021-04-20	NA	10	MFHET	1	44391	1	840030	GCMS	Agilent 8890 GC w 7010 triple quadrupole	Analyte RT: 840030 ISTD RT: 44391		UC_763_945_274_964_464_477_479_final-ak.xlsx	G4B_raw	18.92	Y
UCG4 4/16 S1 T5c	2021-04-20	tris(Trifluoroethoxy)methane	DTXSID30395037	964	T5	10	2021-04-20	NA	10	MFHET	1	46734	1	851140	GCMS	Agilent 8890 GC w 7010 triple quadrupole	Analyte RT: 851140 ISTD RT: 46734		UC_763_945_274_964_464_477_479_final-ak.xlsx	G4B_raw	18.21	Y
UCG4 4/16 S1 AFa	2021-04-20	tris(Trifluoroethoxy)methane	DTXSID30395037	964	AF	2	2021-04-20	NA	10	MFHET	1	53021	1	855470	GCMS	Agilent 8890 GC w 7010 triple quadrupole	Analyte RT: 855470 ISTD RT: 53021		UC_763_945_274_964_464_477_479_final-ak.xlsx	G4B_raw	16.13	Y
UCG4 4/16 S1 AFb	2021-04-20	tris(Trifluoroethoxy)methane	DTXSID30395037	964	AF	2	2021-04-20	NA	10	MFHET	1	50376	1	775180	GCMS	Agilent 8890 GC w 7010 triple quadrupole	Analyte RT: 775180 ISTD RT: 50376		UC_763_945_274_964_464_477_479_final-ak.xlsx	G4B_raw	15.39	Y
UCG4 4/16 S1 AFc	2021-04-20	tris(Trifluoroethoxy)methane	DTXSID30395037	964	AF	2	2021-04-20	NA	10	MFHET	1	52152	1	807010	GCMS	Agilent 8890 GC w 7010 triple quadrupole	Analyte RT: 807010 ISTD RT: 52152		UC_763_945_274_964_464_477_479_final-ak.xlsx	G4B_raw	15.47	Y
UCQCCCa11	2021-04-20	tris(Trifluoroethoxy)methane	DTXSID30395037	964	CC	1	2021-04-20	0.8	10	MFHET	1	49732	NA	1752800	GCMS	Agilent 8890 GC w 7010 triple quadrupole	Analyte RT: 1752800 ISTD RT: 49732		UC_763_945_274_964_464_477_479_final-ak.xlsx	G4B_raw	35.24	Y
UCCCb15	2021-04-20	1H,1H,8H,8H-Perfluorooctane-1,8-diol	DTXSID30396867	479	CC	1	2021-04-20	5	10	MFOET	1	16729	NA	36570000	GCMS	Agilent 8890 GC w 7010 triple quadrupole	Analyte RT: 36570000 ISTD RT: 16729	Set 3 aka C	UC_763_945_274_964_464_477_479_final-ak.xlsx	G4B_raw	2186	Y
UCCCb14	2021-04-20	1H,1H,8H,8H-Perfluorooctane-1,8-diol	DTXSID30396867	479	CC	1	2021-04-20	3.5	10	MFOET	1	17751	NA	26263000	GCMS	Agilent 8890 GC w 7010 triple quadrupole	Analyte RT: 26263000 ISTD RT: 17751	Set 3 aka C	UC_763_945_274_964_464_477_479_final-ak.xlsx	G4B_raw	1480	Y
UCCCb13	2021-04-20	1H,1H,8H,8H-Perfluorooctane-1,8-diol	DTXSID30396867	479	CC	1	2021-04-20	2.5	10	MFOET	1	19363	NA	20385000	GCMS	Agilent 8890 GC w 7010 triple quadrupole	Analyte RT: 20385000 ISTD RT: 19363	Set 3 aka C	UC_763_945_274_964_464_477_479_final-ak.xlsx	G4B_raw	1053	Y
UCCCb12	2021-04-20	1H,1H,8H,8H-Perfluorooctane-1,8-diol	DTXSID30396867	479	CC	1	2021-04-20	1.5	10	MFOET	1	19074	NA	11678000	GCMS	Agilent 8890 GC w 7010 triple quadrupole	Analyte RT: 11678000 ISTD RT: 19074	Set 3 aka C	UC_763_945_274_964_464_477_479_final-ak.xlsx	G4B_raw	612.2	Y
UCCCb11	2021-04-20	1H,1H,8H,8H-Perfluorooctane-1,8-diol	DTXSID30396867	479	CC	1	2021-04-20	0.8	10	MFOET	1	18508	NA	6741000	GCMS	Agilent 8890 GC w 7010 triple quadrupole	Analyte RT: 6741000 ISTD RT: 18508	Set 3 aka C	UC_763_945_274_964_464_477_479_final-ak.xlsx	G4B_raw	364.2	Y
UCCCb10	2021-04-20	1H,1H,8H,8H-Perfluorooctane-1,8-diol	DTXSID30396867	479	CC	1	2021-04-20	0.5	10	MFOET	1	17673	NA	3971500	GCMS	Agilent 8890 GC w 7010 triple quadrupole	Analyte RT: 3971500 ISTD RT: 17673	Set 3 aka C	UC_763_945_274_964_464_477_479_final-ak.xlsx	G4B_raw	224.7	Y
UCCCb9	2021-04-20	1H,1H,8H,8H-Perfluorooctane-1,8-diol	DTXSID30396867	479	CC	1	2021-04-20	0.35	10	MFOET	1	18527	NA	2800500	GCMS	Agilent 8890 GC w 7010 triple quadrupole	Analyte RT: 2800500 ISTD RT: 18527	Set 3 aka C	UC_763_945_274_964_464_477_479_final-ak.xlsx	G4B_raw	151.2	Y
UCCCb8	2021-04-20	1H,1H,8H,8H-Perfluorooctane-1,8-diol	DTXSID30396867	479	CC	1	2021-04-20	0.2	10	MFOET	1	19426	NA	1875800	GCMS	Agilent 8890 GC w 7010 triple quadrupole	Analyte RT: 1875800 ISTD RT: 19426	Set 3 aka C	UC_763_945_274_964_464_477_479_final-ak.xlsx	G4B_raw	96.56	Y
UCCCb7	2021-04-20	1H,1H,8H,8H-Perfluorooctane-1,8-diol	DTXSID30396867	479	CC	1	2021-04-20	0.125	10	MFOET	1	18329	NA	1053400	GCMS	Agilent 8890 GC w 7010 triple quadrupole	Analyte RT: 1053400 ISTD RT: 18329	Set 3 aka C	UC_763_945_274_964_464_477_479_final-ak.xlsx	G4B_raw	57.47	Y
UCCCb6	2021-04-20	1H,1H,8H,8H-Perfluorooctane-1,8-diol	DTXSID30396867	479	CC	1	2021-04-20	0.08	10	MFOET	1	18972	NA	651820	GCMS	Agilent 8890 GC w 7010 triple quadrupole	Analyte RT: 651820 ISTD RT: 18972	Set 3 aka C	UC_763_945_274_964_464_477_479_final-ak.xlsx	G4B_raw	34.36	Y
UCCCb5	2021-04-20	1H,1H,8H,8H-Perfluorooctane-1,8-diol	DTXSID30396867	479	CC	1	2021-04-20	0.05	10	MFOET	1	0	NA	0	GCMS	Agilent 8890 GC w 7010 triple quadrupole	Analyte RT: 0 ISTD RT: 0	Set 3 aka C	UC_763_945_274_964_464_477_479_final-ak.xlsx	G4B_raw	NA	JFW: Excluded for lack of signal
UCCCb4	2021-04-20	1H,1H,8H,8H-Perfluorooctane-1,8-diol	DTXSID30396867	479	CC	1	2021-04-20	0.03	10	MFOET	1	26468	NA	480270	GCMS	Agilent 8890 GC w 7010 triple quadrupole	Analyte RT: 480270 ISTD RT: 26469	Set 3 aka C	UC_763_945_274_964_464_477_479_final-ak.xlsx	G4B_raw	18.15	Y
UCCCb3	2021-04-20	1H,1H,8H,8H-Perfluorooctane-1,8-diol	DTXSID30396867	479	CC	1	2021-04-20	0.02	10	MFOET	1	17240	NA	195400	GCMS	Agilent 8890 GC w 7010 triple quadrupole	Analyte RT: 195400 ISTD RT: 17240	Set 3 aka C	UC_763_945_274_964_464_477_479_final-ak.xlsx	G4B_raw	11.33	Y
UCCCb2	2021-04-20	1H,1H,8H,8H-Perfluorooctane-1,8-diol	DTXSID30396867	479	CC	1	2021-04-20	0.012	10	MFOET	1	19904	NA	122360	GCMS	Agilent 8890 GC w 7010 triple quadrupole	Analyte RT: 122360 ISTD RT: 19904	Set 3 aka C	UC_763_945_274_964_464_477_479_final-ak.xlsx	G4B_raw	6.148	Y
UCCCb1	2021-04-20	1H,1H,8H,8H-Perfluorooctane-1,8-diol	DTXSID30396867	479	CC	1	2021-04-20	0.007	10	MFOET	1	19301	NA	72905	GCMS	Agilent 8890 GC w 7010 triple quadrupole	Analyte RT: 72905 ISTD RT: 19301	Set 3 aka C	UC_763_945_274_964_464_477_479_final-ak.xlsx	G4B_raw	3.777	Y
UCCCb15	2021-04-20	1H,1H,8H,8H-Perfluorooctane-1,8-diol	DTXSID30396867	479	CC	1	2021-04-20	5	10	MFOET	1	18110	NA	35053000	GCMS	Agilent 8890 GC w 7010 triple quadrupole	Analyte RT: 35053000 ISTD RT: 18109	Set 3 aka C	UC_763_945_274_964_464_477_479_final-ak.xlsx	G4B_raw	1936	Y
UCCCb15	2021-04-20	1H,1H,8H,8H-Perfluorooctane-1,8-diol	DTXSID30396867	479	CC	1	2021-04-20	5	10	MFOET	1	17157	NA	35935000	GCMS	Agilent 8890 GC w 7010 triple quadrupole	Analyte RT: 35935000 ISTD RT: 17157	Set 3 aka C	UC_763_945_274_964_464_477_479_final-ak.xlsx	G4B_raw	2094	Y
UCCCb8	2021-04-20	1H,1H,8H,8H-Perfluorooctane-1,8-diol	DTXSID30396867	479	CC	1	2021-04-20	0.2	10	MFOET	1	20565	NA	1896500	GCMS	Agilent 8890 GC w 7010 triple quadrupole	Analyte RT: 1896500 ISTD RT: 20565		UC_763_945_274_964_464_477_479_final-ak.xlsx	G4B_raw	92.22	Y
UCQCCCc7	2021-04-20	1H,1H,8H,8H-Perfluorooctane-1,8-diol	DTXSID30396867	479	CC	1	2021-04-20	0.125	10	MFOET	1	16944	NA	867050	GCMS	Agilent 8890 GC w 7010 triple quadrupole	Analyte RT: 867050 ISTD RT: 16944		UC_763_945_274_964_464_477_479_final-ak.xlsx	G4B_raw	51.17	Y
UCCCb5	2021-04-20	1H,1H,8H,8H-Perfluorooctane-1,8-diol	DTXSID30396867	479	CC	1	2021-04-20	0.05	10	MFOET	1	0	NA	0	GCMS	Agilent 8890 GC w 7010 triple quadrupole	Analyte RT: 0 ISTD RT: 0	Set 3 aka C	UC_763_945_274_964_464_477_479_final-ak.xlsx	G4B_raw	NA	JFW: Excluded for lack of signal
UCG4 4/16 S1 T5b	2021-04-20	1H,1H,8H,8H-Perfluorooctane-1,8-diol	DTXSID30396867	479	T5	10	2021-04-20	NA	10	MFOET	1	19982	1	0	GCMS	Agilent 8890 GC w 7010 triple quadrupole	Analyte RT: 0 ISTD RT: 19982		UC_763_945_274_964_464_477_479_final-ak.xlsx	G4B_raw	0	JFW: Excluded for lack of signal
UCG4 4/16 S1 T5c	2021-04-20	1H,1H,8H,8H-Perfluorooctane-1,8-diol	DTXSID30396867	479	T5	10	2021-04-20	NA	10	MFOET	1	16679	1	0	GCMS	Agilent 8890 GC w 7010 triple quadrupole	Analyte RT: 0 ISTD RT: 16679		UC_763_945_274_964_464_477_479_final-ak.xlsx	G4B_raw	0	JFW: Excluded for lack of signal
UCCCa6	2021-04-20	1H,1H,8H,8H-Perfluorooctane-1,8-diol	DTXSID30396867	479	CC	1	2021-04-20	0.08	10	MFOET	1	17524	NA	0	GCMS	Agilent 8890 GC w 7010 triple quadrupole	Analyte RT: 0 ISTD RT: 17524		UC_763_945_274_964_464_477_479_final-ak.xlsx	G4B_raw	0	JFW: Excluded for lack of signal
UCQCCCa7	2021-04-20	1H,1H,8H,8H-Perfluorooctane-1,8-diol	DTXSID30396867	479	CC	1	2021-04-20	0.125	10	MFOET	1	18175	NA	0	GCMS	Agilent 8890 GC w 7010 triple quadrupole	Analyte RT: 0 ISTD RT: 18175		UC_763_945_274_964_464_477_479_final-ak.xlsx	G4B_raw	0	JFW: Excluded for lack of signal
UCG4 4/16 S1 AFa	2021-04-20	1H,1H,8H,8H-Perfluorooctane-1,8-diol	DTXSID30396867	479	AF	2	2021-04-20	NA	10	MFOET	1	19905	1	0	GCMS	Agilent 8890 GC w 7010 triple quadrupole	Analyte RT: 0 ISTD RT: 19905		UC_763_945_274_964_464_477_479_final-ak.xlsx	G4B_raw	0	JFW: Excluded for lack of signal
UCG4 4/16 S1 AFb	2021-04-20	1H,1H,8H,8H-Perfluorooctane-1,8-diol	DTXSID30396867	479	AF	2	2021-04-20	NA	10	MFOET	1	15848	1	0	GCMS	Agilent 8890 GC w 7010 triple quadrupole	Analyte RT: 0 ISTD RT: 15848		UC_763_945_274_964_464_477_479_final-ak.xlsx	G4B_raw	0	JFW: Excluded for lack of signal
UCG4 4/16 S1 AFc	2021-04-20	1H,1H,8H,8H-Perfluorooctane-1,8-diol	DTXSID30396867	479	AF	2	2021-04-20	NA	10	MFOET	1	18322	1	0	GCMS	Agilent 8890 GC w 7010 triple quadrupole	Analyte RT: 0 ISTD RT: 18322		UC_763_945_274_964_464_477_479_final-ak.xlsx	G4B_raw	0	JFW: Excluded for lack of signal
UCQCCCa11	2021-04-20	1H,1H,8H,8H-Perfluorooctane-1,8-diol	DTXSID30396867	479	CC	1	2021-04-20	0.8	10	MFOET	1	17950	NA	0	GCMS	Agilent 8890 GC w 7010 triple quadrupole	Analyte RT: 0 ISTD RT: 17950		UC_763_945_274_964_464_477_479_final-ak.xlsx	G4B_raw	0	JFW: Excluded for lack of signal
UCCCa8	2021-04-20	1H,1H,8H,8H-Perfluorooctane-1,8-diol	DTXSID30396867	479	CC	1	2021-04-20	0.2	10	MFOET	1	20833	NA	0	GCMS	Agilent 8890 GC w 7010 triple quadrupole	Analyte RT: 0 ISTD RT: 20833		UC_763_945_274_964_464_477_479_final-ak.xlsx	G4B_raw	0	JFW: Excluded for lack of signal
UCQCCCc3	2021-04-20	1H,1H,8H,8H-Perfluorooctane-1,8-diol	DTXSID30396867	479	CC	1	2021-04-20	0.02	10	MFOET	1	18747	NA	151090	GCMS	Agilent 8890 GC w 7010 triple quadrupole	Analyte RT: 151090 ISTD RT: 18747		UC_763_945_274_964_464_477_479_final-ak.xlsx	G4B_raw	8.059	Y
UCG4 4/16 S1 T1a	2021-04-20	1H,1H,8H,8H-Perfluorooctane-1,8-diol	DTXSID30396867	479	T1	10	2021-04-20	NA	10	MFOET	1	18821	1	6666200	GCMS	Agilent 8890 GC w 7010 triple quadrupole	Analyte RT: 6666200 ISTD RT: 18821		UC_763_945_274_964_464_477_479_final-ak.xlsx	G4B_raw	354.2	Y
UCG4 4/16 S1 T1b	2021-04-20	1H,1H,8H,8H-Perfluorooctane-1,8-diol	DTXSID30396867	479	T1	10	2021-04-20	NA	10	MFOET	1	18863	1	7039900	GCMS	Agilent 8890 GC w 7010 triple quadrupole	Analyte RT: 7039900 ISTD RT: 18863		UC_763_945_274_964_464_477_479_final-ak.xlsx	G4B_raw	373.2	Y
UCG4 4/16 S1 T1c	2021-04-20	1H,1H,8H,8H-Perfluorooctane-1,8-diol	DTXSID30396867	479	T1	10	2021-04-20	NA	10	MFOET	1	19376	1	6432600	GCMS	Agilent 8890 GC w 7010 triple quadrupole	Analyte RT: 6432600 ISTD RT: 19376		UC_763_945_274_964_464_477_479_final-ak.xlsx	G4B_raw	332	Y
UCG4 4/16 S1 T5a	2021-04-20	1H,1H,8H,8H-Perfluorooctane-1,8-diol	DTXSID30396867	479	T5	10	2021-04-20	NA	10	MFOET	1	21357	1	6892000	GCMS	Agilent 8890 GC w 7010 triple quadrupole	Analyte RT: 6891900 ISTD RT: 21357		UC_763_945_274_964_464_477_479_final-ak.xlsx	G4B_raw	322.7	Y
UCG4 4/16 S1 T5b	2021-04-20	1H,1H,8H,8H-Perfluorooctane-1,8-diol	DTXSID30396867	479	T5	10	2021-04-20	NA	10	MFOET	1	16808	1	6130800	GCMS	Agilent 8890 GC w 7010 triple quadrupole	Analyte RT: 6130800 ISTD RT: 16808		UC_763_945_274_964_464_477_479_final-ak.xlsx	G4B_raw	364.8	Y
UCG4 4/16 S1 T5c	2021-04-20	1H,1H,8H,8H-Perfluorooctane-1,8-diol	DTXSID30396867	479	T5	10	2021-04-20	NA	10	MFOET	1	16031	1	6469800	GCMS	Agilent 8890 GC w 7010 triple quadrupole	Analyte RT: 6469800 ISTD RT: 16031		UC_763_945_274_964_464_477_479_final-ak.xlsx	G4B_raw	403.6	Y
UCG4 4/16 S1 AFa	2021-04-20	1H,1H,8H,8H-Perfluorooctane-1,8-diol	DTXSID30396867	479	AF	2	2021-04-20	NA	10	MFOET	1	18883	1	1887900	GCMS	Agilent 8890 GC w 7010 triple quadrupole	Analyte RT: 1887900 ISTD RT: 18883		UC_763_945_274_964_464_477_479_final-ak.xlsx	G4B_raw	99.98	Y
UCG4 4/16 S1 AFb	2021-04-20	1H,1H,8H,8H-Perfluorooctane-1,8-diol	DTXSID30396867	479	AF	2	2021-04-20	NA	10	MFOET	1	19798	1	1744700	GCMS	Agilent 8890 GC w 7010 triple quadrupole	Analyte RT: 1744700 ISTD RT: 19798		UC_763_945_274_964_464_477_479_final-ak.xlsx	G4B_raw	88.13	Y
UCG4 4/16 S1 AFc	2021-04-20	1H,1H,8H,8H-Perfluorooctane-1,8-diol	DTXSID30396867	479	AF	2	2021-04-20	NA	10	MFOET	1	20527	1	1807800	GCMS	Agilent 8890 GC w 7010 triple quadrupole	Analyte RT: 1807800 ISTD RT: 20527		UC_763_945_274_964_464_477_479_final-ak.xlsx	G4B_raw	88.07	Y
UCQCCCa11	2021-04-20	1H,1H,8H,8H-Perfluorooctane-1,8-diol	DTXSID30396867	479	CC	1	2021-04-20	0.8	10	MFOET	1	20054	NA	5988800	GCMS	Agilent 8890 GC w 7010 triple quadrupole	Analyte RT: 5988800 ISTD RT: 20054		UC_763_945_274_964_464_477_479_final-ak.xlsx	G4B_raw	298.6	Y
CC1	2020-02-01	6:2 Fluorotelomer methacrylate	DTXSID3047558	940	CC	1	2020-02-01	0.00017	10	m8:2FTOH	1	3701	NA	80.2	GCMS	Agilent 6890N GC w 5975 single quadrupole			UC_940_Athens_Mix1a__2020_Feb.xlsx	Data	0.02167	Y
CC2	2020-02-01	6:2 Fluorotelomer methacrylate	DTXSID3047558	940	CC	1	2020-02-01	0.00028	10	m8:2FTOH	1	1750	NA	212.16	GCMS	Agilent 6890N GC w 5975 single quadrupole			UC_940_Athens_Mix1a__2020_Feb.xlsx	Data	0.1212	Y
CC3	2020-02-01	6:2 Fluorotelomer methacrylate	DTXSID3047558	940	CC	1	2020-02-01	0.00044	10	m8:2FTOH	1	5001	NA	163.01	GCMS	Agilent 6890N GC w 5975 single quadrupole			UC_940_Athens_Mix1a__2020_Feb.xlsx	Data	0.0326	Y
CC4	2020-02-01	6:2 Fluorotelomer methacrylate	DTXSID3047558	940	CC	1	2020-02-01	0.00071	10	m8:2FTOH	1	2769	NA	316.75	GCMS	Agilent 6890N GC w 5975 single quadrupole			UC_940_Athens_Mix1a__2020_Feb.xlsx	Data	0.1144	Y
CC5	2020-02-01	6:2 Fluorotelomer methacrylate	DTXSID3047558	940	CC	1	2020-02-01	0.00114	10	m8:2FTOH	1	3845	NA	382.57	GCMS	Agilent 6890N GC w 5975 single quadrupole			UC_940_Athens_Mix1a__2020_Feb.xlsx	Data	0.0995	Y
CC6	2020-02-01	6:2 Fluorotelomer methacrylate	DTXSID3047558	940	CC	1	2020-02-01	0.00182	10	m8:2FTOH	1	2836	NA	526.36	GCMS	Agilent 6890N GC w 5975 single quadrupole			UC_940_Athens_Mix1a__2020_Feb.xlsx	Data	0.1856	Y
CC7	2020-02-01	6:2 Fluorotelomer methacrylate	DTXSID3047558	940	CC	1	2020-02-01	0.00291	10	m8:2FTOH	1	3693	NA	1033	GCMS	Agilent 6890N GC w 5975 single quadrupole			UC_940_Athens_Mix1a__2020_Feb.xlsx	Data	0.2797	Y
CC8	2020-02-01	6:2 Fluorotelomer methacrylate	DTXSID3047558	940	CC	1	2020-02-01	0.00466	10	m8:2FTOH	1	2952	NA	1305	GCMS	Agilent 6890N GC w 5975 single quadrupole			UC_940_Athens_Mix1a__2020_Feb.xlsx	Data	0.4421	Y
CC9	2020-02-01	6:2 Fluorotelomer methacrylate	DTXSID3047558	940	CC	1	2020-02-01	0.00745	10	m8:2FTOH	1	4304	NA	2137	GCMS	Agilent 6890N GC w 5975 single quadrupole			UC_940_Athens_Mix1a__2020_Feb.xlsx	Data	0.4965	Y
CC10	2020-02-01	6:2 Fluorotelomer methacrylate	DTXSID3047558	940	CC	1	2020-02-01	0.01192	10	m8:2FTOH	1	3240	NA	3975	GCMS	Agilent 6890N GC w 5975 single quadrupole			UC_940_Athens_Mix1a__2020_Feb.xlsx	Data	1.227	Y
CC11	2020-02-01	6:2 Fluorotelomer methacrylate	DTXSID3047558	940	CC	1	2020-02-01	0.01907	10	m8:2FTOH	1	3617	NA	6733	GCMS	Agilent 6890N GC w 5975 single quadrupole			UC_940_Athens_Mix1a__2020_Feb.xlsx	Data	1.861	Y
CC12	2020-02-01	6:2 Fluorotelomer methacrylate	DTXSID3047558	940	CC	1	2020-02-01	0.03052	10	m8:2FTOH	1	3631	NA	10292	GCMS	Agilent 6890N GC w 5975 single quadrupole			UC_940_Athens_Mix1a__2020_Feb.xlsx	Data	2.834	Y
CC13	2020-02-01	6:2 Fluorotelomer methacrylate	DTXSID3047558	940	CC	1	2020-02-01	0.04883	10	m8:2FTOH	1	4514	NA	15602	GCMS	Agilent 6890N GC w 5975 single quadrupole			UC_940_Athens_Mix1a__2020_Feb.xlsx	Data	3.456	Y
CC14	2020-02-01	6:2 Fluorotelomer methacrylate	DTXSID3047558	940	CC	1	2020-02-01	0.07813	10	m8:2FTOH	1	2889	NA	22477	GCMS	Agilent 6890N GC w 5975 single quadrupole			UC_940_Athens_Mix1a__2020_Feb.xlsx	Data	7.78	Y
CC15	2020-02-01	6:2 Fluorotelomer methacrylate	DTXSID3047558	940	CC	1	2020-02-01	0.125	10	m8:2FTOH	1	4202	NA	53804	GCMS	Agilent 6890N GC w 5975 single quadrupole			UC_940_Athens_Mix1a__2020_Feb.xlsx	Data	12.8	Y
A9 1aI CR	2020-02-01	6:2 Fluorotelomer methacrylate	DTXSID3047558	940	AF	2	2020-02-01	NA	10	m8:2FTOH	1	6891	1	31648	GCMS	Agilent 6890N GC w 5975 single quadrupole			UC_940_Athens_Mix1a__2020_Feb.xlsx	Data	4.593	Y
A9 1aI CR_2	2020-02-01	6:2 Fluorotelomer methacrylate	DTXSID3047558	940	AF	2	2020-02-01	NA	10	m8:2FTOH	1	4188	1	13752	GCMS	Agilent 6890N GC w 5975 single quadrupole			UC_940_Athens_Mix1a__2020_Feb.xlsx	Data	3.284	Y
A9 1aI CR_3	2020-02-01	6:2 Fluorotelomer methacrylate	DTXSID3047558	940	AF	2	2020-02-01	NA	10	m8:2FTOH	1	9358	1	12326	GCMS	Agilent 6890N GC w 5975 single quadrupole			UC_940_Athens_Mix1a__2020_Feb.xlsx	Data	1.317	Y
A9 1aII CR	2020-02-01	6:2 Fluorotelomer methacrylate	DTXSID3047558	940	AF	2	2020-02-01	NA	10	m8:2FTOH	1	4400	1	11057	GCMS	Agilent 6890N GC w 5975 single quadrupole			UC_940_Athens_Mix1a__2020_Feb.xlsx	Data	2.513	Y
A9 1aII CR_2	2020-02-01	6:2 Fluorotelomer methacrylate	DTXSID3047558	940	AF	2	2020-02-01	NA	10	m8:2FTOH	1	5426	1	12513	GCMS	Agilent 6890N GC w 5975 single quadrupole			UC_940_Athens_Mix1a__2020_Feb.xlsx	Data	2.306	Y
A9 1aII CR_3	2020-02-01	6:2 Fluorotelomer methacrylate	DTXSID3047558	940	AF	2	2020-02-01	NA	10	m8:2FTOH	1	2149	1	2690	GCMS	Agilent 6890N GC w 5975 single quadrupole			UC_940_Athens_Mix1a__2020_Feb.xlsx	Data	1.252	Y
A9 1aII CR_3.2	2020-02-01	6:2 Fluorotelomer methacrylate	DTXSID3047558	940	AF	2	2020-02-01	NA	10	m8:2FTOH	1	2779	1	3860	GCMS	Agilent 6890N GC w 5975 single quadrupole			UC_940_Athens_Mix1a__2020_Feb.xlsx	Data	1.389	Y
A9 1aIII CR	2020-02-01	6:2 Fluorotelomer methacrylate	DTXSID3047558	940	AF	2	2020-02-01	NA	10	m8:2FTOH	1	3985	1	3676	GCMS	Agilent 6890N GC w 5975 single quadrupole			UC_940_Athens_Mix1a__2020_Feb.xlsx	Data	0.9225	Y
A9 1aIII CR_2	2020-02-01	6:2 Fluorotelomer methacrylate	DTXSID3047558	940	AF	2	2020-02-01	NA	10	m8:2FTOH	1	3486	1	2952	GCMS	Agilent 6890N GC w 5975 single quadrupole			UC_940_Athens_Mix1a__2020_Feb.xlsx	Data	0.8468	Y
A9 1aIII CR_2.2	2020-02-01	6:2 Fluorotelomer methacrylate	DTXSID3047558	940	AF	2	2020-02-01	NA	10	m8:2FTOH	1	2373	1	247.1	GCMS	Agilent 6890N GC w 5975 single quadrupole			UC_940_Athens_Mix1a__2020_Feb.xlsx	Data	0.1041	Y
A9 1aIII CR_3	2020-02-01	6:2 Fluorotelomer methacrylate	DTXSID3047558	940	AF	2	2020-02-01	NA	10	m8:2FTOH	1	3725	1	2514	GCMS	Agilent 6890N GC w 5975 single quadrupole			UC_940_Athens_Mix1a__2020_Feb.xlsx	Data	0.6749	Y
A9 1aIII CR_3.2	2020-02-01	6:2 Fluorotelomer methacrylate	DTXSID3047558	940	AF	2	2020-02-01	NA	10	m8:2FTOH	1	2605	1	1591	GCMS	Agilent 6890N GC w 5975 single quadrupole			UC_940_Athens_Mix1a__2020_Feb.xlsx	Data	0.6107	Y
T1h 1a-S1 PS/CR	2020-02-01	6:2 Fluorotelomer methacrylate	DTXSID3047558	940	T1	10	2020-02-01	NA	10	m8:2FTOH	1	4171	1	31421	GCMS	Agilent 6890N GC w 5975 single quadrupole			UC_940_Athens_Mix1a__2020_Feb.xlsx	Data	7.533	Y
T1h 1a-S1 PS/CR_2	2020-02-01	6:2 Fluorotelomer methacrylate	DTXSID3047558	940	T1	10	2020-02-01	NA	10	m8:2FTOH	1	5537	1	35289	GCMS	Agilent 6890N GC w 5975 single quadrupole			UC_940_Athens_Mix1a__2020_Feb.xlsx	Data	6.373	Y
T1h 1a-S1 PS/CR_3	2020-02-01	6:2 Fluorotelomer methacrylate	DTXSID3047558	940	T1	10	2020-02-01	NA	10	m8:2FTOH	1	4025	1	33439	GCMS	Agilent 6890N GC w 5975 single quadrupole			UC_940_Athens_Mix1a__2020_Feb.xlsx	Data	8.308	Y
T5h 1a-S1 PS/CR	2020-02-01	6:2 Fluorotelomer methacrylate	DTXSID3047558	940	T5	10	2020-02-01	NA	10	m8:2FTOH	1	4291	1	20238	GCMS	Agilent 6890N GC w 5975 single quadrupole			UC_940_Athens_Mix1a__2020_Feb.xlsx	Data	4.716	Y
T5h 1a-S1 PS/CR_2	2020-02-01	6:2 Fluorotelomer methacrylate	DTXSID3047558	940	T5	10	2020-02-01	NA	10	m8:2FTOH	1	7945	1	25052	GCMS	Agilent 6890N GC w 5975 single quadrupole			UC_940_Athens_Mix1a__2020_Feb.xlsx	Data	3.153	Y
T5h 1a-S1 PS/CR_3	2020-02-01	6:2 Fluorotelomer methacrylate	DTXSID3047558	940	T5	10	2020-02-01	NA	10	m8:2FTOH	1	8309	1	30793	GCMS	Agilent 6890N GC w 5975 single quadrupole			UC_940_Athens_Mix1a__2020_Feb.xlsx	Data	3.706	Y
UCCCa15	2021-04-20	Hexafluoroamylene	DTXSID3059927	945	CC	1	2021-04-20	5	10	MFOET	1	15105	NA	1349600	GCMS	Agilent 8890 GC w 7010 triple quadrupole	Analyte RT: 1349600 ISTD RT: 15105		UC_763_945_274_964_464_477_479_final-ak.xlsx	G4A_raw	89.35	Y
UCCCa14	2021-04-20	Hexafluoroamylene	DTXSID3059927	945	CC	1	2021-04-20	3.5	10	MFOET	1	17736	NA	1035000	GCMS	Agilent 8890 GC w 7010 triple quadrupole	Analyte RT: 1035000 ISTD RT: 17736		UC_763_945_274_964_464_477_479_final-ak.xlsx	G4A_raw	58.36	Y
UCCCa13	2021-04-20	Hexafluoroamylene	DTXSID3059927	945	CC	1	2021-04-20	2.5	10	MFOET	1	15058	NA	712780	GCMS	Agilent 8890 GC w 7010 triple quadrupole	Analyte RT: 712780 ISTD RT: 15058		UC_763_945_274_964_464_477_479_final-ak.xlsx	G4A_raw	47.34	Y
UCCCa12	2021-04-20	Hexafluoroamylene	DTXSID3059927	945	CC	1	2021-04-20	1.5	10	MFOET	1	16086	NA	467910	GCMS	Agilent 8890 GC w 7010 triple quadrupole	Analyte RT: 467910 ISTD RT: 16086		UC_763_945_274_964_464_477_479_final-ak.xlsx	G4A_raw	29.09	Y
UCCCa11	2021-04-20	Hexafluoroamylene	DTXSID3059927	945	CC	1	2021-04-20	0.8	10	MFOET	1	16547	NA	276350	GCMS	Agilent 8890 GC w 7010 triple quadrupole	Analyte RT: 276350 ISTD RT: 16547		UC_763_945_274_964_464_477_479_final-ak.xlsx	G4A_raw	16.7	Y
UCCCa10	2021-04-20	Hexafluoroamylene	DTXSID3059927	945	CC	1	2021-04-20	0.5	10	MFOET	1	18699	NA	149280	GCMS	Agilent 8890 GC w 7010 triple quadrupole	Analyte RT: 149280 ISTD RT: 18699		UC_763_945_274_964_464_477_479_final-ak.xlsx	G4A_raw	7.983	Y
UCCCa9	2021-04-20	Hexafluoroamylene	DTXSID3059927	945	CC	1	2021-04-20	0.35	10	MFOET	1	17052	NA	95492	GCMS	Agilent 8890 GC w 7010 triple quadrupole	Analyte RT: 95492 ISTD RT: 17052		UC_763_945_274_964_464_477_479_final-ak.xlsx	G4A_raw	5.6	Y
UCCCa8	2021-04-20	Hexafluoroamylene	DTXSID3059927	945	CC	1	2021-04-20	0.2	10	MFOET	1	18680	NA	70834	GCMS	Agilent 8890 GC w 7010 triple quadrupole	Analyte RT: 70834 ISTD RT: 18680		UC_763_945_274_964_464_477_479_final-ak.xlsx	G4A_raw	3.792	Y
UCCCa7	2021-04-20	Hexafluoroamylene	DTXSID3059927	945	CC	1	2021-04-20	0.125	10	MFOET	1	18802	NA	43003	GCMS	Agilent 8890 GC w 7010 triple quadrupole	Analyte RT: 43003 ISTD RT: 18802		UC_763_945_274_964_464_477_479_final-ak.xlsx	G4A_raw	2.287	Y
UCCCa6	2021-04-20	Hexafluoroamylene	DTXSID3059927	945	CC	1	2021-04-20	0.08	10	MFOET	1	16104	NA	31465	GCMS	Agilent 8890 GC w 7010 triple quadrupole	Analyte RT: 31465 ISTD RT: 16103		UC_763_945_274_964_464_477_479_final-ak.xlsx	G4A_raw	1.954	Y
UCCCa5	2021-04-20	Hexafluoroamylene	DTXSID3059927	945	CC	1	2021-04-20	0.05	10	MFOET	1	15462	NA	21813	GCMS	Agilent 8890 GC w 7010 triple quadrupole	Analyte RT: 21813 ISTD RT: 15462		UC_763_945_274_964_464_477_479_final-ak.xlsx	G4A_raw	1.411	Y
UCCCa4	2021-04-20	Hexafluoroamylene	DTXSID3059927	945	CC	1	2021-04-20	0.03	10	MFOET	1	19829	NA	11686	GCMS	Agilent 8890 GC w 7010 triple quadrupole	Analyte RT: 11686 ISTD RT: 19829		UC_763_945_274_964_464_477_479_final-ak.xlsx	G4A_raw	0.5893	Y
UCCCa3	2021-04-20	Hexafluoroamylene	DTXSID3059927	945	CC	1	2021-04-20	0.02	10	MFOET	1	17204	NA	9217.7	GCMS	Agilent 8890 GC w 7010 triple quadrupole	Analyte RT: 9217.7 ISTD RT: 17204		UC_763_945_274_964_464_477_479_final-ak.xlsx	G4A_raw	0.5358	Y
UCCCa2	2021-04-20	Hexafluoroamylene	DTXSID3059927	945	CC	1	2021-04-20	0.012	10	MFOET	1	16954	NA	4254.6	GCMS	Agilent 8890 GC w 7010 triple quadrupole	Analyte RT: 4254.6 ISTD RT: 16954		UC_763_945_274_964_464_477_479_final-ak.xlsx	G4A_raw	0.2509	Y
UCCCa1	2021-04-20	Hexafluoroamylene	DTXSID3059927	945	CC	1	2021-04-20	0.007	10	MFOET	1	17297	NA	2594.4	GCMS	Agilent 8890 GC w 7010 triple quadrupole	Analyte RT: 2594.3 ISTD RT: 17297		UC_763_945_274_964_464_477_479_final-ak.xlsx	G4A_raw	0.15	Y
UCCCa15	2021-04-20	Hexafluoroamylene	DTXSID3059927	945	CC	1	2021-04-20	5	10	MFOET	1	15997	NA	1352800	GCMS	Agilent 8890 GC w 7010 triple quadrupole	Analyte RT: 1352800 ISTD RT: 15997		UC_763_945_274_964_464_477_479_final-ak.xlsx	G4A_raw	84.57	Y
UCCCa15	2021-04-20	Hexafluoroamylene	DTXSID3059927	945	CC	1	2021-04-20	5	10	MFOET	1	15532	NA	1451700	GCMS	Agilent 8890 GC w 7010 triple quadrupole	Analyte RT: 1451700 ISTD RT: 15533		UC_763_945_274_964_464_477_479_final-ak.xlsx	G4A_raw	93.47	Y
UCQCCCa3	2021-04-20	Hexafluoroamylene	DTXSID3059927	945	CC	1	2021-04-20	5	10	MFOET	1	17047	NA	7251.2	GCMS	Agilent 8890 GC w 7010 triple quadrupole	Analyte RT: 7251.2 ISTD RT: 17047		UC_763_945_274_964_464_477_479_final-ak.xlsx	G4A_raw	0.4254	Excluded algorithmically as outlier (R2 < 0.9)
UCCCa6	2021-04-20	Hexafluoroamylene	DTXSID3059927	945	CC	1	2021-04-20	0.08	10	MFOET	1	17524	NA	35350	GCMS	Agilent 8890 GC w 7010 triple quadrupole	Analyte RT: 35350 ISTD RT: 17524		UC_763_945_274_964_464_477_479_final-ak.xlsx	G4A_raw	2.017	Y
UCQCCCa7	2021-04-20	Hexafluoroamylene	DTXSID3059927	945	CC	1	2021-04-20	5	10	MFOET	1	18175	NA	42622	GCMS	Agilent 8890 GC w 7010 triple quadrupole	Analyte RT: 42622 ISTD RT: 18175		UC_763_945_274_964_464_477_479_final-ak.xlsx	G4A_raw	2.345	Excluded algorithmically as outlier (R2 < 0.9)
UCQCCCa11	2021-04-20	Hexafluoroamylene	DTXSID3059927	945	CC	1	2021-04-20	5	10	MFOET	1	17950	NA	252540	GCMS	Agilent 8890 GC w 7010 triple quadrupole	Analyte RT: 252540 ISTD RT: 17950		UC_763_945_274_964_464_477_479_final-ak.xlsx	G4A_raw	14.07	Excluded algorithmically as outlier (R2 < 0.9)
UCCCa8	2021-04-20	Hexafluoroamylene	DTXSID3059927	945	CC	1	2021-04-20	0.2	10	MFOET	1	20833	NA	70926	GCMS	Agilent 8890 GC w 7010 triple quadrupole	Analyte RT: 70926 ISTD RT: 20833		UC_763_945_274_964_464_477_479_final-ak.xlsx	G4A_raw	3.405	Y
UCG4 4/16 S1 T1a	2021-04-20	Hexafluoroamylene	DTXSID3059927	945	T1	10	2021-04-20	NA	10	MFOET	1	19100	1	270370	GCMS	Agilent 8890 GC w 7010 triple quadrupole	Analyte RT: 270370 ISTD RT: 19100		UC_763_945_274_964_464_477_479_final-ak.xlsx	G4A_raw	14.16	Y
UCG4 4/16 S1 T1b	2021-04-20	Hexafluoroamylene	DTXSID3059927	945	T1	10	2021-04-20	NA	10	MFOET	1	18624	1	269370	GCMS	Agilent 8890 GC w 7010 triple quadrupole	Analyte RT: 269370 ISTD RT: 18624		UC_763_945_274_964_464_477_479_final-ak.xlsx	G4A_raw	14.46	Y
UCG4 4/16 S1 T1c	2021-04-20	Hexafluoroamylene	DTXSID3059927	945	T1	10	2021-04-20	NA	10	MFOET	1	17593	1	318040	GCMS	Agilent 8890 GC w 7010 triple quadrupole	Analyte RT: 318040 ISTD RT: 17593		UC_763_945_274_964_464_477_479_final-ak.xlsx	G4A_raw	18.08	Y
UCG4 4/16 S1 T5a	2021-04-20	Hexafluoroamylene	DTXSID3059927	945	T5	10	2021-04-20	NA	10	MFOET	1	17751	1	271060	GCMS	Agilent 8890 GC w 7010 triple quadrupole	Analyte RT: 271060 ISTD RT: 17751		UC_763_945_274_964_464_477_479_final-ak.xlsx	G4A_raw	15.27	Y
UCG4 4/16 S1 T5b	2021-04-20	Hexafluoroamylene	DTXSID3059927	945	T5	10	2021-04-20	NA	10	MFOET	1	19982	1	286590	GCMS	Agilent 8890 GC w 7010 triple quadrupole	Analyte RT: 286590 ISTD RT: 19982		UC_763_945_274_964_464_477_479_final-ak.xlsx	G4A_raw	14.34	Y
UCG4 4/16 S1 T5c	2021-04-20	Hexafluoroamylene	DTXSID3059927	945	T5	10	2021-04-20	NA	10	MFOET	1	16679	1	276510	GCMS	Agilent 8890 GC w 7010 triple quadrupole	Analyte RT: 276510 ISTD RT: 16679		UC_763_945_274_964_464_477_479_final-ak.xlsx	G4A_raw	16.58	Y
UCG4 4/16 S1 AFa	2021-04-20	Hexafluoroamylene	DTXSID3059927	945	AF	2	2021-04-20	NA	10	MFOET	1	19905	1	945810	GCMS	Agilent 8890 GC w 7010 triple quadrupole	Analyte RT: 945810 ISTD RT: 19905		UC_763_945_274_964_464_477_479_final-ak.xlsx	G4A_raw	47.52	Y
UCG4 4/16 S1 AFb	2021-04-20	Hexafluoroamylene	DTXSID3059927	945	AF	2	2021-04-20	NA	10	MFOET	1	15848	1	843480	GCMS	Agilent 8890 GC w 7010 triple quadrupole	Analyte RT: 843480 ISTD RT: 15848		UC_763_945_274_964_464_477_479_final-ak.xlsx	G4A_raw	53.22	Y
UCG4 4/16 S1 AFc	2021-04-20	Hexafluoroamylene	DTXSID3059927	945	AF	2	2021-04-20	NA	10	MFOET	1	18322	1	1012000	GCMS	Agilent 8890 GC w 7010 triple quadrupole	Analyte RT: 1012000 ISTD RT: 18322		UC_763_945_274_964_464_477_479_final-ak.xlsx	G4A_raw	55.23	Y
CC1	2020-02-01	1H,1H-Perfluorobutyl methacrylate	DTXSID3065586	3203	CC	1	2020-02-01	0.00017	10	m8:2FTOH	1	3701	NA	141.68	GCMS	Agilent 6890N GC w 5975 single quadrupole			UC_940_Athens_Mix1a__2020_Feb.xlsx	Data	0.03828	Y
CC2	2020-02-01	1H,1H-Perfluorobutyl methacrylate	DTXSID3065586	3203	CC	1	2020-02-01	0.00028	10	m8:2FTOH	1	1750	NA	81.93	GCMS	Agilent 6890N GC w 5975 single quadrupole			UC_940_Athens_Mix1a__2020_Feb.xlsx	Data	0.04682	Y
CC3	2020-02-01	1H,1H-Perfluorobutyl methacrylate	DTXSID3065586	3203	CC	1	2020-02-01	0.00044	10	m8:2FTOH	1	5001	NA	375.61	GCMS	Agilent 6890N GC w 5975 single quadrupole			UC_940_Athens_Mix1a__2020_Feb.xlsx	Data	0.07511	Y
CC4	2020-02-01	1H,1H-Perfluorobutyl methacrylate	DTXSID3065586	3203	CC	1	2020-02-01	0.00071	10	m8:2FTOH	1	2769	NA	653.14	GCMS	Agilent 6890N GC w 5975 single quadrupole			UC_940_Athens_Mix1a__2020_Feb.xlsx	Data	0.2359	Y
CC5	2020-02-01	1H,1H-Perfluorobutyl methacrylate	DTXSID3065586	3203	CC	1	2020-02-01	0.00114	10	m8:2FTOH	1	3845	NA	807.37	GCMS	Agilent 6890N GC w 5975 single quadrupole			UC_940_Athens_Mix1a__2020_Feb.xlsx	Data	0.21	Y
CC6	2020-02-01	1H,1H-Perfluorobutyl methacrylate	DTXSID3065586	3203	CC	1	2020-02-01	0.00182	10	m8:2FTOH	1	2836	NA	608.36	GCMS	Agilent 6890N GC w 5975 single quadrupole			UC_940_Athens_Mix1a__2020_Feb.xlsx	Data	0.2145	Y
CC7	2020-02-01	1H,1H-Perfluorobutyl methacrylate	DTXSID3065586	3203	CC	1	2020-02-01	0.00291	10	m8:2FTOH	1	3693	NA	1499	GCMS	Agilent 6890N GC w 5975 single quadrupole			UC_940_Athens_Mix1a__2020_Feb.xlsx	Data	0.4059	Y
CC8	2020-02-01	1H,1H-Perfluorobutyl methacrylate	DTXSID3065586	3203	CC	1	2020-02-01	0.00466	10	m8:2FTOH	1	2952	NA	2209	GCMS	Agilent 6890N GC w 5975 single quadrupole			UC_940_Athens_Mix1a__2020_Feb.xlsx	Data	0.7483	Y
CC9	2020-02-01	1H,1H-Perfluorobutyl methacrylate	DTXSID3065586	3203	CC	1	2020-02-01	0.00745	10	m8:2FTOH	1	4304	NA	4662	GCMS	Agilent 6890N GC w 5975 single quadrupole			UC_940_Athens_Mix1a__2020_Feb.xlsx	Data	1.083	Y
CC10	2020-02-01	1H,1H-Perfluorobutyl methacrylate	DTXSID3065586	3203	CC	1	2020-02-01	0.01192	10	m8:2FTOH	1	3240	NA	7442	GCMS	Agilent 6890N GC w 5975 single quadrupole			UC_940_Athens_Mix1a__2020_Feb.xlsx	Data	2.297	Y
CC11	2020-02-01	1H,1H-Perfluorobutyl methacrylate	DTXSID3065586	3203	CC	1	2020-02-01	0.01907	10	m8:2FTOH	1	3617	NA	12578	GCMS	Agilent 6890N GC w 5975 single quadrupole			UC_940_Athens_Mix1a__2020_Feb.xlsx	Data	3.477	Y
CC12	2020-02-01	1H,1H-Perfluorobutyl methacrylate	DTXSID3065586	3203	CC	1	2020-02-01	0.03052	10	m8:2FTOH	1	3631	NA	18344	GCMS	Agilent 6890N GC w 5975 single quadrupole			UC_940_Athens_Mix1a__2020_Feb.xlsx	Data	5.052	Y
CC13	2020-02-01	1H,1H-Perfluorobutyl methacrylate	DTXSID3065586	3203	CC	1	2020-02-01	0.04883	10	m8:2FTOH	1	4514	NA	28635	GCMS	Agilent 6890N GC w 5975 single quadrupole			UC_940_Athens_Mix1a__2020_Feb.xlsx	Data	6.344	Y
CC14	2020-02-01	1H,1H-Perfluorobutyl methacrylate	DTXSID3065586	3203	CC	1	2020-02-01	0.07813	10	m8:2FTOH	1	2889	NA	44643	GCMS	Agilent 6890N GC w 5975 single quadrupole			UC_940_Athens_Mix1a__2020_Feb.xlsx	Data	15.45	Y
CC15	2020-02-01	1H,1H-Perfluorobutyl methacrylate	DTXSID3065586	3203	CC	1	2020-02-01	0.125	10	m8:2FTOH	1	4202	NA	91483	GCMS	Agilent 6890N GC w 5975 single quadrupole			UC_940_Athens_Mix1a__2020_Feb.xlsx	Data	21.77	Y
A9 1aI CR	2020-02-01	1H,1H-Perfluorobutyl methacrylate	DTXSID3065586	3203	AF	2	2020-02-01	NA	10	m8:2FTOH	1	6891	1	8217	GCMS	Agilent 6890N GC w 5975 single quadrupole			UC_940_Athens_Mix1a__2020_Feb.xlsx	Data	1.192	Y
A9 1aI CR_2	2020-02-01	1H,1H-Perfluorobutyl methacrylate	DTXSID3065586	3203	AF	2	2020-02-01	NA	10	m8:2FTOH	1	4188	1	3171	GCMS	Agilent 6890N GC w 5975 single quadrupole			UC_940_Athens_Mix1a__2020_Feb.xlsx	Data	0.7572	Y
A9 1aI CR_3	2020-02-01	1H,1H-Perfluorobutyl methacrylate	DTXSID3065586	3203	AF	2	2020-02-01	NA	10	m8:2FTOH	1	9358	1	9420	GCMS	Agilent 6890N GC w 5975 single quadrupole			UC_940_Athens_Mix1a__2020_Feb.xlsx	Data	1.007	Y
A9 1aII CR	2020-02-01	1H,1H-Perfluorobutyl methacrylate	DTXSID3065586	3203	AF	2	2020-02-01	NA	10	m8:2FTOH	1	4400	1	3056	GCMS	Agilent 6890N GC w 5975 single quadrupole			UC_940_Athens_Mix1a__2020_Feb.xlsx	Data	0.6945	Y
A9 1aII CR_2	2020-02-01	1H,1H-Perfluorobutyl methacrylate	DTXSID3065586	3203	AF	2	2020-02-01	NA	10	m8:2FTOH	1	5426	1	3592	GCMS	Agilent 6890N GC w 5975 single quadrupole			UC_940_Athens_Mix1a__2020_Feb.xlsx	Data	0.662	Y
A9 1aII CR_3	2020-02-01	1H,1H-Perfluorobutyl methacrylate	DTXSID3065586	3203	AF	2	2020-02-01	NA	10	m8:2FTOH	1	2149	1	1816	GCMS	Agilent 6890N GC w 5975 single quadrupole			UC_940_Athens_Mix1a__2020_Feb.xlsx	Data	0.845	Y
A9 1aII CR_3.2	2020-02-01	1H,1H-Perfluorobutyl methacrylate	DTXSID3065586	3203	AF	2	2020-02-01	NA	10	m8:2FTOH	1	2779	1	1914	GCMS	Agilent 6890N GC w 5975 single quadrupole			UC_940_Athens_Mix1a__2020_Feb.xlsx	Data	0.6887	Y
A9 1aIII CR	2020-02-01	1H,1H-Perfluorobutyl methacrylate	DTXSID3065586	3203	AF	2	2020-02-01	NA	10	m8:2FTOH	1	3985	1	1325	GCMS	Agilent 6890N GC w 5975 single quadrupole			UC_940_Athens_Mix1a__2020_Feb.xlsx	Data	0.3325	Y
A9 1aIII CR_2	2020-02-01	1H,1H-Perfluorobutyl methacrylate	DTXSID3065586	3203	AF	2	2020-02-01	NA	10	m8:2FTOH	1	3486	1	1016	GCMS	Agilent 6890N GC w 5975 single quadrupole			UC_940_Athens_Mix1a__2020_Feb.xlsx	Data	0.2915	Y
A9 1aIII CR_2.2	2020-02-01	1H,1H-Perfluorobutyl methacrylate	DTXSID3065586	3203	AF	2	2020-02-01	NA	10	m8:2FTOH	1	2373	1	4904	GCMS	Agilent 6890N GC w 5975 single quadrupole			UC_940_Athens_Mix1a__2020_Feb.xlsx	Data	2.067	Y
A9 1aIII CR_3	2020-02-01	1H,1H-Perfluorobutyl methacrylate	DTXSID3065586	3203	AF	2	2020-02-01	NA	10	m8:2FTOH	1	3725	1	1313	GCMS	Agilent 6890N GC w 5975 single quadrupole			UC_940_Athens_Mix1a__2020_Feb.xlsx	Data	0.3525	Y
A9 1aIII CR_3.2	2020-02-01	1H,1H-Perfluorobutyl methacrylate	DTXSID3065586	3203	AF	2	2020-02-01	NA	10	m8:2FTOH	1	2605	1	1764	GCMS	Agilent 6890N GC w 5975 single quadrupole			UC_940_Athens_Mix1a__2020_Feb.xlsx	Data	0.6772	Y
T1h 1a-S1 PS/CR	2020-02-01	1H,1H-Perfluorobutyl methacrylate	DTXSID3065586	3203	T1	10	2020-02-01	NA	10	m8:2FTOH	1	4171	1	20731	GCMS	Agilent 6890N GC w 5975 single quadrupole			UC_940_Athens_Mix1a__2020_Feb.xlsx	Data	4.97	Y
T1h 1a-S1 PS/CR_2	2020-02-01	1H,1H-Perfluorobutyl methacrylate	DTXSID3065586	3203	T1	10	2020-02-01	NA	10	m8:2FTOH	1	5537	1	21727	GCMS	Agilent 6890N GC w 5975 single quadrupole			UC_940_Athens_Mix1a__2020_Feb.xlsx	Data	3.924	Y
T1h 1a-S1 PS/CR_3	2020-02-01	1H,1H-Perfluorobutyl methacrylate	DTXSID3065586	3203	T1	10	2020-02-01	NA	10	m8:2FTOH	1	4025	1	20225	GCMS	Agilent 6890N GC w 5975 single quadrupole			UC_940_Athens_Mix1a__2020_Feb.xlsx	Data	5.025	Y
T5h 1a-S1 PS/CR	2020-02-01	1H,1H-Perfluorobutyl methacrylate	DTXSID3065586	3203	T5	10	2020-02-01	NA	10	m8:2FTOH	1	4291	1	1098	GCMS	Agilent 6890N GC w 5975 single quadrupole			UC_940_Athens_Mix1a__2020_Feb.xlsx	Data	0.2559	Y
T5h 1a-S1 PS/CR_2	2020-02-01	1H,1H-Perfluorobutyl methacrylate	DTXSID3065586	3203	T5	10	2020-02-01	NA	10	m8:2FTOH	1	7945	1	1839	GCMS	Agilent 6890N GC w 5975 single quadrupole			UC_940_Athens_Mix1a__2020_Feb.xlsx	Data	0.2315	Y
T5h 1a-S1 PS/CR_3	2020-02-01	1H,1H-Perfluorobutyl methacrylate	DTXSID3065586	3203	T5	10	2020-02-01	NA	10	m8:2FTOH	1	8309	1	1582	GCMS	Agilent 6890N GC w 5975 single quadrupole			UC_940_Athens_Mix1a__2020_Feb.xlsx	Data	0.1904	Y
QCUCGCAACC11_1/30/20_GC 2/3	2020-02-05	N-Methyl-N-trimethylsilylheptafluorobutyramide	DTXSID40379666	476	CC	4	2020-02-05	0.186106	10	MFHET	1	28996	1	186910	GC	Agilent 7890 GC w 7010 triple quadrupole	6.91772		21220_915_965_476_267_906_273_913_899_900_analysis_090920.xlsx	UC Data	6.446	Y
QCUCGCAACC4_1/30/20_GC 2/3	2020-02-05	N-Methyl-N-trimethylsilylheptafluorobutyramide	DTXSID40379666	476	CC	4	2020-02-05	0.00259324	10	MFHET	1	29212	1	2076.8	GC	Agilent 7890 GC w 7010 triple quadrupole	6.92117		21220_915_965_476_267_906_273_913_899_900_analysis_090920.xlsx	UC Data	0.07109	Y
QCUCGCAACC8_1/30/20_GC 2/3	2020-02-05	N-Methyl-N-trimethylsilylheptafluorobutyramide	DTXSID40379666	476	CC	4	2020-02-05	0.0487293	10	MFHET	1	27967	1	46810	GC	Agilent 7890 GC w 7010 triple quadrupole	6.9212		21220_915_965_476_267_906_273_913_899_900_analysis_090920.xlsx	UC Data	1.674	Y
UCGCAAAFS1A_GC 2/3	2020-02-05	N-Methyl-N-trimethylsilylheptafluorobutyramide	DTXSID40379666	476	AF	8	2020-02-05	0.671146	10	MFHET	1	34951	1	814200	GC	Agilent 7890 GC w 7010 triple quadrupole	6.92078		21220_915_965_476_267_906_273_913_899_900_analysis_090920.xlsx	UC Data	23.3	Y
UCGCAAAFS1B_GC 2/3	2020-02-05	N-Methyl-N-trimethylsilylheptafluorobutyramide	DTXSID40379666	476	AF	8	2020-02-05	0.653804	10	MFHET	1	27014	1	613020	GC	Agilent 7890 GC w 7010 triple quadrupole	6.91078		21220_915_965_476_267_906_273_913_899_900_analysis_090920.xlsx	UC Data	22.69	Y
UCGCAAAFS1C_GC 2/3	2020-02-05	N-Methyl-N-trimethylsilylheptafluorobutyramide	DTXSID40379666	476	AF	8	2020-02-05	0.741694	10	MFHET	1	27272	1	702160	GC	Agilent 7890 GC w 7010 triple quadrupole	6.92118		21220_915_965_476_267_906_273_913_899_900_analysis_090920.xlsx	UC Data	25.75	Y
UCGCAAAFS2A_GC 2/3	2020-02-05	N-Methyl-N-trimethylsilylheptafluorobutyramide	DTXSID40379666	476	AF	8	2020-02-05	0.0404984	10	MFHET	1	35816	1	49707	GC	Agilent 7890 GC w 7010 triple quadrupole	6.91423		21220_915_965_476_267_906_273_913_899_900_analysis_090920.xlsx	UC Data	1.388	JFW: Seems that test substance only in S1
UCGCAAAFS2B_GC 2/3	2020-02-05	N-Methyl-N-trimethylsilylheptafluorobutyramide	DTXSID40379666	476	AF	8	2020-02-05	0.047017	10	MFHET	1	37723	1	60896	GC	Agilent 7890 GC w 7010 triple quadrupole	6.91732		21220_915_965_476_267_906_273_913_899_900_analysis_090920.xlsx	UC Data	1.614	JFW: Seems that test substance only in S1
UCGCAAAFS2C_GC 2/3	2020-02-05	N-Methyl-N-trimethylsilylheptafluorobutyramide	DTXSID40379666	476	AF	8	2020-02-05	0.0385676	10	MFHET	1	27241	1	35979	GC	Agilent 7890 GC w 7010 triple quadrupole	6.9073		21220_915_965_476_267_906_273_913_899_900_analysis_090920.xlsx	UC Data	1.321	JFW: Seems that test substance only in S1
UCGCAAAFS3A_GC 2/3	2020-02-05	N-Methyl-N-trimethylsilylheptafluorobutyramide	DTXSID40379666	476	AF	8	2020-02-05	0.0335377	10	MFHET	1	36773	1	42143	GC	Agilent 7890 GC w 7010 triple quadrupole	6.92078		21220_915_965_476_267_906_273_913_899_900_analysis_090920.xlsx	UC Data	1.146	JFW: Seems that test substance only in S1
UCGCAAAFS3B_GC 2/3	2020-02-05	N-Methyl-N-trimethylsilylheptafluorobutyramide	DTXSID40379666	476	AF	8	2020-02-05	0.038909	10	MFHET	1	35944	1	47900	GC	Agilent 7890 GC w 7010 triple quadrupole	6.91772		21220_915_965_476_267_906_273_913_899_900_analysis_090920.xlsx	UC Data	1.333	JFW: Seems that test substance only in S1
UCGCAAAFS3C_GC 2/3	2020-02-05	N-Methyl-N-trimethylsilylheptafluorobutyramide	DTXSID40379666	476	AF	8	2020-02-05	0.0386247	10	MFHET	1	38121	1	50425	GC	Agilent 7890 GC w 7010 triple quadrupole	6.91773		21220_915_965_476_267_906_273_913_899_900_analysis_090920.xlsx	UC Data	1.323	JFW: Seems that test substance only in S1
UCGCAACC1_1/29/20_GC 2/3	2020-02-04	N-Methyl-N-trimethylsilylheptafluorobutyramide	DTXSID40379666	476	CC	4	2020-02-05	0.00223578	10	MFHET	1	32827	1	1926.2	GC	Agilent 7890 GC w 7010 triple quadrupole	6.9177		21220_915_965_476_267_906_273_913_899_900_analysis_090920.xlsx	UC Data	0.05868	Y
UCGCAACC1_1/29/20_GC 2/3	2020-02-05	N-Methyl-N-trimethylsilylheptafluorobutyramide	DTXSID40379666	476	CC	4	2020-02-05	0.0025058	10	MFHET	1	20213	1	1375.6	GC	Agilent 7890 GC w 7010 triple quadrupole	6.92467		21220_915_965_476_267_906_273_913_899_900_analysis_090920.xlsx	UC Data	0.06806	Y
UCGCAACC10_1/29/20_GC 2/3	2020-02-04	N-Methyl-N-trimethylsilylheptafluorobutyramide	DTXSID40379666	476	CC	4	2020-02-05	0.125463	10	MFHET	1	24544	1	106500	GC	Agilent 7890 GC w 7010 triple quadrupole	6.91385		21220_915_965_476_267_906_273_913_899_900_analysis_090920.xlsx	UC Data	4.339	Y
UCGCAACC10_1/29/20_GC 2/3	2020-02-05	N-Methyl-N-trimethylsilylheptafluorobutyramide	DTXSID40379666	476	CC	4	2020-02-05	0.129572	10	MFHET	1	25493	1	114260	GC	Agilent 7890 GC w 7010 triple quadrupole	6.9281		21220_915_965_476_267_906_273_913_899_900_analysis_090920.xlsx	UC Data	4.482	Y
UCGCAACC11_1/29/20_GC 2/3	2020-02-04	N-Methyl-N-trimethylsilylheptafluorobutyramide	DTXSID40379666	476	CC	4	2020-02-05	0.191975	10	MFHET	1	30910	1	205550	GC	Agilent 7890 GC w 7010 triple quadrupole	6.92118		21220_915_965_476_267_906_273_913_899_900_analysis_090920.xlsx	UC Data	6.65	Y
UCGCAACC11_1/29/20_GC 2/3	2020-02-05	N-Methyl-N-trimethylsilylheptafluorobutyramide	DTXSID40379666	476	CC	4	2020-02-05	0.212518	10	MFHET	1	30386	1	223740	GC	Agilent 7890 GC w 7010 triple quadrupole	6.91773		21220_915_965_476_267_906_273_913_899_900_analysis_090920.xlsx	UC Data	7.363	Y
UCGCAACC12_1/29/20_GC 2/3	2020-02-04	N-Methyl-N-trimethylsilylheptafluorobutyramide	DTXSID40379666	476	CC	4	2020-02-05	0.390035	10	MFHET	1	32965	1	446020	GC	Agilent 7890 GC w 7010 triple quadrupole	6.9212		21220_915_965_476_267_906_273_913_899_900_analysis_090920.xlsx	UC Data	13.53	Y
UCGCAACC12_1/29/20_GC 2/3	2020-02-05	N-Methyl-N-trimethylsilylheptafluorobutyramide	DTXSID40379666	476	CC	4	2020-02-05	0.419698	10	MFHET	1	31427	1	457600	GC	Agilent 7890 GC w 7010 triple quadrupole	6.91423		21220_915_965_476_267_906_273_913_899_900_analysis_090920.xlsx	UC Data	14.56	Y
UCGCAACC13_1/29/20_GC 2/3	2020-02-04	N-Methyl-N-trimethylsilylheptafluorobutyramide	DTXSID40379666	476	CC	4	2020-02-05	0.6488	10	MFHET	1	32520	1	732320	GC	Agilent 7890 GC w 7010 triple quadrupole	6.92117		21220_915_965_476_267_906_273_913_899_900_analysis_090920.xlsx	UC Data	22.52	Y
UCGCAACC13_1/29/20_GC 2/3	2020-02-05	N-Methyl-N-trimethylsilylheptafluorobutyramide	DTXSID40379666	476	CC	4	2020-02-05	0.696745	10	MFHET	1	32996	1	797990	GC	Agilent 7890 GC w 7010 triple quadrupole	6.9177		21220_915_965_476_267_906_273_913_899_900_analysis_090920.xlsx	UC Data	24.18	Y
UCGCAACC13_1/29/20_GC 2/3	2020-02-05	N-Methyl-N-trimethylsilylheptafluorobutyramide	DTXSID40379666	476	CC	4	2020-02-05	0.726954	10	MFHET	1	27322	1	689440	GC	Agilent 7890 GC w 7010 triple quadrupole	6.91773		21220_915_965_476_267_906_273_913_899_900_analysis_090920.xlsx	UC Data	25.23	Y
UCGCAACC14_1/29/20_GC 2/3	2020-02-04	N-Methyl-N-trimethylsilylheptafluorobutyramide	DTXSID40379666	476	CC	4	2020-02-05	0.85275	10	MFHET	1	31872	1	943520	GC	Agilent 7890 GC w 7010 triple quadrupole	6.9212		21220_915_965_476_267_906_273_913_899_900_analysis_090920.xlsx	UC Data	29.6	Y
UCGCAACC14_1/29/20_GC 2/3	2020-02-05	N-Methyl-N-trimethylsilylheptafluorobutyramide	DTXSID40379666	476	CC	4	2020-02-05	0.956043	10	MFHET	1	29826	1	989980	GC	Agilent 7890 GC w 7010 triple quadrupole	6.91772		21220_915_965_476_267_906_273_913_899_900_analysis_090920.xlsx	UC Data	33.19	Y
UCGCAACC15_1/29/20_GC 2/3	2020-02-04	N-Methyl-N-trimethylsilylheptafluorobutyramide	DTXSID40379666	476	CC	4	2020-02-05	1.25102	10	MFHET	1	32884	1	1428400	GC	Agilent 7890 GC w 7010 triple quadrupole	6.92118		21220_915_965_476_267_906_273_913_899_900_analysis_090920.xlsx	UC Data	43.44	Y
UCGCAACC15_1/29/20_GC 2/3	2020-02-05	N-Methyl-N-trimethylsilylheptafluorobutyramide	DTXSID40379666	476	CC	4	2020-02-05	1.38103	10	MFHET	1	31679	1	1519200	GC	Agilent 7890 GC w 7010 triple quadrupole	6.91427		21220_915_965_476_267_906_273_913_899_900_analysis_090920.xlsx	UC Data	47.96	Y
UCGCAACC2_1/29/20_GC 2/3	2020-02-04	N-Methyl-N-trimethylsilylheptafluorobutyramide	DTXSID40379666	476	CC	4	2020-02-05	0.00371188	10	MFHET	1	24973	1	2745.8	GC	Agilent 7890 GC w 7010 triple quadrupole	6.92467		21220_915_965_476_267_906_273_913_899_900_analysis_090920.xlsx	UC Data	0.11	Y
UCGCAACC2_1/29/20_GC 2/3	2020-02-05	N-Methyl-N-trimethylsilylheptafluorobutyramide	DTXSID40379666	476	CC	4	2020-02-05	0.00404665	10	MFHET	1	21437	1	2606.4	GC	Agilent 7890 GC w 7010 triple quadrupole	6.9281		21220_915_965_476_267_906_273_913_899_900_analysis_090920.xlsx	UC Data	0.1216	Y
UCGCAACC3_1/29/20_GC 2/3	2020-02-04	N-Methyl-N-trimethylsilylheptafluorobutyramide	DTXSID40379666	476	CC	4	2020-02-05	0.00633419	10	MFHET	1	31038	1	6240.1	GC	Agilent 7890 GC w 7010 triple quadrupole	6.9177		21220_915_965_476_267_906_273_913_899_900_analysis_090920.xlsx	UC Data	0.201	Y
UCGCAACC3_1/29/20_GC 2/3	2020-02-04	N-Methyl-N-trimethylsilylheptafluorobutyramide	DTXSID40379666	476	CC	4	2020-02-05	0.00575482	10	MFHET	1	30917	1	5593.5	GC	Agilent 7890 GC w 7010 triple quadrupole	6.92118		21220_915_965_476_267_906_273_913_899_900_analysis_090920.xlsx	UC Data	0.1809	Y
UCGCAACC3_1/29/20_GC 2/3	2020-02-05	N-Methyl-N-trimethylsilylheptafluorobutyramide	DTXSID40379666	476	CC	4	2020-02-05	0.00804073	10	MFHET	1	24943	1	6493.4	GC	Agilent 7890 GC w 7010 triple quadrupole	6.9316		21220_915_965_476_267_906_273_913_899_900_analysis_090920.xlsx	UC Data	0.2603	Y
UCGCAACC4_1/29/20_GC 2/3	2020-02-04	N-Methyl-N-trimethylsilylheptafluorobutyramide	DTXSID40379666	476	CC	4	2020-02-05	0.00786788	10	MFHET	1	32957	1	8381.6	GC	Agilent 7890 GC w 7010 triple quadrupole	6.9212		21220_915_965_476_267_906_273_913_899_900_analysis_090920.xlsx	UC Data	0.2543	Y
UCGCAACC4_1/29/20_GC 2/3	2020-02-05	N-Methyl-N-trimethylsilylheptafluorobutyramide	DTXSID40379666	476	CC	4	2020-02-05	0.00805317	10	MFHET	1	30275	1	7894.5	GC	Agilent 7890 GC w 7010 triple quadrupole	6.91423		21220_915_965_476_267_906_273_913_899_900_analysis_090920.xlsx	UC Data	0.2608	Y
UCGCAACC5_1/29/20_GC 2/3	2020-02-04	N-Methyl-N-trimethylsilylheptafluorobutyramide	DTXSID40379666	476	CC	4	2020-02-05	0.013328	10	MFHET	1	32560	1	14457	GC	Agilent 7890 GC w 7010 triple quadrupole	6.92117		21220_915_965_476_267_906_273_913_899_900_analysis_090920.xlsx	UC Data	0.444	Y
UCGCAACC5_1/29/20_GC 2/3	2020-02-05	N-Methyl-N-trimethylsilylheptafluorobutyramide	DTXSID40379666	476	CC	4	2020-02-05	0.0140349	10	MFHET	1	32055	1	15020	GC	Agilent 7890 GC w 7010 triple quadrupole	6.91427		21220_915_965_476_267_906_273_913_899_900_analysis_090920.xlsx	UC Data	0.4686	Y
UCGCAACC6_1/29/20_GC 2/3	2020-02-04	N-Methyl-N-trimethylsilylheptafluorobutyramide	DTXSID40379666	476	CC	4	2020-02-05	0.0195619	10	MFHET	1	29718	1	19630	GC	Agilent 7890 GC w 7010 triple quadrupole	6.91773		21220_915_965_476_267_906_273_913_899_900_analysis_090920.xlsx	UC Data	0.6605	Y
UCGCAACC6_1/29/20_GC 2/3	2020-02-05	N-Methyl-N-trimethylsilylheptafluorobutyramide	DTXSID40379666	476	CC	4	2020-02-05	0.020377	10	MFHET	1	35124	1	24196	GC	Agilent 7890 GC w 7010 triple quadrupole	6.91425		21220_915_965_476_267_906_273_913_899_900_analysis_090920.xlsx	UC Data	0.6889	Y
UCGCAACC6_1/29/20_GC 2/3	2020-02-05	N-Methyl-N-trimethylsilylheptafluorobutyramide	DTXSID40379666	476	CC	4	2020-02-05	0.0212542	10	MFHET	1	30067	1	21628	GC	Agilent 7890 GC w 7010 triple quadrupole	6.91425		21220_915_965_476_267_906_273_913_899_900_analysis_090920.xlsx	UC Data	0.7193	Y
UCGCAACC7_1/29/20_GC 2/3	2020-02-04	N-Methyl-N-trimethylsilylheptafluorobutyramide	DTXSID40379666	476	CC	4	2020-02-05	0.0289161	10	MFHET	1	32952	1	32475	GC	Agilent 7890 GC w 7010 triple quadrupole	6.92117		21220_915_965_476_267_906_273_913_899_900_analysis_090920.xlsx	UC Data	0.9855	Y
UCGCAACC7_1/29/20_GC 2/3	2020-02-05	N-Methyl-N-trimethylsilylheptafluorobutyramide	DTXSID40379666	476	CC	4	2020-02-05	0.0368934	10	MFHET	1	28747	1	36296	GC	Agilent 7890 GC w 7010 triple quadrupole	6.91773		21220_915_965_476_267_906_273_913_899_900_analysis_090920.xlsx	UC Data	1.263	Y
UCGCAACC8_1/29/20_GC 2/3	2020-02-04	N-Methyl-N-trimethylsilylheptafluorobutyramide	DTXSID40379666	476	CC	4	2020-02-05	0.0449769	10	MFHET	1	33856	1	52254	GC	Agilent 7890 GC w 7010 triple quadrupole	6.9212		21220_915_965_476_267_906_273_913_899_900_analysis_090920.xlsx	UC Data	1.543	Y
UCGCAACC8_1/29/20_GC 2/3	2020-02-05	N-Methyl-N-trimethylsilylheptafluorobutyramide	DTXSID40379666	476	CC	4	2020-02-05	0.0538189	10	MFHET	1	31664	1	58596	GC	Agilent 7890 GC w 7010 triple quadrupole	6.91772		21220_915_965_476_267_906_273_913_899_900_analysis_090920.xlsx	UC Data	1.851	Y
UCGCAACC9_1/29/20_GC 2/3	2020-02-04	N-Methyl-N-trimethylsilylheptafluorobutyramide	DTXSID40379666	476	CC	4	2020-02-05	0.082353	10	MFHET	1	31411	1	89264	GC	Agilent 7890 GC w 7010 triple quadrupole	6.92117		21220_915_965_476_267_906_273_913_899_900_analysis_090920.xlsx	UC Data	2.842	Y
UCGCAACC9_1/29/20_GC 2/3	2020-02-05	N-Methyl-N-trimethylsilylheptafluorobutyramide	DTXSID40379666	476	CC	4	2020-02-05	0.0828031	10	MFHET	1	29971	1	85639	GC	Agilent 7890 GC w 7010 triple quadrupole	6.91773		21220_915_965_476_267_906_273_913_899_900_analysis_090920.xlsx	UC Data	2.857	Y
UCGCAACC9_1/29/20_GC 2/3	2020-02-05	N-Methyl-N-trimethylsilylheptafluorobutyramide	DTXSID40379666	476	CC	4	2020-02-05	0.100623	10	MFHET	1	26944	1	93671	GC	Agilent 7890 GC w 7010 triple quadrupole	6.91427		21220_915_965_476_267_906_273_913_899_900_analysis_090920.xlsx	UC Data	3.477	Y
UCGCAAT1hS1A_GC 2/3	2020-02-04	N-Methyl-N-trimethylsilylheptafluorobutyramide	DTXSID40379666	476	T1	40	2020-02-05	0.270461	10	MFHET	1	34299	1	321600	GC	Agilent 7890 GC w 7010 triple quadrupole	6.92118		21220_915_965_476_267_906_273_913_899_900_analysis_090920.xlsx	UC Data	9.376	Y
UCGCAAT1hS1B_GC 2/3	2020-02-04	N-Methyl-N-trimethylsilylheptafluorobutyramide	DTXSID40379666	476	T1	40	2020-02-05	0.275029	10	MFHET	1	32412	1	309050	GC	Agilent 7890 GC w 7010 triple quadrupole	6.92078		21220_915_965_476_267_906_273_913_899_900_analysis_090920.xlsx	UC Data	9.535	Y
UCGCAAT1hS1C_GC 2/3	2020-02-05	N-Methyl-N-trimethylsilylheptafluorobutyramide	DTXSID40379666	476	T1	40	2020-02-05	0.266959	10	MFHET	1	38512	1	356420	GC	Agilent 7890 GC w 7010 triple quadrupole	6.91772		21220_915_965_476_267_906_273_913_899_900_analysis_090920.xlsx	UC Data	9.255	Y
UCGCAAT1hS1C_GC 2/3_dup	2020-02-05	N-Methyl-N-trimethylsilylheptafluorobutyramide	DTXSID40379666	476	T1	40	2020-02-05	0.28609	10	MFHET	1	36219	1	359270	GC	Agilent 7890 GC w 7010 triple quadrupole	6.91773		21220_915_965_476_267_906_273_913_899_900_analysis_090920.xlsx	UC Data	9.919	Y
UCGCAAT1hS2A_GC 2/3	2020-02-05	N-Methyl-N-trimethylsilylheptafluorobutyramide	DTXSID40379666	476	T1	40	2020-02-05	0	10	MFHET	1	33035	1	0	GC	Agilent 7890 GC w 7010 triple quadrupole	6.92117		21220_915_965_476_267_906_273_913_899_900_analysis_090920.xlsx	UC Data	0	JFW: Seems that test substance only in S1
UCGCAAT1hS2B_GC 2/3	2020-02-04	N-Methyl-N-trimethylsilylheptafluorobutyramide	DTXSID40379666	476	T1	40	2020-02-05	0	10	MFHET	1	35240	1	0	GC	Agilent 7890 GC w 7010 triple quadrupole	6.9177		21220_915_965_476_267_906_273_913_899_900_analysis_090920.xlsx	UC Data	0	JFW: Seems that test substance only in S1
UCGCAAT1hS2C_GC 2/3	2020-02-05	N-Methyl-N-trimethylsilylheptafluorobutyramide	DTXSID40379666	476	T1	40	2020-02-05	0	10	MFHET	1	33686	1	0	GC	Agilent 7890 GC w 7010 triple quadrupole	6.92078		21220_915_965_476_267_906_273_913_899_900_analysis_090920.xlsx	UC Data	0	JFW: Seems that test substance only in S1
UCGCAAT1hS3A_GC 2/3	2020-02-05	N-Methyl-N-trimethylsilylheptafluorobutyramide	DTXSID40379666	476	T1	40	2020-02-05	0	10	MFHET	1	29175	1	0	GC	Agilent 7890 GC w 7010 triple quadrupole	6.88998		21220_915_965_476_267_906_273_913_899_900_analysis_090920.xlsx	UC Data	0	JFW: Seems that test substance only in S1
UCGCAAT1hS3A_GC 2/3_dup	2020-02-05	N-Methyl-N-trimethylsilylheptafluorobutyramide	DTXSID40379666	476	T1	40	2020-02-05	0	10	MFHET	1	33170	1	0	GC	Agilent 7890 GC w 7010 triple quadrupole	7.08067		21220_915_965_476_267_906_273_913_899_900_analysis_090920.xlsx	UC Data	0	JFW: Seems that test substance only in S1
UCGCAAT1hS3B_GC 2/3	2020-02-05	N-Methyl-N-trimethylsilylheptafluorobutyramide	DTXSID40379666	476	T1	40	2020-02-05	0	10	MFHET	1	35167	1	0	GC	Agilent 7890 GC w 7010 triple quadrupole	7.08758		21220_915_965_476_267_906_273_913_899_900_analysis_090920.xlsx	UC Data	0	JFW: Seems that test substance only in S1
UCGCAAT1hS3C_GC 2/3	2020-02-05	N-Methyl-N-trimethylsilylheptafluorobutyramide	DTXSID40379666	476	T1	40	2020-02-05	0	10	MFHET	1	35634	1	0	GC	Agilent 7890 GC w 7010 triple quadrupole	6.92813		21220_915_965_476_267_906_273_913_899_900_analysis_090920.xlsx	UC Data	0	JFW: Seems that test substance only in S1
UCGCAAT5hS1A_GC 2/3	2020-02-05	N-Methyl-N-trimethylsilylheptafluorobutyramide	DTXSID40379666	476	T5	40	2020-02-05	0.264535	10	MFHET	1	38036	1	348810	GC	Agilent 7890 GC w 7010 triple quadrupole	6.92117		21220_915_965_476_267_906_273_913_899_900_analysis_090920.xlsx	UC Data	9.171	Y
UCGCAAT5hS1B_GC 2/3	2020-02-05	N-Methyl-N-trimethylsilylheptafluorobutyramide	DTXSID40379666	476	T5	40	2020-02-05	0.249197	10	MFHET	1	35474	1	306420	GC	Agilent 7890 GC w 7010 triple quadrupole	6.9212		21220_915_965_476_267_906_273_913_899_900_analysis_090920.xlsx	UC Data	8.638	Y
UCGCAAT5hS1C_GC 2/3	2020-02-05	N-Methyl-N-trimethylsilylheptafluorobutyramide	DTXSID40379666	476	T5	40	2020-02-05	0.24597	10	MFHET	1	31676	1	270050	GC	Agilent 7890 GC w 7010 triple quadrupole	6.92463		21220_915_965_476_267_906_273_913_899_900_analysis_090920.xlsx	UC Data	8.525	Y
UCGCAAT5hS2A_GC 2/3	2020-02-05	N-Methyl-N-trimethylsilylheptafluorobutyramide	DTXSID40379666	476	T5	40	2020-02-05	0	10	MFHET	1	38577	1	0	GC	Agilent 7890 GC w 7010 triple quadrupole	6.9697		21220_915_965_476_267_906_273_913_899_900_analysis_090920.xlsx	UC Data	0	JFW: Seems that test substance only in S1
UCGCAAT5hS2B_GC 2/3	2020-02-05	N-Methyl-N-trimethylsilylheptafluorobutyramide	DTXSID40379666	476	T5	40	2020-02-05	0	10	MFHET	1	36269	1	0	GC	Agilent 7890 GC w 7010 triple quadrupole	6.92467		21220_915_965_476_267_906_273_913_899_900_analysis_090920.xlsx	UC Data	0	JFW: Seems that test substance only in S1
UCGCAAT5hS2C_GC 2/3	2020-02-05	N-Methyl-N-trimethylsilylheptafluorobutyramide	DTXSID40379666	476	T5	40	2020-02-05	0	10	MFHET	1	36299	1	0	GC	Agilent 7890 GC w 7010 triple quadrupole	6.92425		21220_915_965_476_267_906_273_913_899_900_analysis_090920.xlsx	UC Data	0	JFW: Seems that test substance only in S1
UCGCAAT5hS3A_GC 2/3	2020-02-05	N-Methyl-N-trimethylsilylheptafluorobutyramide	DTXSID40379666	476	T5	40	2020-02-05	0	10	MFHET	1	33682	1	0	GC	Agilent 7890 GC w 7010 triple quadrupole	6.9177		21220_915_965_476_267_906_273_913_899_900_analysis_090920.xlsx	UC Data	0	JFW: Seems that test substance only in S1
UCGCAAT5hS3A_GC 2/3_dup	2020-02-05	N-Methyl-N-trimethylsilylheptafluorobutyramide	DTXSID40379666	476	T5	40	2020-02-05	0	10	MFHET	1	34900	1	0	GC	Agilent 7890 GC w 7010 triple quadrupole	6.70973		21220_915_965_476_267_906_273_913_899_900_analysis_090920.xlsx	UC Data	0	JFW: Seems that test substance only in S1
UCGCAAT5hS3B_GC 2/3	2020-02-05	N-Methyl-N-trimethylsilylheptafluorobutyramide	DTXSID40379666	476	T5	40	2020-02-05	0	10	MFHET	1	36119	1	0	GC	Agilent 7890 GC w 7010 triple quadrupole	6.91385		21220_915_965_476_267_906_273_913_899_900_analysis_090920.xlsx	UC Data	0	JFW: Seems that test substance only in S1
UCGCAAT5hS3C_GC 2/3	2020-02-05	N-Methyl-N-trimethylsilylheptafluorobutyramide	DTXSID40379666	476	T5	40	2020-02-05	0	10	MFHET	1	32667	1	0	GC	Agilent 7890 GC w 7010 triple quadrupole	6.90733		21220_915_965_476_267_906_273_913_899_900_analysis_090920.xlsx	UC Data	0	JFW: Seems that test substance only in S1
QCUCGCAACC11_1/30/20_GC 2/3	2020-02-05	Heptafluorobutanol	DTXSID4059914	915	CC	4	2020-02-05	0.165658	10	BET	1	37215	1	205340	GC	Agilent 7890 GC w 7010 triple quadrupole	5.58413		21220_915_965_476_267_906_273_913_899_900_analysis_090920.xlsx	UC Data	5.518	Y
QCUCGCAACC4_1/30/20_GC 2/3	2020-02-05	Heptafluorobutanol	DTXSID4059914	915	CC	4	2020-02-05	0.00176286	10	BET	1	37408	1	2194.5	GC	Agilent 7890 GC w 7010 triple quadrupole	5.59578		21220_915_965_476_267_906_273_913_899_900_analysis_090920.xlsx	UC Data	0.05866	Y
QCUCGCAACC8_1/30/20_GC 2/3	2020-02-05	Heptafluorobutanol	DTXSID4059914	915	CC	4	2020-02-05	0.0413405	10	BET	1	38097	1	52422	GC	Agilent 7890 GC w 7010 triple quadrupole	5.58805		21220_915_965_476_267_906_273_913_899_900_analysis_090920.xlsx	UC Data	1.376	Y
UCGCAAAFS1A_GC 2/3	2020-02-05	Heptafluorobutanol	DTXSID4059914	915	AF	8	2020-02-05	0.0585227	10	BET	1	44276	1	86254	GC	Agilent 7890 GC w 7010 triple quadrupole	5.56083		21220_915_965_476_267_906_273_913_899_900_analysis_090920.xlsx	UC Data	1.948	JFW: Seems that test substance only in S3
UCGCAAAFS1B_GC 2/3	2020-02-05	Heptafluorobutanol	DTXSID4059914	915	AF	8	2020-02-05	0.0578433	10	BET	1	27629	1	53199	GC	Agilent 7890 GC w 7010 triple quadrupole	5.46747		21220_915_965_476_267_906_273_913_899_900_analysis_090920.xlsx	UC Data	1.925	JFW: Seems that test substance only in S3
UCGCAAAFS1C_GC 2/3	2020-02-05	Heptafluorobutanol	DTXSID4059914	915	AF	8	2020-02-05	0.0506497	10	BET	1	34358	1	57926	GC	Agilent 7890 GC w 7010 triple quadrupole	5.4908		21220_915_965_476_267_906_273_913_899_900_analysis_090920.xlsx	UC Data	1.686	JFW: Seems that test substance only in S3
UCGCAAAFS2A_GC 2/3	2020-02-05	Heptafluorobutanol	DTXSID4059914	915	AF	8	2020-02-05	0.0660308	10	BET	1	43521	1	95665	GC	Agilent 7890 GC w 7010 triple quadrupole	5.5919		21220_915_965_476_267_906_273_913_899_900_analysis_090920.xlsx	UC Data	2.198	JFW: Seems that test substance only in S3
UCGCAAAFS2B_GC 2/3	2020-02-05	Heptafluorobutanol	DTXSID4059914	915	AF	8	2020-02-05	0.0547694	10	BET	1	47307	1	86246	GC	Agilent 7890 GC w 7010 triple quadrupole	5.59583		21220_915_965_476_267_906_273_913_899_900_analysis_090920.xlsx	UC Data	1.823	JFW: Seems that test substance only in S3
UCGCAAAFS2C_GC 2/3	2020-02-05	Heptafluorobutanol	DTXSID4059914	915	AF	8	2020-02-05	0.0505526	10	BET	1	35262	1	59337	GC	Agilent 7890 GC w 7010 triple quadrupole	5.47135		21220_915_965_476_267_906_273_913_899_900_analysis_090920.xlsx	UC Data	1.683	JFW: Seems that test substance only in S3
UCGCAAAFS3A_GC 2/3	2020-02-05	Heptafluorobutanol	DTXSID4059914	915	AF	8	2020-02-05	0.398392	10	BET	1	43125	1	572970	GC	Agilent 7890 GC w 7010 triple quadrupole	5.5725		21220_915_965_476_267_906_273_913_899_900_analysis_090920.xlsx	UC Data	13.29	Y
UCGCAAAFS3B_GC 2/3	2020-02-05	Heptafluorobutanol	DTXSID4059914	915	AF	8	2020-02-05	0.414225	10	BET	1	45855	1	633500	GC	Agilent 7890 GC w 7010 triple quadrupole	5.59968		21220_915_965_476_267_906_273_913_899_900_analysis_090920.xlsx	UC Data	13.82	Y
UCGCAAAFS3C_GC 2/3	2020-02-05	Heptafluorobutanol	DTXSID4059914	915	AF	8	2020-02-05	0.388501	10	BET	1	48220	1	624710	GC	Agilent 7890 GC w 7010 triple quadrupole	5.59972		21220_915_965_476_267_906_273_913_899_900_analysis_090920.xlsx	UC Data	12.96	Y
UCGCAACC1_1/29/20_GC 2/3	2020-02-04	Heptafluorobutanol	DTXSID4059914	915	CC	4	2020-02-05	0.00137643	10	BET	1	42024	1	1924.9	GC	Agilent 7890 GC w 7010 triple quadrupole	5.58025		21220_915_965_476_267_906_273_913_899_900_analysis_090920.xlsx	UC Data	0.0458	Y
UCGCAACC1_1/29/20_GC 2/3	2020-02-05	Heptafluorobutanol	DTXSID4059914	915	CC	4	2020-02-05	0.00150047	10	BET	1	27298	1	1363	GC	Agilent 7890 GC w 7010 triple quadrupole	5.55305		21220_915_965_476_267_906_273_913_899_900_analysis_090920.xlsx	UC Data	0.04993	Y
UCGCAACC10_1/29/20_GC 2/3	2020-02-04	Heptafluorobutanol	DTXSID4059914	915	CC	4	2020-02-05	0.114627	10	BET	1	31361	1	119700	GC	Agilent 7890 GC w 7010 triple quadrupole	5.47528		21220_915_965_476_267_906_273_913_899_900_analysis_090920.xlsx	UC Data	3.817	Y
UCGCAACC10_1/29/20_GC 2/3	2020-02-05	Heptafluorobutanol	DTXSID4059914	915	CC	4	2020-02-05	0.12261	10	BET	1	34426	1	140550	GC	Agilent 7890 GC w 7010 triple quadrupole	5.52968		21220_915_965_476_267_906_273_913_899_900_analysis_090920.xlsx	UC Data	4.083	Y
UCGCAACC11_1/29/20_GC 2/3	2020-02-04	Heptafluorobutanol	DTXSID4059914	915	CC	4	2020-02-05	0.176989	10	BET	1	40243	1	237250	GC	Agilent 7890 GC w 7010 triple quadrupole	5.58413		21220_915_965_476_267_906_273_913_899_900_analysis_090920.xlsx	UC Data	5.895	Y
UCGCAACC11_1/29/20_GC 2/3	2020-02-05	Heptafluorobutanol	DTXSID4059914	915	CC	4	2020-02-05	0.185629	10	BET	1	39081	1	241650	GC	Agilent 7890 GC w 7010 triple quadrupole	5.59972		21220_915_965_476_267_906_273_913_899_900_analysis_090920.xlsx	UC Data	6.183	Y
UCGCAACC12_1/29/20_GC 2/3	2020-02-04	Heptafluorobutanol	DTXSID4059914	915	CC	4	2020-02-05	0.381309	10	BET	1	39746	1	505380	GC	Agilent 7890 GC w 7010 triple quadrupole	5.61527		21220_915_965_476_267_906_273_913_899_900_analysis_090920.xlsx	UC Data	12.72	Y
UCGCAACC12_1/29/20_GC 2/3	2020-02-05	Heptafluorobutanol	DTXSID4059914	915	CC	4	2020-02-05	0.412907	10	BET	1	38123	1	525000	GC	Agilent 7890 GC w 7010 triple quadrupole	5.58802		21220_915_965_476_267_906_273_913_899_900_analysis_090920.xlsx	UC Data	13.77	Y
UCGCAACC13_1/29/20_GC 2/3	2020-02-04	Heptafluorobutanol	DTXSID4059914	915	CC	4	2020-02-05	0.629297	10	BET	1	43579	1	915730	GC	Agilent 7890 GC w 7010 triple quadrupole	5.60747		21220_915_965_476_267_906_273_913_899_900_analysis_090920.xlsx	UC Data	21.01	Y
UCGCAACC13_1/29/20_GC 2/3	2020-02-05	Heptafluorobutanol	DTXSID4059914	915	CC	4	2020-02-05	0.576967	10	BET	1	46205	1	889920	GC	Agilent 7890 GC w 7010 triple quadrupole	5.59578		21220_915_965_476_267_906_273_913_899_900_analysis_090920.xlsx	UC Data	19.26	Y
UCGCAACC13_1/29/20_GC 2/3	2020-02-05	Heptafluorobutanol	DTXSID4059914	915	CC	4	2020-02-05	0.719743	10	BET	1	35399	1	851150	GC	Agilent 7890 GC w 7010 triple quadrupole	5.58805		21220_915_965_476_267_906_273_913_899_900_analysis_090920.xlsx	UC Data	24.04	Y
UCGCAACC14_1/29/20_GC 2/3	2020-02-04	Heptafluorobutanol	DTXSID4059914	915	CC	4	2020-02-05	0.886345	10	BET	1	41425	1	1227700	GC	Agilent 7890 GC w 7010 triple quadrupole	5.59972		21220_915_965_476_267_906_273_913_899_900_analysis_090920.xlsx	UC Data	29.64	Y
UCGCAACC14_1/29/20_GC 2/3	2020-02-05	Heptafluorobutanol	DTXSID4059914	915	CC	4	2020-02-05	0.955598	10	BET	1	37831	1	1209300	GC	Agilent 7890 GC w 7010 triple quadrupole	5.59192		21220_915_965_476_267_906_273_913_899_900_analysis_090920.xlsx	UC Data	31.97	Y
UCGCAACC15_1/29/20_GC 2/3	2020-02-04	Heptafluorobutanol	DTXSID4059914	915	CC	4	2020-02-05	1.24356	10	BET	1	41594	1	1732900	GC	Agilent 7890 GC w 7010 triple quadrupole	5.58413		21220_915_965_476_267_906_273_913_899_900_analysis_090920.xlsx	UC Data	41.66	Y
UCGCAACC15_1/29/20_GC 2/3	2020-02-05	Heptafluorobutanol	DTXSID4059914	915	CC	4	2020-02-05	1.27671	10	BET	1	42333	1	1811000	GC	Agilent 7890 GC w 7010 triple quadrupole	5.5997		21220_915_965_476_267_906_273_913_899_900_analysis_090920.xlsx	UC Data	42.78	Y
UCGCAACC2_1/29/20_GC 2/3	2020-02-04	Heptafluorobutanol	DTXSID4059914	915	CC	4	2020-02-05	0.00213672	10	BET	1	34962	1	2486	GC	Agilent 7890 GC w 7010 triple quadrupole	5.58415		21220_915_965_476_267_906_273_913_899_900_analysis_090920.xlsx	UC Data	0.07111	Y
UCGCAACC2_1/29/20_GC 2/3	2020-02-05	Heptafluorobutanol	DTXSID4059914	915	CC	4	2020-02-05	0.00195792	10	BET	1	30145	1	1964.1	GC	Agilent 7890 GC w 7010 triple quadrupole	5.56078		21220_915_965_476_267_906_273_913_899_900_analysis_090920.xlsx	UC Data	0.06516	Y
UCGCAACC3_1/29/20_GC 2/3	2020-02-04	Heptafluorobutanol	DTXSID4059914	915	CC	4	2020-02-05	0.0041846	10	BET	1	41573	1	5789.3	GC	Agilent 7890 GC w 7010 triple quadrupole	5.58023		21220_915_965_476_267_906_273_913_899_900_analysis_090920.xlsx	UC Data	0.1393	Y
UCGCAACC3_1/29/20_GC 2/3	2020-02-04	Heptafluorobutanol	DTXSID4059914	915	CC	4	2020-02-05	0.00458754	10	BET	1	39784	1	6073.6	GC	Agilent 7890 GC w 7010 triple quadrupole	5.59968		21220_915_965_476_267_906_273_913_899_900_analysis_090920.xlsx	UC Data	0.1527	Y
UCGCAACC3_1/29/20_GC 2/3	2020-02-05	Heptafluorobutanol	DTXSID4059914	915	CC	4	2020-02-05	0.00601801	10	BET	1	34867	1	6982.7	GC	Agilent 7890 GC w 7010 triple quadrupole	5.55305		21220_915_965_476_267_906_273_913_899_900_analysis_090920.xlsx	UC Data	0.2003	Y
UCGCAACC4_1/29/20_GC 2/3	2020-02-04	Heptafluorobutanol	DTXSID4059914	915	CC	4	2020-02-05	0.00791417	10	BET	1	45766	1	12053	GC	Agilent 7890 GC w 7010 triple quadrupole	5.61527		21220_915_965_476_267_906_273_913_899_900_analysis_090920.xlsx	UC Data	0.2634	Y
UCGCAACC4_1/29/20_GC 2/3	2020-02-05	Heptafluorobutanol	DTXSID4059914	915	CC	4	2020-02-05	0.00691372	10	BET	1	39647	1	9121.9	GC	Agilent 7890 GC w 7010 triple quadrupole	5.56858		21220_915_965_476_267_906_273_913_899_900_analysis_090920.xlsx	UC Data	0.2301	Y
UCGCAACC5_1/29/20_GC 2/3	2020-02-04	Heptafluorobutanol	DTXSID4059914	915	CC	4	2020-02-05	0.0132575	10	BET	1	44708	1	19725	GC	Agilent 7890 GC w 7010 triple quadrupole	5.61135		21220_915_965_476_267_906_273_913_899_900_analysis_090920.xlsx	UC Data	0.4412	Y
UCGCAACC5_1/29/20_GC 2/3	2020-02-05	Heptafluorobutanol	DTXSID4059914	915	CC	4	2020-02-05	0.0128271	10	BET	1	39778	1	16980	GC	Agilent 7890 GC w 7010 triple quadrupole	5.58805		21220_915_965_476_267_906_273_913_899_900_analysis_090920.xlsx	UC Data	0.4269	Y
UCGCAACC6_1/29/20_GC 2/3	2020-02-04	Heptafluorobutanol	DTXSID4059914	915	CC	4	2020-02-05	0.0157423	10	BET	1	39345	1	20613	GC	Agilent 7890 GC w 7010 triple quadrupole	5.57248		21220_915_965_476_267_906_273_913_899_900_analysis_090920.xlsx	UC Data	0.5239	Y
UCGCAACC6_1/29/20_GC 2/3	2020-02-05	Heptafluorobutanol	DTXSID4059914	915	CC	4	2020-02-05	0.0179745	10	BET	1	43925	1	26276	GC	Agilent 7890 GC w 7010 triple quadrupole	5.58413		21220_915_965_476_267_906_273_913_899_900_analysis_090920.xlsx	UC Data	0.5982	Y
UCGCAACC6_1/29/20_GC 2/3	2020-02-05	Heptafluorobutanol	DTXSID4059914	915	CC	4	2020-02-05	0.0205871	10	BET	1	40366	1	27657	GC	Agilent 7890 GC w 7010 triple quadrupole	5.58802		21220_915_965_476_267_906_273_913_899_900_analysis_090920.xlsx	UC Data	0.6852	Y
UCGCAACC7_1/29/20_GC 2/3	2020-02-04	Heptafluorobutanol	DTXSID4059914	915	CC	4	2020-02-05	0.0277998	10	BET	1	41775	1	38652	GC	Agilent 7890 GC w 7010 triple quadrupole	5.60358		21220_915_965_476_267_906_273_913_899_900_analysis_090920.xlsx	UC Data	0.9252	Y
UCGCAACC7_1/29/20_GC 2/3	2020-02-05	Heptafluorobutanol	DTXSID4059914	915	CC	4	2020-02-05	0.0283056	10	BET	1	40270	1	37937	GC	Agilent 7890 GC w 7010 triple quadrupole	5.5725		21220_915_965_476_267_906_273_913_899_900_analysis_090920.xlsx	UC Data	0.9421	Y
UCGCAACC8_1/29/20_GC 2/3	2020-02-04	Heptafluorobutanol	DTXSID4059914	915	CC	4	2020-02-05	0.0441379	10	BET	1	40146	1	58980	GC	Agilent 7890 GC w 7010 triple quadrupole	5.60748		21220_915_965_476_267_906_273_913_899_900_analysis_090920.xlsx	UC Data	1.469	Y
UCGCAACC8_1/29/20_GC 2/3	2020-02-05	Heptafluorobutanol	DTXSID4059914	915	CC	4	2020-02-05	0.0522273	10	BET	1	39443	1	68571	GC	Agilent 7890 GC w 7010 triple quadrupole	5.58413		21220_915_965_476_267_906_273_913_899_900_analysis_090920.xlsx	UC Data	1.738	Y
UCGCAACC9_1/29/20_GC 2/3	2020-02-04	Heptafluorobutanol	DTXSID4059914	915	CC	4	2020-02-05	0.0811917	10	BET	1	39707	1	107330	GC	Agilent 7890 GC w 7010 triple quadrupole	5.5919		21220_915_965_476_267_906_273_913_899_900_analysis_090920.xlsx	UC Data	2.703	Y
UCGCAACC9_1/29/20_GC 2/3	2020-02-05	Heptafluorobutanol	DTXSID4059914	915	CC	4	2020-02-05	0.0878897	10	BET	1	36116	1	105680	GC	Agilent 7890 GC w 7010 triple quadrupole	5.58417		21220_915_965_476_267_906_273_913_899_900_analysis_090920.xlsx	UC Data	2.926	Y
UCGCAACC9_1/29/20_GC 2/3	2020-02-05	Heptafluorobutanol	DTXSID4059914	915	CC	4	2020-02-05	0.0816981	10	BET	1	40437	1	109980	GC	Agilent 7890 GC w 7010 triple quadrupole	5.57638		21220_915_965_476_267_906_273_913_899_900_analysis_090920.xlsx	UC Data	2.72	Y
UCGCAAT1hS1A_GC 2/3	2020-02-04	Heptafluorobutanol	DTXSID4059914	915	T1	40	2020-02-05	0	10	BET	1	42279	1	0	GC	Agilent 7890 GC w 7010 triple quadrupole	5.1797		21220_915_965_476_267_906_273_913_899_900_analysis_090920.xlsx	UC Data	0	JFW: Seems that test substance only in S3
UCGCAAT1hS1B_GC 2/3	2020-02-04	Heptafluorobutanol	DTXSID4059914	915	T1	40	2020-02-05	0	10	BET	1	45252	1	0	GC	Agilent 7890 GC w 7010 triple quadrupole	5.16417		21220_915_965_476_267_906_273_913_899_900_analysis_090920.xlsx	UC Data	0	JFW: Seems that test substance only in S3
UCGCAAT1hS1C_GC 2/3	2020-02-05	Heptafluorobutanol	DTXSID4059914	915	T1	40	2020-02-05	0	10	BET	1	48899	1	0	GC	Agilent 7890 GC w 7010 triple quadrupole	5.22247		21220_915_965_476_267_906_273_913_899_900_analysis_090920.xlsx	UC Data	0	JFW: Seems that test substance only in S3
UCGCAAT1hS1C_GC 2/3_dup	2020-02-05	Heptafluorobutanol	DTXSID4059914	915	T1	40	2020-02-05	0	10	BET	1	48880	1	0	GC	Agilent 7890 GC w 7010 triple quadrupole	5.23027		21220_915_965_476_267_906_273_913_899_900_analysis_090920.xlsx	UC Data	0	JFW: Seems that test substance only in S3
UCGCAAT1hS2A_GC 2/3	2020-02-05	Heptafluorobutanol	DTXSID4059914	915	T1	40	2020-02-05	0	10	BET	1	45430	1	0	GC	Agilent 7890 GC w 7010 triple quadrupole	5.19523		21220_915_965_476_267_906_273_913_899_900_analysis_090920.xlsx	UC Data	0	JFW: Seems that test substance only in S3
UCGCAAT1hS2B_GC 2/3	2020-02-04	Heptafluorobutanol	DTXSID4059914	915	T1	40	2020-02-05	0	10	BET	1	42273	1	0	GC	Agilent 7890 GC w 7010 triple quadrupole	5.19913		21220_915_965_476_267_906_273_913_899_900_analysis_090920.xlsx	UC Data	0	JFW: Seems that test substance only in S3
UCGCAAT1hS2C_GC 2/3	2020-02-05	Heptafluorobutanol	DTXSID4059914	915	T1	40	2020-02-05	0	10	BET	1	40773	1	0	GC	Agilent 7890 GC w 7010 triple quadrupole	5.6386		21220_915_965_476_267_906_273_913_899_900_analysis_090920.xlsx	UC Data	0	JFW: Seems that test substance only in S3
UCGCAAT1hS3A_GC 2/3	2020-02-05	Heptafluorobutanol	DTXSID4059914	915	T1	40	2020-02-05	0.205092	10	BET	1	38390	1	262300	GC	Agilent 7890 GC w 7010 triple quadrupole	5.59192		21220_915_965_476_267_906_273_913_899_900_analysis_090920.xlsx	UC Data	6.833	Y
UCGCAAT1hS3A_GC 2/3_dup	2020-02-05	Heptafluorobutanol	DTXSID4059914	915	T1	40	2020-02-05	0.179883	10	BET	1	45206	1	270870	GC	Agilent 7890 GC w 7010 triple quadrupole	5.59972		21220_915_965_476_267_906_273_913_899_900_analysis_090920.xlsx	UC Data	5.992	Y
UCGCAAT1hS3B_GC 2/3	2020-02-05	Heptafluorobutanol	DTXSID4059914	915	T1	40	2020-02-05	0.192582	10	BET	1	46610	1	299020	GC	Agilent 7890 GC w 7010 triple quadrupole	5.59968		21220_915_965_476_267_906_273_913_899_900_analysis_090920.xlsx	UC Data	6.415	Y
UCGCAAT1hS3C_GC 2/3	2020-02-05	Heptafluorobutanol	DTXSID4059914	915	T1	40	2020-02-05	0.181411	10	BET	1	46635	1	281800	GC	Agilent 7890 GC w 7010 triple quadrupole	5.54915		21220_915_965_476_267_906_273_913_899_900_analysis_090920.xlsx	UC Data	6.043	Y
UCGCAAT5hS1A_GC 2/3	2020-02-05	Heptafluorobutanol	DTXSID4059914	915	T5	40	2020-02-05	0	10	BET	1	49526	1	0	GC	Agilent 7890 GC w 7010 triple quadrupole	5.07857		21220_915_965_476_267_906_273_913_899_900_analysis_090920.xlsx	UC Data	0	JFW: Seems that test substance only in S3
UCGCAAT5hS1B_GC 2/3	2020-02-05	Heptafluorobutanol	DTXSID4059914	915	T5	40	2020-02-05	0	10	BET	1	45385	1	0	GC	Agilent 7890 GC w 7010 triple quadrupole	5.22638		21220_915_965_476_267_906_273_913_899_900_analysis_090920.xlsx	UC Data	0	JFW: Seems that test substance only in S3
UCGCAAT5hS1C_GC 2/3	2020-02-05	Heptafluorobutanol	DTXSID4059914	915	T5	40	2020-02-05	0	10	BET	1	44371	1	0	GC	Agilent 7890 GC w 7010 triple quadrupole	5.08245		21220_915_965_476_267_906_273_913_899_900_analysis_090920.xlsx	UC Data	0	JFW: Seems that test substance only in S3
UCGCAAT5hS2A_GC 2/3	2020-02-05	Heptafluorobutanol	DTXSID4059914	915	T5	40	2020-02-05	0	10	BET	1	46946	1	0	GC	Agilent 7890 GC w 7010 triple quadrupole	5.65023		21220_915_965_476_267_906_273_913_899_900_analysis_090920.xlsx	UC Data	0	JFW: Seems that test substance only in S3
UCGCAAT5hS2B_GC 2/3	2020-02-05	Heptafluorobutanol	DTXSID4059914	915	T5	40	2020-02-05	0	10	BET	1	44216	1	0	GC	Agilent 7890 GC w 7010 triple quadrupole	5.16805		21220_915_965_476_267_906_273_913_899_900_analysis_090920.xlsx	UC Data	0	JFW: Seems that test substance only in S3
UCGCAAT5hS2C_GC 2/3	2020-02-05	Heptafluorobutanol	DTXSID4059914	915	T5	40	2020-02-05	0	10	BET	1	48160	1	0	GC	Agilent 7890 GC w 7010 triple quadrupole	5.27305		21220_915_965_476_267_906_273_913_899_900_analysis_090920.xlsx	UC Data	0	JFW: Seems that test substance only in S3
UCGCAAT5hS3A_GC 2/3	2020-02-05	Heptafluorobutanol	DTXSID4059914	915	T5	40	2020-02-05	0.165949	10	BET	1	45159	1	249610	GC	Agilent 7890 GC w 7010 triple quadrupole	5.60357		21220_915_965_476_267_906_273_913_899_900_analysis_090920.xlsx	UC Data	5.527	Y
UCGCAAT5hS3A_GC 2/3_dup	2020-02-05	Heptafluorobutanol	DTXSID4059914	915	T5	40	2020-02-05	0.174488	10	BET	1	42127	1	244840	GC	Agilent 7890 GC w 7010 triple quadrupole	5.58805		21220_915_965_476_267_906_273_913_899_900_analysis_090920.xlsx	UC Data	5.812	Y
UCGCAAT5hS3B_GC 2/3	2020-02-05	Heptafluorobutanol	DTXSID4059914	915	T5	40	2020-02-05	0.152804	10	BET	1	44996	1	228990	GC	Agilent 7890 GC w 7010 triple quadrupole	5.56862		21220_915_965_476_267_906_273_913_899_900_analysis_090920.xlsx	UC Data	5.089	Y
UCGCAAT5hS3C_GC 2/3	2020-02-05	Heptafluorobutanol	DTXSID4059914	915	T5	40	2020-02-05	0.152587	10	BET	1	43830	1	222740	GC	Agilent 7890 GC w 7010 triple quadrupole	5.57638		21220_915_965_476_267_906_273_913_899_900_analysis_090920.xlsx	UC Data	5.082	Y
UCCC15	2021-10-06	1H,1H-Perfluorooctylamine	DTXSID50184723	30521	CC	1	2021-10-06	5	10	MFBET	1	38318	NA	1327400	GCMS	Agilent 8890 GC w 7010 triple quadrupole	Analyte RT: 7.42473 ISTD RT: 8.16577	7010_3_102721008.D	UC_503_507_516_501_505_521_510_120721.xlsx	7bData	34.64	Y
UCCC14	2021-10-06	1H,1H-Perfluorooctylamine	DTXSID50184723	30521	CC	1	2021-10-06	3.5	10	MFBET	1	33422	NA	1153800	GCMS	Agilent 8890 GC w 7010 triple quadrupole	Analyte RT: 7.43562 ISTD RT: 8.17012	7010_3_102721009.D	UC_503_507_516_501_505_521_510_120721.xlsx	7bData	34.52	Y
UCCC13	2021-10-06	1H,1H-Perfluorooctylamine	DTXSID50184723	30521	CC	1	2021-10-06	2.5	10	MFBET	1	36758	NA	684460	GCMS	Agilent 8890 GC w 7010 triple quadrupole	Analyte RT: 7.43343 ISTD RT: 8.17012	7010_3_102721010.D	UC_503_507_516_501_505_521_510_120721.xlsx	7bData	18.62	Y
UCCC12	2021-10-06	1H,1H-Perfluorooctylamine	DTXSID50184723	30521	CC	1	2021-10-06	1.5	10	MFBET	1	34875	NA	391570	GCMS	Agilent 8890 GC w 7010 triple quadrupole	Analyte RT: 7.4378 ISTD RT: 8.17882	7010_3_102721011.D	UC_503_507_516_501_505_521_510_120721.xlsx	7bData	11.23	Y
UCCC11	2021-10-06	1H,1H-Perfluorooctylamine	DTXSID50184723	30521	CC	1	2021-10-06	0.8	10	MFBET	1	35762	NA	192430	GCMS	Agilent 8890 GC w 7010 triple quadrupole	Analyte RT: 7.43997 ISTD RT: 8.17228	7010_3_102721012.D	UC_503_507_516_501_505_521_510_120721.xlsx	7bData	5.381	Y
UCCC10	2021-10-06	1H,1H-Perfluorooctylamine	DTXSID50184723	30521	CC	1	2021-10-06	0.5	10	MFBET	1	34721	NA	131150	GCMS	Agilent 8890 GC w 7010 triple quadrupole	Analyte RT: 7.42692 ISTD RT: 8.16577	7010_3_102721013.D	UC_503_507_516_501_505_521_510_120721.xlsx	7bData	3.777	Y
UCCC9	2021-10-06	1H,1H-Perfluorooctylamine	DTXSID50184723	30521	CC	1	2021-10-06	0.35	10	MFBET	1	34244	NA	92299	GCMS	Agilent 8890 GC w 7010 triple quadrupole	Analyte RT: 7.4378 ISTD RT: 8.17228	7010_3_102721014.D	UC_503_507_516_501_505_521_510_120721.xlsx	7bData	2.695	Y
UCCC8	2021-10-06	1H,1H-Perfluorooctylamine	DTXSID50184723	30521	CC	1	2021-10-06	0.2	10	MFBET	1	7.7897	NA	0	GCMS	Agilent 8890 GC w 7010 triple quadrupole	Analyte RT: 7.42257 ISTD RT: 8.17882	7010_3_102721015.D	UC_503_507_516_501_505_521_510_120721.xlsx	7bData	0	Excluded for ISTD Peak smaller than 10
UCCC7	2021-10-06	1H,1H-Perfluorooctylamine	DTXSID50184723	30521	CC	1	2021-10-06	0.125	10	MFBET	1	35340	NA	32958	GCMS	Agilent 8890 GC w 7010 triple quadrupole	Analyte RT: 7.42257 ISTD RT: 8.16577	7010_3_102721016.D	UC_503_507_516_501_505_521_510_120721.xlsx	7bData	0.9326	Y
UCCC6	2021-10-06	1H,1H-Perfluorooctylamine	DTXSID50184723	30521	CC	1	2021-10-06	0.08	10	MFBET	1	36229	NA	20553	GCMS	Agilent 8890 GC w 7010 triple quadrupole	Analyte RT: 7.41603 ISTD RT: 8.16142	7010_3_102721017.D	UC_503_507_516_501_505_521_510_120721.xlsx	7bData	0.5673	Y
UCCC5	2021-10-06	1H,1H-Perfluorooctylamine	DTXSID50184723	30521	CC	1	2021-10-06	0.05	10	MFBET	1	35868	NA	12447	GCMS	Agilent 8890 GC w 7010 triple quadrupole	Analyte RT: 7.42473 ISTD RT: 8.16142	7010_3_102721018.D	UC_503_507_516_501_505_521_510_120721.xlsx	7bData	0.347	Y
UCCC4	2021-10-06	1H,1H-Perfluorooctylamine	DTXSID50184723	30521	CC	1	2021-10-06	0.03	10	MFBET	1	35738	NA	7364.5	GCMS	Agilent 8890 GC w 7010 triple quadrupole	Analyte RT: 7.41603 ISTD RT: 8.16577	7010_3_102721019.D	UC_503_507_516_501_505_521_510_120721.xlsx	7bData	0.2061	Y
UCCC3	2021-10-06	1H,1H-Perfluorooctylamine	DTXSID50184723	30521	CC	1	2021-10-06	0.02	10	MFBET	1	35830	NA	5629.1	GCMS	Agilent 8890 GC w 7010 triple quadrupole	Analyte RT: 7.43343 ISTD RT: 8.17228	7010_3_102721020.D	UC_503_507_516_501_505_521_510_120721.xlsx	7bData	0.1571	Y
UCCC2	2021-10-06	1H,1H-Perfluorooctylamine	DTXSID50184723	30521	CC	1	2021-10-06	0.012	10	MFBET	1	33476	NA	3325	GCMS	Agilent 8890 GC w 7010 triple quadrupole	Analyte RT: 7.42038 ISTD RT: 8.15488	7010_3_102721021.D	UC_503_507_516_501_505_521_510_120721.xlsx	7bData	0.09932	Y
UCCC1	2021-10-06	1H,1H-Perfluorooctylamine	DTXSID50184723	30521	CC	1	2021-10-06	0.007	10	MFBET	1	35860	NA	2214.3	GCMS	Agilent 8890 GC w 7010 triple quadrupole	Analyte RT: 7.45737 ISTD RT: 8.17012	7010_3_102721022.D	UC_503_507_516_501_505_521_510_120721.xlsx	7bData	0.06175	Y
UCCC spike	2021-10-06	1H,1H-Perfluorooctylamine	DTXSID50184723	30521	CC	1	2021-10-06	0	10	MFBET	1	36162	NA	0	GCMS	Agilent 8890 GC w 7010 triple quadrupole	Analyte RT: 7.42257 ISTD RT: 8.13532	7010_3_102721000.D	UC_503_507_516_501_505_521_510_120721.xlsx	7bData	0	Y
UCCC spike	2021-10-06	1H,1H-Perfluorooctylamine	DTXSID50184723	30521	CC	1	2021-10-06	0	10	MFBET	1	38931	NA	0	GCMS	Agilent 8890 GC w 7010 triple quadrupole	Analyte RT: 7.43345 ISTD RT: 8.16577	7010_3_102721001.D	UC_503_507_516_501_505_521_510_120721.xlsx	7bData	0	Y
UCCC spike	2021-10-06	1H,1H-Perfluorooctylamine	DTXSID50184723	30521	CC	1	2021-10-06	0	10	MFBET	1	38624	NA	0	GCMS	Agilent 8890 GC w 7010 triple quadrupole	Analyte RT: 7.42257 ISTD RT: 8.17228	7010_3_102721002.D	UC_503_507_516_501_505_521_510_120721.xlsx	7bData	0	Y
UCCC spike	2021-10-06	1H,1H-Perfluorooctylamine	DTXSID50184723	30521	CC	1	2021-10-06	0	10	MFBET	1	38204	NA	0	GCMS	Agilent 8890 GC w 7010 triple quadrupole	Analyte RT: 7.42038 ISTD RT: 8.17012	7010_3_102721003.D	UC_503_507_516_501_505_521_510_120721.xlsx	7bData	0	Y
UCCC spike	2021-10-06	1H,1H-Perfluorooctylamine	DTXSID50184723	30521	CC	1	2021-10-06	0	10	MFBET	1	38708	NA	0	GCMS	Agilent 8890 GC w 7010 triple quadrupole	Analyte RT: 7.42038 ISTD RT: 8.16793	7010_3_102721004.D	UC_503_507_516_501_505_521_510_120721.xlsx	7bData	0	Y
UCCC spike	2021-10-06	1H,1H-Perfluorooctylamine	DTXSID50184723	30521	CC	1	2021-10-06	0	10	MFBET	1	36459	NA	0	GCMS	Agilent 8890 GC w 7010 triple quadrupole	Analyte RT: 7.41822 ISTD RT: 8.16577	7010_3_102721023.D	UC_503_507_516_501_505_521_510_120721.xlsx	7bData	0	Y
UCCC spike	2021-10-06	1H,1H-Perfluorooctylamine	DTXSID50184723	30521	CC	1	2021-10-06	0	10	MFBET	1	35902	NA	0	GCMS	Agilent 8890 GC w 7010 triple quadrupole	Analyte RT: 7.42473 ISTD RT: 8.13748	7010_3_102821000.D	UC_503_507_516_501_505_521_510_120721.xlsx	7bData	0	Y
UCCC spike	2021-10-06	1H,1H-Perfluorooctylamine	DTXSID50184723	30521	CC	1	2021-10-06	0	10	MFBET	1	37927	NA	0	GCMS	Agilent 8890 GC w 7010 triple quadrupole	Analyte RT: 7.41603 ISTD RT: 8.16142	7010_3_102821001.D	UC_503_507_516_501_505_521_510_120721.xlsx	7bData	0	Y
UCCC15	2021-10-06	1H,1H-Perfluorooctylamine	DTXSID50184723	30521	CC	1	2021-10-06	5	10	MFBET	1	36386	NA	1342100	GCMS	Agilent 8890 GC w 7010 triple quadrupole	Analyte RT: 7.43562 ISTD RT: 8.17012	7010_3_102721005.D	UC_503_507_516_501_505_521_510_120721.xlsx	7bData	36.89	Y
UCCC15	2021-10-06	1H,1H-Perfluorooctylamine	DTXSID50184723	30521	CC	1	2021-10-06	5	10	MFBET	1	39506	NA	1342100	GCMS	Agilent 8890 GC w 7010 triple quadrupole	Analyte RT: 7.4378 ISTD RT: 8.16577	7010_3_102721006.D	UC_503_507_516_501_505_521_510_120721.xlsx	7bData	33.97	Y
UCCC15	2021-10-06	1H,1H-Perfluorooctylamine	DTXSID50184723	30521	CC	1	2021-10-06	5	10	MFBET	1	39242	NA	1350500	GCMS	Agilent 8890 GC w 7010 triple quadrupole	Analyte RT: 7.42473 ISTD RT: 8.16142	7010_3_102721007.D	UC_503_507_516_501_505_521_510_120721.xlsx	7bData	34.41	Y
UCG6QCCC5	2021-10-06	1H,1H-Perfluorooctylamine	DTXSID50184723	30521	CC	1	2021-10-06	0.05	10	MFBET	1	35639	NA	12293	GCMS	Agilent 8890 GC w 7010 triple quadrupole	Analyte RT: 7.42692 ISTD RT: 8.15923	7010_3_102721024.D	UC_503_507_516_501_505_521_510_120721.xlsx	7bData	0.3449	Y
UCG6QCCC8	2021-10-06	1H,1H-Perfluorooctylamine	DTXSID50184723	30521	CC	1	2021-10-06	0.2	10	MFBET	1	42284	NA	49524	GCMS	Agilent 8890 GC w 7010 triple quadrupole	Analyte RT: 7.42908 ISTD RT: 8.16793	7010_3_102721025.D	UC_503_507_516_501_505_521_510_120721.xlsx	7bData	1.171	Y
UCG6QCCC11	2021-10-06	1H,1H-Perfluorooctylamine	DTXSID50184723	30521	CC	1	2021-10-06	0.8	10	MFBET	1	37419	NA	197850	GCMS	Agilent 8890 GC w 7010 triple quadrupole	Analyte RT: 7.43997 ISTD RT: 8.17012	7010_3_102721026.D	UC_503_507_516_501_505_521_510_120721.xlsx	7bData	5.287	Y
UCCC15	2021-10-06	1H,1H-Perfluorooctylamine	DTXSID50184723	30521	CC	1	2021-10-06	5	10	MFBET	1	39439	NA	1197700	GCMS	Agilent 8890 GC w 7010 triple quadrupole	Analyte RT: 7.41603 ISTD RT: 8.16793	7010_3_102821002.D	UC_503_507_516_501_505_521_510_120721.xlsx	7bData	30.37	Y
UCCC15	2021-10-06	1H,1H-Perfluorooctylamine	DTXSID50184723	30521	CC	1	2021-10-06	5	10	MFBET	1	38508	NA	1246100	GCMS	Agilent 8890 GC w 7010 triple quadrupole	Analyte RT: 7.42908 ISTD RT: 8.17228	7010_3_102821003.D	UC_503_507_516_501_505_521_510_120721.xlsx	7bData	32.36	Y
UCCC6	2021-10-06	1H,1H-Perfluorooctylamine	DTXSID50184723	30521	CC	1	2021-10-06	0.08	10	MFBET	1	31363	NA	19851	GCMS	Agilent 8890 GC w 7010 triple quadrupole	Analyte RT: 7.41168 ISTD RT: 8.15923	7010_3_102821004.D	UC_503_507_516_501_505_521_510_120721.xlsx	7bData	0.6329	Y
UCCC10	2021-10-06	1H,1H-Perfluorooctylamine	DTXSID50184723	30521	CC	1	2021-10-06	0.5	10	MFBET	1	35672	NA	127460	GCMS	Agilent 8890 GC w 7010 triple quadrupole	Analyte RT: 7.44215 ISTD RT: 8.17882	7010_3_102821012.D	UC_503_507_516_501_505_521_510_120721.xlsx	7bData	3.573	Y
UCCC9	2021-10-06	1H,1H-Perfluorooctylamine	DTXSID50184723	30521	CC	1	2021-10-06	0.35	10	MFBET	1	38741	NA	95057	GCMS	Agilent 8890 GC w 7010 triple quadrupole	Analyte RT: 7.43997 ISTD RT: 8.16793	7010_3_102821017.D	UC_503_507_516_501_505_521_510_120721.xlsx	7bData	2.454	Y
UCG7 S2 T1a	2021-10-06	1H,1H-Perfluorooctylamine	DTXSID50184723	30521	T1	10	2021-10-06	NA	10	MFBET	1	40705	2	33402	GCMS	Agilent 8890 GC w 7010 triple quadrupole	Analyte RT: 7.41603 ISTD RT: 8.16793	7010_3_102821005.D	UC_503_507_516_501_505_521_510_120721.xlsx	7bData	0.8206	Y
UCG7 S2 T1b	2021-10-06	1H,1H-Perfluorooctylamine	DTXSID50184723	30521	T1	10	2021-10-06	NA	10	MFBET	1	41472	2	40995	GCMS	Agilent 8890 GC w 7010 triple quadrupole	Analyte RT: 7.44215 ISTD RT: 8.17447	7010_3_102821006.D	UC_503_507_516_501_505_521_510_120721.xlsx	7bData	0.9885	Y
UCG7 S2 T1c	2021-10-06	1H,1H-Perfluorooctylamine	DTXSID50184723	30521	T1	10	2021-10-06	NA	10	MFBET	1	38711	2	37835	GCMS	Agilent 8890 GC w 7010 triple quadrupole	Analyte RT: 7.44215 ISTD RT: 8.16793	7010_3_102821007.D	UC_503_507_516_501_505_521_510_120721.xlsx	7bData	0.9774	Y
UCG7 S2 T5a	2021-10-06	1H,1H-Perfluorooctylamine	DTXSID50184723	30521	T5	10	2021-10-06	NA	10	MFBET	1	34768	2	18953	GCMS	Agilent 8890 GC w 7010 triple quadrupole	Analyte RT: 7.41168 ISTD RT: 8.14837	7010_3_102821008.D	UC_503_507_516_501_505_521_510_120721.xlsx	7bData	0.5451	Y
UCG7 S2 T5b	2021-10-06	1H,1H-Perfluorooctylamine	DTXSID50184723	30521	T5	10	2021-10-06	NA	10	MFBET	1	41765	2	22817	GCMS	Agilent 8890 GC w 7010 triple quadrupole	Analyte RT: 7.43127 ISTD RT: 8.16577	7010_3_102821009.D	UC_503_507_516_501_505_521_510_120721.xlsx	7bData	0.5463	Y
UCG7 S2 T5c	2021-10-06	1H,1H-Perfluorooctylamine	DTXSID50184723	30521	T5	10	2021-10-06	NA	10	MFBET	1	43941	2	22029	GCMS	Agilent 8890 GC w 7010 triple quadrupole	Analyte RT: 7.43343 ISTD RT: 8.17012	7010_3_102821010.D	UC_503_507_516_501_505_521_510_120721.xlsx	7bData	0.5013	Y
UCG6QCCC11	2021-10-06	1H,1H-Perfluorooctylamine	DTXSID50184723	30521	CC	1	2021-10-06	1.5	10	MFBET	1	41502	NA	12652	GCMS	Agilent 8890 GC w 7010 triple quadrupole	Analyte RT: 7.43127 ISTD RT: 8.17882	7010_3_102821011.D	UC_503_507_516_501_505_521_510_120721.xlsx	7bData	0.3049	Y
UCCC spike	2021-10-06	1H,1H-Perfluorooctylamine	DTXSID50184723	30521	CC	1	2021-10-06	0.8	10	MFBET	1	40013	NA	0	GCMS	Agilent 8890 GC w 7010 triple quadrupole	Analyte RT: 7.42692 ISTD RT: 8.16577	7010_3_102821013.D	UC_503_507_516_501_505_521_510_120721.xlsx	7bData	0	Y
UCG7 S2 AFa	2021-10-06	1H,1H-Perfluorooctylamine	DTXSID50184723	30521	AF	2	2021-10-06	NA	10	MFBET	1	41572	2	9015	GCMS	Agilent 8890 GC w 7010 triple quadrupole	Analyte RT: 7.43127 ISTD RT: 8.17012	7010_3_102821014.D	UC_503_507_516_501_505_521_510_120721.xlsx	7bData	0.2169	AK: something appears off w/ AFS2a
UCG7 S2 AFb	2021-10-06	1H,1H-Perfluorooctylamine	DTXSID50184723	30521	AF	2	2021-10-06	NA	10	MFBET	1	43118	2	6607.3	GCMS	Agilent 8890 GC w 7010 triple quadrupole	Analyte RT: 7.42692 ISTD RT: 8.15707	7010_3_102821015.D	UC_503_507_516_501_505_521_510_120721.xlsx	7bData	0.1532	Y
UCG7 S2 AFc	2021-10-06	1H,1H-Perfluorooctylamine	DTXSID50184723	30521	AF	2	2021-10-06	NA	10	MFBET	1	31480	2	8433.9	GCMS	Agilent 8890 GC w 7010 triple quadrupole	Analyte RT: 7.40298 ISTD RT: 8.14837	7010_3_102821016.D	UC_503_507_516_501_505_521_510_120721.xlsx	7bData	0.2679	Y
UCCC spike	2021-10-06	1H,1H-Perfluorooctylamine	DTXSID50184723	30521	CC	1	2021-10-06	0.05	10	MFBET	1	40438	NA	0	GCMS	Agilent 8890 GC w 7010 triple quadrupole	Analyte RT: 7.39645 ISTD RT: 8.17228	7010_3_102821018.D	UC_503_507_516_501_505_521_510_120721.xlsx	7bData	0	Y
UCCC15	2021-11-16	1H,1H-Perfluorooctylamine	DTXSID50184723	268	CC	1	2021-11-16	5	10	MFBET	1	26677	NA	1299000	GCMS	Agilent 8890 GC w 7010 triple quadrupole	Analyte RT: 7.45035 ISTD RT: 8.1783	7010_3_111621009.D	UC_513_268_275_812_121921.xlsx	Data	48.69	Excluded algorithmically as outlier (R2 < 0.9)
UCCC14	2021-11-16	1H,1H-Perfluorooctylamine	DTXSID50184723	268	CC	1	2021-11-16	3.5	10	MFBET	1	26608	NA	866040	GCMS	Agilent 8890 GC w 7010 triple quadrupole	Analyte RT: 7.4634 ISTD RT: 8.18483	7010_3_111621010.D	UC_513_268_275_812_121921.xlsx	Data	32.55	Y
UCCC13	2021-11-16	1H,1H-Perfluorooctylamine	DTXSID50184723	268	CC	1	2021-11-16	2.5	10	MFBET	1	0	NA	2714.9	GCMS	Agilent 8890 GC w 7010 triple quadrupole	Analyte RT: 7.39813 ISTD RT: 8.16525	7010_3_111621011.D	UC_513_268_275_812_121921.xlsx	Data	Inf	Excluded for ISTD Peak smaller than 10
UCCC12	2021-11-16	1H,1H-Perfluorooctylamine	DTXSID50184723	268	CC	1	2021-11-16	1.5	10	MFBET	1	24260	NA	316100	GCMS	Agilent 8890 GC w 7010 triple quadrupole	Analyte RT: 7.45035 ISTD RT: 8.1783	7010_3_111621012.D	UC_513_268_275_812_121921.xlsx	Data	13.03	Y
UCCC11	2021-11-16	1H,1H-Perfluorooctylamine	DTXSID50184723	268	CC	1	2021-11-16	0.8	10	MFBET	1	25239	NA	178540	GCMS	Agilent 8890 GC w 7010 triple quadrupole	Analyte RT: 7.46993 ISTD RT: 8.19135	7010_3_111621013.D	UC_513_268_275_812_121921.xlsx	Data	7.074	Y
UCCC10	2021-11-16	1H,1H-Perfluorooctylamine	DTXSID50184723	268	CC	1	2021-11-16	0.5	10	MFBET	1	24891	NA	119680	GCMS	Agilent 8890 GC w 7010 triple quadrupole	Analyte RT: 7.45035 ISTD RT: 8.1783	7010_3_111621014.D	UC_513_268_275_812_121921.xlsx	Data	4.808	Y
UCCC9	2021-11-16	1H,1H-Perfluorooctylamine	DTXSID50184723	268	CC	1	2021-11-16	0.35	10	MFBET	1	21394	NA	81334	GCMS	Agilent 8890 GC w 7010 triple quadrupole	Analyte RT: 7.46342 ISTD RT: 8.18483	7010_3_111621015.D	UC_513_268_275_812_121921.xlsx	Data	3.802	Y
UCCC8	2021-11-16	1H,1H-Perfluorooctylamine	DTXSID50184723	268	CC	1	2021-11-16	0.2	10	MFBET	1	24564	NA	44096	GCMS	Agilent 8890 GC w 7010 triple quadrupole	Analyte RT: 7.45687 ISTD RT: 8.18482	7010_3_111621016.D	UC_513_268_275_812_121921.xlsx	Data	1.795	Y
UCCC7	2021-11-16	1H,1H-Perfluorooctylamine	DTXSID50184723	268	CC	1	2021-11-16	0.125	10	MFBET	1	25970	NA	28034	GCMS	Agilent 8890 GC w 7010 triple quadrupole	Analyte RT: 7.46993 ISTD RT: 8.18482	7010_3_111621017.D	UC_513_268_275_812_121921.xlsx	Data	1.079	Y
UCCC6	2021-11-16	1H,1H-Perfluorooctylamine	DTXSID50184723	268	CC	1	2021-11-16	0.08	10	MFBET	1	24854	NA	20273	GCMS	Agilent 8890 GC w 7010 triple quadrupole	Analyte RT: 7.45688 ISTD RT: 8.1783	7010_3_111621018.D	UC_513_268_275_812_121921.xlsx	Data	0.8157	Y
UCCC5	2021-11-16	1H,1H-Perfluorooctylamine	DTXSID50184723	268	CC	1	2021-11-16	0.05	10	MFBET	1	23540	NA	12503	GCMS	Agilent 8890 GC w 7010 triple quadrupole	Analyte RT: 7.45688 ISTD RT: 8.1783	7010_3_111621019.D	UC_513_268_275_812_121921.xlsx	Data	0.5311	Y
UCCC4	2021-11-16	1H,1H-Perfluorooctylamine	DTXSID50184723	268	CC	1	2021-11-16	0.03	10	MFBET	1	23317	NA	6516	GCMS	Agilent 8890 GC w 7010 triple quadrupole	Analyte RT: 7.45688 ISTD RT: 8.18482	7010_3_111621020.D	UC_513_268_275_812_121921.xlsx	Data	0.2795	Y
UCCC3	2021-11-16	1H,1H-Perfluorooctylamine	DTXSID50184723	268	CC	1	2021-11-16	0.02	10	MFBET	1	26340	NA	4859.3	GCMS	Agilent 8890 GC w 7010 triple quadrupole	Analyte RT: 7.47645 ISTD RT: 8.19135	7010_3_111621021.D	UC_513_268_275_812_121921.xlsx	Data	0.1845	Y
UCCC2	2021-11-16	1H,1H-Perfluorooctylamine	DTXSID50184723	268	CC	1	2021-11-16	0.012	10	MFBET	1	24450	NA	0	GCMS	Agilent 8890 GC w 7010 triple quadrupole	Analyte RT: 8.18135 ISTD RT: 8.1783	7010_3_111621022.D	UC_513_268_275_812_121921.xlsx	Data	0	Y
UCCC1	2021-11-16	1H,1H-Perfluorooctylamine	DTXSID50184723	268	CC	1	2021-11-16	0.007	10	MFBET	1	23052	NA	0	GCMS	Agilent 8890 GC w 7010 triple quadrupole	Analyte RT: 8.1944 ISTD RT: 8.19135	7010_3_111621023.D	UC_513_268_275_812_121921.xlsx	Data	0	Y
UCCC spike	2021-11-16	1H,1H-Perfluorooctylamine	DTXSID50184723	268	CC	1	2021-11-16	0	10	MFBET	1	25950	NA	0	GCMS	Agilent 8890 GC w 7010 triple quadrupole	Analyte RT: 7.43728 ISTD RT: 8.16523	7010_3_111621000.D	UC_513_268_275_812_121921.xlsx	Data	0	Y
UCCC spike	2021-11-16	1H,1H-Perfluorooctylamine	DTXSID50184723	268	CC	1	2021-11-16	0	10	MFBET	1	26768	NA	0	GCMS	Agilent 8890 GC w 7010 triple quadrupole	Analyte RT: 7.48297 ISTD RT: 8.18482	7010_3_111621001.D	UC_513_268_275_812_121921.xlsx	Data	0	Y
UCCC spike	2021-11-16	1H,1H-Perfluorooctylamine	DTXSID50184723	268	CC	1	2021-11-16	0	10	MFBET	1	23923	NA	0	GCMS	Agilent 8890 GC w 7010 triple quadrupole	Analyte RT: 8.18787 ISTD RT: 8.19135	7010_3_111621002.D	UC_513_268_275_812_121921.xlsx	Data	0	Y
UCCC spike	2021-11-16	1H,1H-Perfluorooctylamine	DTXSID50184723	268	CC	1	2021-11-16	0	10	MFBET	1	23048	NA	0	GCMS	Agilent 8890 GC w 7010 triple quadrupole	Analyte RT: 8.07038 ISTD RT: 8.1783	7010_3_111621003.D	UC_513_268_275_812_121921.xlsx	Data	0	Y
UCCC spike	2021-11-16	1H,1H-Perfluorooctylamine	DTXSID50184723	268	CC	1	2021-11-16	0	10	MFBET	1	26705	NA	0	GCMS	Agilent 8890 GC w 7010 triple quadrupole	Analyte RT: 8.0965 ISTD RT: 8.18482	7010_3_111621004.D	UC_513_268_275_812_121921.xlsx	Data	0	Y
UCCC15	2021-11-16	1H,1H-Perfluorooctylamine	DTXSID50184723	268	CC	1	2021-11-16	5	10	MFBET	1	68.719	NA	0	GCMS	Agilent 8890 GC w 7010 triple quadrupole	Analyte RT: 7.47647 ISTD RT: 8.41327	7010_3_111621005.D	UC_513_268_275_812_121921.xlsx	Data	0	Excluded algorithmically as outlier (R2 < 0.9)
UCCC15	2021-11-16	1H,1H-Perfluorooctylamine	DTXSID50184723	268	CC	1	2021-11-16	5	10	MFBET	1	24033	NA	1064400	GCMS	Agilent 8890 GC w 7010 triple quadrupole	Analyte RT: 7.46993 ISTD RT: 8.19788	7010_3_111621006.D	UC_513_268_275_812_121921.xlsx	Data	44.29	Excluded algorithmically as outlier (R2 < 0.9)
UCCC15	2021-11-16	1H,1H-Perfluorooctylamine	DTXSID50184723	268	CC	1	2021-11-16	5	10	MFBET	1	22616	NA	1176900	GCMS	Agilent 8890 GC w 7010 triple quadrupole	Analyte RT: 7.45035 ISTD RT: 8.17177	7010_3_111621007.D	UC_513_268_275_812_121921.xlsx	Data	52.04	Excluded algorithmically as outlier (R2 < 0.9)
UCCC15	2021-11-16	1H,1H-Perfluorooctylamine	DTXSID50184723	268	CC	1	2021-11-16	5	10	MFBET	1	27360	NA	1168800	GCMS	Agilent 8890 GC w 7010 triple quadrupole	Analyte RT: 7.4634 ISTD RT: 8.19137	7010_3_111621008.D	UC_513_268_275_812_121921.xlsx	Data	42.72	Excluded algorithmically as outlier (R2 < 0.9)
UCG8QCCC5	2021-11-16	1H,1H-Perfluorooctylamine	DTXSID50184723	268	CC	1	2021-11-16	0.05	10	MFBET	1	25901	NA	14748	GCMS	Agilent 8890 GC w 7010 triple quadrupole	Analyte RT: 7.46993 ISTD RT: 8.19135	7010_3_111621025.D	UC_513_268_275_812_121921.xlsx	Data	0.5694	Y
UCG8QCCC8	2021-11-16	1H,1H-Perfluorooctylamine	DTXSID50184723	268	CC	1	2021-11-16	0.2	10	MFBET	1	27204	NA	50561	GCMS	Agilent 8890 GC w 7010 triple quadrupole	Analyte RT: 7.48952 ISTD RT: 8.19788	7010_3_111621026.D	UC_513_268_275_812_121921.xlsx	Data	1.859	Y
UCG8QCCC11	2021-11-16	1H,1H-Perfluorooctylamine	DTXSID50184723	268	CC	1	2021-11-16	0.8	10	MFBET	1	24329	NA	215920	GCMS	Agilent 8890 GC w 7010 triple quadrupole	Analyte RT: 7.46993 ISTD RT: 8.18483	7010_3_111621027.D	UC_513_268_275_812_121921.xlsx	Data	8.875	Y
UCCC7	2021-11-16	1H,1H-Perfluorooctylamine	DTXSID50184723	268	CC	1	2021-11-16	0.125	10	MFBET	1	24565	NA	28913	GCMS	Agilent 8890 GC w 7010 triple quadrupole	Analyte RT: 7.46342 ISTD RT: 8.19137	7010_3_111621028.D	UC_513_268_275_812_121921.xlsx	Data	1.177	Y
UCCC10	2021-11-16	1H,1H-Perfluorooctylamine	DTXSID50184723	268	CC	1	2021-11-16	0.5	10	MFBET	1	24172	NA	124850	GCMS	Agilent 8890 GC w 7010 triple quadrupole	Analyte RT: 7.4634 ISTD RT: 8.19135	7010_3_111621035.D	UC_513_268_275_812_121921.xlsx	Data	5.165	Y
UCCC4	2021-11-16	1H,1H-Perfluorooctylamine	DTXSID50184723	268	CC	1	2021-11-16	0.03	10	MFBET	1	23015	NA	7111.2	GCMS	Agilent 8890 GC w 7010 triple quadrupole	Analyte RT: 7.46993 ISTD RT: 8.1783	7010_3_111621046.D	UC_513_268_275_812_121921.xlsx	Data	0.309	Y
UCCC9	2021-11-16	1H,1H-Perfluorooctylamine	DTXSID50184723	268	CC	1	2021-11-16	0.35	10	MFBET	1	23274	NA	99571	GCMS	Agilent 8890 GC w 7010 triple quadrupole	Analyte RT: 7.46993 ISTD RT: 8.19135	7010_3_111621050.D	UC_513_268_275_812_121921.xlsx	Data	4.278	Y
UCG8 S2 T1a	2021-11-16	1H,1H-Perfluorooctylamine	DTXSID50184723	268	T1	10	2021-11-16	NA	10	MFBET	1	31421	2	0	GCMS	Agilent 8890 GC w 7010 triple quadrupole	Analyte RT: 8.08997 ISTD RT: 8.18482	7010_3_111621029.D	UC_513_268_275_812_121921.xlsx	Data	0	JFW: Excluded for no response
UCG8 S2 T1b	2021-11-16	1H,1H-Perfluorooctylamine	DTXSID50184723	268	T1	10	2021-11-16	NA	10	MFBET	1	25236	2	92891	GCMS	Agilent 8890 GC w 7010 triple quadrupole	Analyte RT: 7.4373 ISTD RT: 8.17178	7010_3_111621030.D	UC_513_268_275_812_121921.xlsx	Data	3.681	Y
UCG8 S2 T1c	2021-11-16	1H,1H-Perfluorooctylamine	DTXSID50184723	268	T1	10	2021-11-16	NA	10	MFBET	1	30736	2	0	GCMS	Agilent 8890 GC w 7010 triple quadrupole	Analyte RT: 8.08345 ISTD RT: 8.18483	7010_3_111621031.D	UC_513_268_275_812_121921.xlsx	Data	0	JFW: Excluded for no response
UCG8 S2 T5a	2021-11-16	1H,1H-Perfluorooctylamine	DTXSID50184723	268	T5	10	2021-11-16	NA	10	MFBET	1	27803	2	0	GCMS	Agilent 8890 GC w 7010 triple quadrupole	Analyte RT: 8.1944 ISTD RT: 8.19788	7010_3_111621032.D	UC_513_268_275_812_121921.xlsx	Data	0	JFW: Excluded for no response
UCG8 S2 T5b	2021-11-16	1H,1H-Perfluorooctylamine	DTXSID50184723	268	T5	10	2021-11-16	NA	10	MFBET	1	197.96	2	0	GCMS	Agilent 8890 GC w 7010 triple quadrupole	Analyte RT: 7.44382 ISTD RT: 8.11302	7010_3_111621033.D	UC_513_268_275_812_121921.xlsx	Data	0	JFW: Excluded for no response
UCG8 S2 T5c	2021-11-16	1H,1H-Perfluorooctylamine	DTXSID50184723	268	T5	10	2021-11-16	NA	10	MFBET	1	24121	2	0	GCMS	Agilent 8890 GC w 7010 triple quadrupole	Analyte RT: 8.07692 ISTD RT: 8.19788	7010_3_111621034.D	UC_513_268_275_812_121921.xlsx	Data	0	JFW: Excluded for no response
UCG8 S2 AFa	2021-11-16	1H,1H-Perfluorooctylamine	DTXSID50184723	268	AF	2	2021-11-16	NA	10	MFBET	1	30335	2	43350	GCMS	Agilent 8890 GC w 7010 triple quadrupole	Analyte RT: 7.45688 ISTD RT: 8.1783	7010_3_111621037.D	UC_513_268_275_812_121921.xlsx	Data	1.429	Y
UCG8 S2 AFb	2021-11-16	1H,1H-Perfluorooctylamine	DTXSID50184723	268	AF	2	2021-11-16	NA	10	MFBET	1	22743	2	3887.1	GCMS	Agilent 8890 GC w 7010 triple quadrupole	Analyte RT: 7.48952 ISTD RT: 8.19137	7010_3_111621038.D	UC_513_268_275_812_121921.xlsx	Data	0.1709	Y
UCG8 S2 AFc	2021-11-16	1H,1H-Perfluorooctylamine	DTXSID50184723	268	AF	2	2021-11-16	NA	10	MFBET	1	30639	2	2423	GCMS	Agilent 8890 GC w 7010 triple quadrupole	Analyte RT: 7.42425 ISTD RT: 8.16525	7010_3_111621039.D	UC_513_268_275_812_121921.xlsx	Data	0.07908	Y
UCG8 S1 T1a	2021-11-16	1H,1H-Perfluorooctylamine	DTXSID50184723	268	T1	10	2021-11-16	NA	10	MFBET	1	28160	1	133320	GCMS	Agilent 8890 GC w 7010 triple quadrupole	Analyte RT: 7.46342 ISTD RT: 8.18483	7010_3_111621040.D	UC_513_268_275_812_121921.xlsx	Data	4.734	Y
UCG8 S1 T1b	2021-11-16	1H,1H-Perfluorooctylamine	DTXSID50184723	268	T1	10	2021-11-16	NA	10	MFBET	1	33569	1	145520	GCMS	Agilent 8890 GC w 7010 triple quadrupole	Analyte RT: 7.45688 ISTD RT: 8.1783	7010_3_111621041.D	UC_513_268_275_812_121921.xlsx	Data	4.335	Y
UCG8 S1 T1c	2021-11-16	1H,1H-Perfluorooctylamine	DTXSID50184723	268	T1	10	2021-11-16	NA	10	MFBET	1	33254	1	151290	GCMS	Agilent 8890 GC w 7010 triple quadrupole	Analyte RT: 7.46993 ISTD RT: 8.19135	7010_3_111621042.D	UC_513_268_275_812_121921.xlsx	Data	4.55	Y
UCG8 S1 T5a	2021-11-16	1H,1H-Perfluorooctylamine	DTXSID50184723	268	T5	10	2021-11-16	NA	10	MFBET	1	25295	1	34801	GCMS	Agilent 8890 GC w 7010 triple quadrupole	Analyte RT: 7.45035 ISTD RT: 8.1783	7010_3_111621043.D	UC_513_268_275_812_121921.xlsx	Data	1.376	Y
UCG8 S1 T5b	2021-11-16	1H,1H-Perfluorooctylamine	DTXSID50184723	268	T5	10	2021-11-16	NA	10	MFBET	1	27348	1	33439	GCMS	Agilent 8890 GC w 7010 triple quadrupole	Analyte RT: 7.45688 ISTD RT: 8.18483	7010_3_111621044.D	UC_513_268_275_812_121921.xlsx	Data	1.223	Y
UCG8 S1 T5c	2021-11-16	1H,1H-Perfluorooctylamine	DTXSID50184723	268	T5	10	2021-11-16	NA	10	MFBET	1	25624	1	34578	GCMS	Agilent 8890 GC w 7010 triple quadrupole	Analyte RT: 7.46993 ISTD RT: 8.19135	7010_3_111621045.D	UC_513_268_275_812_121921.xlsx	Data	1.349	Y
UCG8 S1 AFa	2021-11-16	1H,1H-Perfluorooctylamine	DTXSID50184723	268	AF	2	2021-11-16	NA	10	MFBET	1	33263	1	194710	GCMS	Agilent 8890 GC w 7010 triple quadrupole	Analyte RT: 7.44383 ISTD RT: 8.17177	7010_3_111621047.D	UC_513_268_275_812_121921.xlsx	Data	5.854	Y
UCG8 S1 AFb	2021-11-16	1H,1H-Perfluorooctylamine	DTXSID50184723	268	AF	2	2021-11-16	NA	10	MFBET	1	30842	1	37216	GCMS	Agilent 8890 GC w 7010 triple quadrupole	Analyte RT: 7.45035 ISTD RT: 8.1783	7010_3_111621048.D	UC_513_268_275_812_121921.xlsx	Data	1.207	Y
UCG8 S1 AFc	2021-11-16	1H,1H-Perfluorooctylamine	DTXSID50184723	268	AF	2	2021-11-16	NA	10	MFBET	1	31402	1	15082	GCMS	Agilent 8890 GC w 7010 triple quadrupole	Analyte RT: 7.45035 ISTD RT: 8.18483	7010_3_111621049.D	UC_513_268_275_812_121921.xlsx	Data	0.4803	Y
UCCC15	2021-10-06	4-nitrotoluene	DTXSID5023792	4NT	CC	1	2021-10-06	5	10	13C6-4-nitrotoluene	1	600090	NA	8440100	GCMS	Agilent 8890 GC w 7010 triple quadrupole	Analyte RT: 11.7025 ISTD RT: 11.7001	7010_3_102821008.D	UC_503_507_516_501_505_521_510_120721.xlsx	Data	14.06	Y
UCCC14	2021-10-06	4-nitrotoluene	DTXSID5023792	4NT	CC	1	2021-10-06	3.5	10	13C6-4-nitrotoluene	1	672810	NA	6436000	GCMS	Agilent 8890 GC w 7010 triple quadrupole	Analyte RT: 11.7025 ISTD RT: 11.7001	7010_3_102821009.D	UC_503_507_516_501_505_521_510_120721.xlsx	Data	9.566	Y
UCCC13	2021-10-06	4-nitrotoluene	DTXSID5023792	4NT	CC	1	2021-10-06	2.5	10	13C6-4-nitrotoluene	1	592350	NA	4137800	GCMS	Agilent 8890 GC w 7010 triple quadrupole	Analyte RT: 11.7025 ISTD RT: 11.7001	7010_3_102821010.D	UC_503_507_516_501_505_521_510_120721.xlsx	Data	6.985	Y
UCCC12	2021-10-06	4-nitrotoluene	DTXSID5023792	4NT	CC	1	2021-10-06	1.5	10	13C6-4-nitrotoluene	1	564880	NA	2297300	GCMS	Agilent 8890 GC w 7010 triple quadrupole	Analyte RT: 11.7025 ISTD RT: 11.7001	7010_3_102821011.D	UC_503_507_516_501_505_521_510_120721.xlsx	Data	4.067	Y
UCCC11	2021-10-06	4-nitrotoluene	DTXSID5023792	4NT	CC	1	2021-10-06	0.8	10	13C6-4-nitrotoluene	1	543370	NA	1147700	GCMS	Agilent 8890 GC w 7010 triple quadrupole	Analyte RT: 11.7025 ISTD RT: 11.7	7010_3_102821012.D	UC_503_507_516_501_505_521_510_120721.xlsx	Data	2.112	Y
UCCC10	2021-10-06	4-nitrotoluene	DTXSID5023792	4NT	CC	1	2021-10-06	0.5	10	13C6-4-nitrotoluene	1	569640	NA	733600	GCMS	Agilent 8890 GC w 7010 triple quadrupole	Analyte RT: 11.7025 ISTD RT: 11.7	7010_3_102821013.D	UC_503_507_516_501_505_521_510_120721.xlsx	Data	1.288	Y
UCCC9	2021-10-06	4-nitrotoluene	DTXSID5023792	4NT	CC	1	2021-10-06	0.35	10	13C6-4-nitrotoluene	1	815030	NA	836000	GCMS	Agilent 8890 GC w 7010 triple quadrupole	Analyte RT: 11.7024 ISTD RT: 11.7	7010_3_102821014.D	UC_503_507_516_501_505_521_510_120721.xlsx	Data	1.026	Y
UCCC8	2021-10-06	4-nitrotoluene	DTXSID5023792	4NT	CC	1	2021-10-06	0.2	10	13C6-4-nitrotoluene	1	605680	NA	329950	GCMS	Agilent 8890 GC w 7010 triple quadrupole	Analyte RT: 11.7024 ISTD RT: 11.7	7010_3_102821015.D	UC_503_507_516_501_505_521_510_120721.xlsx	Data	0.5448	Y
UCCC7	2021-10-06	4-nitrotoluene	DTXSID5023792	4NT	CC	1	2021-10-06	0.125	10	13C6-4-nitrotoluene	1	592620	NA	209510	GCMS	Agilent 8890 GC w 7010 triple quadrupole	Analyte RT: 11.7024 ISTD RT: 11.7	7010_3_102821016.D	UC_503_507_516_501_505_521_510_120721.xlsx	Data	0.3535	Y
UCCC6	2021-10-06	4-nitrotoluene	DTXSID5023792	4NT	CC	1	2021-10-06	0.08	10	13C6-4-nitrotoluene	1	602640	NA	128520	GCMS	Agilent 8890 GC w 7010 triple quadrupole	Analyte RT: 11.7024 ISTD RT: 11.7	7010_3_102821017.D	UC_503_507_516_501_505_521_510_120721.xlsx	Data	0.2133	Y
UCCC5	2021-10-06	4-nitrotoluene	DTXSID5023792	4NT	CC	1	2021-10-06	0.05	10	13C6-4-nitrotoluene	1	677840	NA	89056	GCMS	Agilent 8890 GC w 7010 triple quadrupole	Analyte RT: 11.7024 ISTD RT: 11.7	7010_3_102821018.D	UC_503_507_516_501_505_521_510_120721.xlsx	Data	0.1314	Y
UCCC4	2021-10-06	4-nitrotoluene	DTXSID5023792	4NT	CC	1	2021-10-06	0.03	10	13C6-4-nitrotoluene	1	607500	NA	48853	GCMS	Agilent 8890 GC w 7010 triple quadrupole	Analyte RT: 11.7025 ISTD RT: 11.7001	7010_3_102821019.D	UC_503_507_516_501_505_521_510_120721.xlsx	Data	0.08042	Y
UCCC3	2021-10-06	4-nitrotoluene	DTXSID5023792	4NT	CC	1	2021-10-06	0.02	10	13C6-4-nitrotoluene	1	628310	NA	37808	GCMS	Agilent 8890 GC w 7010 triple quadrupole	Analyte RT: 11.7025 ISTD RT: 11.7001	7010_3_102821020.D	UC_503_507_516_501_505_521_510_120721.xlsx	Data	0.06017	Y
UCCC2	2021-10-06	4-nitrotoluene	DTXSID5023792	4NT	CC	1	2021-10-06	0.012	10	13C6-4-nitrotoluene	1	794490	NA	25768	GCMS	Agilent 8890 GC w 7010 triple quadrupole	Analyte RT: 11.7024 ISTD RT: 11.7	7010_3_102821021.D	UC_503_507_516_501_505_521_510_120721.xlsx	Data	0.03243	Y
UCCC1	2021-10-06	4-nitrotoluene	DTXSID5023792	4NT	CC	1	2021-10-06	0.007	10	13C6-4-nitrotoluene	1	713620	NA	19268	GCMS	Agilent 8890 GC w 7010 triple quadrupole	Analyte RT: 11.7024 ISTD RT: 11.7	7010_3_102821022.D	UC_503_507_516_501_505_521_510_120721.xlsx	Data	0.027	Y
UCCC spike	2021-10-06	4-nitrotoluene	DTXSID5023792	4NT	CC	1	2021-10-06	0	10	13C6-4-nitrotoluene	1	784880	NA	0	GCMS	Agilent 8890 GC w 7010 triple quadrupole	Analyte RT: 11.6217 ISTD RT: 11.7	7010_3_102821000.D	UC_503_507_516_501_505_521_510_120721.xlsx	Data	0	Y
UCCC spike	2021-10-06	4-nitrotoluene	DTXSID5023792	4NT	CC	1	2021-10-06	0	10	13C6-4-nitrotoluene	1	687290	NA	0	GCMS	Agilent 8890 GC w 7010 triple quadrupole	Analyte RT: 11.8236 ISTD RT: 11.7001	7010_3_102821001.D	UC_503_507_516_501_505_521_510_120721.xlsx	Data	0	Y
UCCC spike	2021-10-06	4-nitrotoluene	DTXSID5023792	4NT	CC	1	2021-10-06	0	10	13C6-4-nitrotoluene	1	651280	NA	0	GCMS	Agilent 8890 GC w 7010 triple quadrupole	Analyte RT: 11.5275 ISTD RT: 11.7001	7010_3_102821002.D	UC_503_507_516_501_505_521_510_120721.xlsx	Data	0	Y
UCCC spike	2021-10-06	4-nitrotoluene	DTXSID5023792	4NT	CC	1	2021-10-06	0	10	13C6-4-nitrotoluene	1	624480	NA	0	GCMS	Agilent 8890 GC w 7010 triple quadrupole	Analyte RT: 11.8236 ISTD RT: 11.7	7010_3_102821003.D	UC_503_507_516_501_505_521_510_120721.xlsx	Data	0	Y
UCCC spike	2021-10-06	4-nitrotoluene	DTXSID5023792	4NT	CC	1	2021-10-06	0	10	13C6-4-nitrotoluene	1	614560	NA	0	GCMS	Agilent 8890 GC w 7010 triple quadrupole	Analyte RT: 11.7025 ISTD RT: 11.7	7010_3_102821004.D	UC_503_507_516_501_505_521_510_120721.xlsx	Data	0	Y
UCCC spike	2021-10-06	4-nitrotoluene	DTXSID5023792	4NT	CC	1	2021-10-06	0	10	13C6-4-nitrotoluene	1	697200	NA	0	GCMS	Agilent 8890 GC w 7010 triple quadrupole	Analyte RT: 11.5275 ISTD RT: 11.7001	7010_3_102821023.D	UC_503_507_516_501_505_521_510_120721.xlsx	Data	0	Y
UCCC spike	2021-10-06	4-nitrotoluene	DTXSID5023792	4NT	CC	1	2021-10-06	0	10	13C6-4-nitrotoluene	1	721080	NA	0	GCMS	Agilent 8890 GC w 7010 triple quadrupole	Analyte RT: 11.716 ISTD RT: 11.7001	7010_3_102821034.D	UC_503_507_516_501_505_521_510_120721.xlsx	Data	0	Y
UCCC spike	2021-10-06	4-nitrotoluene	DTXSID5023792	4NT	CC	1	2021-10-06	0	10	13C6-4-nitrotoluene	1	656330	NA	0	GCMS	Agilent 8890 GC w 7010 triple quadrupole	Analyte RT: 11.6217 ISTD RT: 11.7001	7010_3_102821038.D	UC_503_507_516_501_505_521_510_120721.xlsx	Data	0	Y
UCCC15	2021-10-06	4-nitrotoluene	DTXSID5023792	4NT	CC	1	2021-10-06	5	10	13C6-4-nitrotoluene	1	657680	NA	9275500	GCMS	Agilent 8890 GC w 7010 triple quadrupole	Analyte RT: 11.7024 ISTD RT: 11.7135	7010_3_102821005.D	UC_503_507_516_501_505_521_510_120721.xlsx	Data	14.1	Y
UCCC15	2021-10-06	4-nitrotoluene	DTXSID5023792	4NT	CC	1	2021-10-06	5	10	13C6-4-nitrotoluene	1	648000	NA	9030500	GCMS	Agilent 8890 GC w 7010 triple quadrupole	Analyte RT: 11.7159 ISTD RT: 11.7	7010_3_102821006.D	UC_503_507_516_501_505_521_510_120721.xlsx	Data	13.94	Y
UCCC15	2021-10-06	4-nitrotoluene	DTXSID5023792	4NT	CC	1	2021-10-06	5	10	13C6-4-nitrotoluene	1	595260	NA	8377100	GCMS	Agilent 8890 GC w 7010 triple quadrupole	Analyte RT: 11.7024 ISTD RT: 11.7	7010_3_102821007.D	UC_503_507_516_501_505_521_510_120721.xlsx	Data	14.07	Y
UCG6QCCC11	2021-10-06	4-nitrotoluene	DTXSID5023792	4NT	CC	1	2021-10-06	0.05	10	13C6-4-nitrotoluene	1	584200	NA	82521	GCMS	Agilent 8890 GC w 7010 triple quadrupole	Analyte RT: 11.7024 ISTD RT: 11.7	7010_3_102821025.D	UC_503_507_516_501_505_521_510_120721.xlsx	Data	0.1413	Y
UCCC9	2021-10-06	4-nitrotoluene	DTXSID5023792	4NT	CC	1	2021-10-06	0.35	10	13C6-4-nitrotoluene	1	951550	NA	959890	GCMS	Agilent 8890 GC w 7010 triple quadrupole	Analyte RT: 11.7025 ISTD RT: 11.7001	7010_3_102821032.D	UC_503_507_516_501_505_521_510_120721.xlsx	Data	1.009	Y
UCG7aQCCC8	2021-10-06	4-nitrotoluene	DTXSID5023792	4NT	CC	1	2021-10-06	0.2	10	13C6-4-nitrotoluene	1	929180	NA	540380	GCMS	Agilent 8890 GC w 7010 triple quadrupole	Analyte RT: 11.7025 ISTD RT: 11.7001	7010_3_102821033.D	UC_503_507_516_501_505_521_510_120721.xlsx	Data	0.5816	Y
UCG7aS1 T1a	2021-10-06	4-nitrotoluene	DTXSID5023792	4NT	T1	10	2021-10-06	NA	10	13C6-4-nitrotoluene	1	565920	1	1186900	GCMS	Agilent 8890 GC w 7010 triple quadrupole	Analyte RT: 11.7025 ISTD RT: 11.7	7010_3_102821026.D	UC_503_507_516_501_505_521_510_120721.xlsx	Data	2.097	Y
UCG7aS1 T1b	2021-10-06	4-nitrotoluene	DTXSID5023792	4NT	T1	10	2021-10-06	NA	10	13C6-4-nitrotoluene	1	598030	1	1323900	GCMS	Agilent 8890 GC w 7010 triple quadrupole	Analyte RT: 11.7024 ISTD RT: 11.7	7010_3_102821027.D	UC_503_507_516_501_505_521_510_120721.xlsx	Data	2.214	Y
UCG7aS1 T1c	2021-10-06	4-nitrotoluene	DTXSID5023792	4NT	T1	10	2021-10-06	NA	10	13C6-4-nitrotoluene	1	533330	1	1188500	GCMS	Agilent 8890 GC w 7010 triple quadrupole	Analyte RT: 11.7025 ISTD RT: 11.7001	7010_3_102821028.D	UC_503_507_516_501_505_521_510_120721.xlsx	Data	2.228	Y
UCG7aS1 T5a	2021-10-06	4-nitrotoluene	DTXSID5023792	4NT	T5	10	2021-10-06	NA	10	13C6-4-nitrotoluene	1	815390	1	1333600	GCMS	Agilent 8890 GC w 7010 triple quadrupole	Analyte RT: 11.7025 ISTD RT: 11.7001	7010_3_102821029.D	UC_503_507_516_501_505_521_510_120721.xlsx	Data	1.636	Y
UCG7aS1 T5b	2021-10-06	4-nitrotoluene	DTXSID5023792	4NT	T5	10	2021-10-06	NA	10	13C6-4-nitrotoluene	1	658080	1	1118200	GCMS	Agilent 8890 GC w 7010 triple quadrupole	Analyte RT: 11.7025 ISTD RT: 11.7001	7010_3_102821030.D	UC_503_507_516_501_505_521_510_120721.xlsx	Data	1.699	Y
UCG7aS1 T5c	2021-10-06	4-nitrotoluene	DTXSID5023792	4NT	T5	10	2021-10-06	NA	10	13C6-4-nitrotoluene	1	678230	1	1115600	GCMS	Agilent 8890 GC w 7010 triple quadrupole	Analyte RT: 11.7025 ISTD RT: 11.7	7010_3_102821031.D	UC_503_507_516_501_505_521_510_120721.xlsx	Data	1.645	Y
UCG7aS1 AFa	2021-10-06	4-nitrotoluene	DTXSID5023792	4NT	AF	2	2021-10-06	NA	10	13C6-4-nitrotoluene	1	561850	1	350860	GCMS	Agilent 8890 GC w 7010 triple quadrupole	Analyte RT: 11.7025 ISTD RT: 11.7001	7010_3_102821035.D	UC_503_507_516_501_505_521_510_120721.xlsx	Data	0.6245	Y
UCG7aS1 AFb	2021-10-06	4-nitrotoluene	DTXSID5023792	4NT	AF	2	2021-10-06	NA	10	13C6-4-nitrotoluene	1	546200	1	251610	GCMS	Agilent 8890 GC w 7010 triple quadrupole	Analyte RT: 11.7025 ISTD RT: 11.7001	7010_3_102821036.D	UC_503_507_516_501_505_521_510_120721.xlsx	Data	0.4607	Y
UCG7aS1 AFc	2021-10-06	4-nitrotoluene	DTXSID5023792	4NT	AF	2	2021-10-06	NA	10	13C6-4-nitrotoluene	1	591180	1	313610	GCMS	Agilent 8890 GC w 7010 triple quadrupole	Analyte RT: 11.7024 ISTD RT: 11.7	7010_3_102821037.D	UC_503_507_516_501_505_521_510_120721.xlsx	Data	0.5305	Y
UCCC15	2021-11-16	4-nitrotoluene	DTXSID5023792	4NT	CC	1	2021-11-16	5	10	13C6-4-nitrotoluene	1	400910	NA	5914100	GCMS	Agilent 8890 GC w 7010 triple quadrupole	Analyte RT: 17.2996 ISTD RT: 17.2987	7010_3_111621009.D	UC_513_268_275_812_121921.xlsx	Data	14.75	Excluded algorithmically as outlier (R2 < 0.9)
UCCC14	2021-11-16	4-nitrotoluene	DTXSID5023792	4NT	CC	1	2021-11-16	3.5	10	13C6-4-nitrotoluene	1	401490	NA	4121300	GCMS	Agilent 8890 GC w 7010 triple quadrupole	Analyte RT: 17.2996 ISTD RT: 17.2987	7010_3_111621010.D	UC_513_268_275_812_121921.xlsx	Data	10.27	Y
UCCC13	2021-11-16	4-nitrotoluene	DTXSID5023792	4NT	CC	1	2021-11-16	2.5	10	13C6-4-nitrotoluene	1	1397.4	NA	10896	GCMS	Agilent 8890 GC w 7010 triple quadrupole	Analyte RT: 17.2996 ISTD RT: 17.2944	7010_3_111621011.D	UC_513_268_275_812_121921.xlsx	Data	7.797	Y
UCCC12	2021-11-16	4-nitrotoluene	DTXSID5023792	4NT	CC	1	2021-11-16	1.5	10	13C6-4-nitrotoluene	1	365120	NA	1532900	GCMS	Agilent 8890 GC w 7010 triple quadrupole	Analyte RT: 17.2995 ISTD RT: 17.2987	7010_3_111621012.D	UC_513_268_275_812_121921.xlsx	Data	4.198	Y
UCCC11	2021-11-16	4-nitrotoluene	DTXSID5023792	4NT	CC	1	2021-11-16	0.8	10	13C6-4-nitrotoluene	1	359660	NA	805350	GCMS	Agilent 8890 GC w 7010 triple quadrupole	Analyte RT: 17.2996 ISTD RT: 17.2987	7010_3_111621013.D	UC_513_268_275_812_121921.xlsx	Data	2.239	Y
UCCC10	2021-11-16	4-nitrotoluene	DTXSID5023792	4NT	CC	1	2021-11-16	0.5	10	13C6-4-nitrotoluene	1	383200	NA	562740	GCMS	Agilent 8890 GC w 7010 triple quadrupole	Analyte RT: 17.2996 ISTD RT: 17.2987	7010_3_111621014.D	UC_513_268_275_812_121921.xlsx	Data	1.469	Y
UCCC9	2021-11-16	4-nitrotoluene	DTXSID5023792	4NT	CC	1	2021-11-16	0.35	10	13C6-4-nitrotoluene	1	373900	NA	398810	GCMS	Agilent 8890 GC w 7010 triple quadrupole	Analyte RT: 17.2996 ISTD RT: 17.2987	7010_3_111621015.D	UC_513_268_275_812_121921.xlsx	Data	1.067	Y
UCCC8	2021-11-16	4-nitrotoluene	DTXSID5023792	4NT	CC	1	2021-11-16	0.2	10	13C6-4-nitrotoluene	1	372040	NA	213620	GCMS	Agilent 8890 GC w 7010 triple quadrupole	Analyte RT: 17.2996 ISTD RT: 17.2987	7010_3_111621016.D	UC_513_268_275_812_121921.xlsx	Data	0.5742	Y
UCCC7	2021-11-16	4-nitrotoluene	DTXSID5023792	4NT	CC	1	2021-11-16	0.125	10	13C6-4-nitrotoluene	1	371280	NA	141110	GCMS	Agilent 8890 GC w 7010 triple quadrupole	Analyte RT: 17.2996 ISTD RT: 17.2987	7010_3_111621017.D	UC_513_268_275_812_121921.xlsx	Data	0.3801	Y
UCCC6	2021-11-16	4-nitrotoluene	DTXSID5023792	4NT	CC	1	2021-11-16	0.08	10	13C6-4-nitrotoluene	1	375970	NA	84812	GCMS	Agilent 8890 GC w 7010 triple quadrupole	Analyte RT: 17.2996 ISTD RT: 17.2987	7010_3_111621018.D	UC_513_268_275_812_121921.xlsx	Data	0.2256	Y
UCCC5	2021-11-16	4-nitrotoluene	DTXSID5023792	4NT	CC	1	2021-11-16	0.05	10	13C6-4-nitrotoluene	1	380670	NA	53814	GCMS	Agilent 8890 GC w 7010 triple quadrupole	Analyte RT: 17.2996 ISTD RT: 17.2944	7010_3_111621019.D	UC_513_268_275_812_121921.xlsx	Data	0.1414	Y
UCCC4	2021-11-16	4-nitrotoluene	DTXSID5023792	4NT	CC	1	2021-11-16	0.03	10	13C6-4-nitrotoluene	1	326860	NA	34377	GCMS	Agilent 8890 GC w 7010 triple quadrupole	Analyte RT: 17.2996 ISTD RT: 17.2987	7010_3_111621020.D	UC_513_268_275_812_121921.xlsx	Data	0.1052	Y
UCCC3	2021-11-16	4-nitrotoluene	DTXSID5023792	4NT	CC	1	2021-11-16	0.02	10	13C6-4-nitrotoluene	1	391330	NA	26946	GCMS	Agilent 8890 GC w 7010 triple quadrupole	Analyte RT: 17.3039 ISTD RT: 17.2987	7010_3_111621021.D	UC_513_268_275_812_121921.xlsx	Data	0.06886	Y
UCCC2	2021-11-16	4-nitrotoluene	DTXSID5023792	4NT	CC	1	2021-11-16	0.012	10	13C6-4-nitrotoluene	1	387910	NA	19548	GCMS	Agilent 8890 GC w 7010 triple quadrupole	Analyte RT: 17.2996 ISTD RT: 17.2987	7010_3_111621022.D	UC_513_268_275_812_121921.xlsx	Data	0.05039	Y
UCCC1	2021-11-16	4-nitrotoluene	DTXSID5023792	4NT	CC	1	2021-11-16	0.007	10	13C6-4-nitrotoluene	1	330650	NA	10542	GCMS	Agilent 8890 GC w 7010 triple quadrupole	Analyte RT: 17.2996 ISTD RT: 17.2987	7010_3_111621023.D	UC_513_268_275_812_121921.xlsx	Data	0.03188	Y
UCCC spike	2021-11-16	4-nitrotoluene	DTXSID5023792	4NT	CC	1	2021-11-16	0	10	13C6-4-nitrotoluene	1	354220	NA	0	GCMS	Agilent 8890 GC w 7010 triple quadrupole	Analyte RT: 17.2302 ISTD RT: 17.2857	7010_3_111621000.D	UC_513_268_275_812_121921.xlsx	Data	0	Y
UCCC spike	2021-11-16	4-nitrotoluene	DTXSID5023792	4NT	CC	1	2021-11-16	0	10	13C6-4-nitrotoluene	1	352710	NA	0	GCMS	Agilent 8890 GC w 7010 triple quadrupole	Analyte RT: 17.3082 ISTD RT: 17.2943	7010_3_111621001.D	UC_513_268_275_812_121921.xlsx	Data	0	Y
UCCC spike	2021-11-16	4-nitrotoluene	DTXSID5023792	4NT	CC	1	2021-11-16	0	10	13C6-4-nitrotoluene	1	332290	NA	0	GCMS	Agilent 8890 GC w 7010 triple quadrupole	Analyte RT: 17.2822 ISTD RT: 17.2944	7010_3_111621002.D	UC_513_268_275_812_121921.xlsx	Data	0	Y
UCCC spike	2021-11-16	4-nitrotoluene	DTXSID5023792	4NT	CC	1	2021-11-16	0	10	13C6-4-nitrotoluene	1	348630	NA	0	GCMS	Agilent 8890 GC w 7010 triple quadrupole	Analyte RT: 17.3082 ISTD RT: 17.2944	7010_3_111621003.D	UC_513_268_275_812_121921.xlsx	Data	0	Y
UCCC spike	2021-11-16	4-nitrotoluene	DTXSID5023792	4NT	CC	1	2021-11-16	0	10	13C6-4-nitrotoluene	1	356460	NA	0	GCMS	Agilent 8890 GC w 7010 triple quadrupole	Analyte RT: 17.2996 ISTD RT: 17.2987	7010_3_111621004.D	UC_513_268_275_812_121921.xlsx	Data	0	Y
UCCC15	2021-11-16	4-nitrotoluene	DTXSID5023792	4NT	CC	1	2021-11-16	5	10	13C6-4-nitrotoluene	1	265.4	NA	0	GCMS	Agilent 8890 GC w 7010 triple quadrupole	Analyte RT: 17.3082 ISTD RT: 17.2944	7010_3_111621005.D	UC_513_268_275_812_121921.xlsx	Data	0	Excluded algorithmically as outlier (R2 < 0.9)
UCCC15	2021-11-16	4-nitrotoluene	DTXSID5023792	4NT	CC	1	2021-11-16	5	10	13C6-4-nitrotoluene	1	352280	NA	5149200	GCMS	Agilent 8890 GC w 7010 triple quadrupole	Analyte RT: 17.2996 ISTD RT: 17.2987	7010_3_111621006.D	UC_513_268_275_812_121921.xlsx	Data	14.62	Excluded algorithmically as outlier (R2 < 0.9)
UCCC15	2021-11-16	4-nitrotoluene	DTXSID5023792	4NT	CC	1	2021-11-16	5	10	13C6-4-nitrotoluene	1	405630	NA	5957800	GCMS	Agilent 8890 GC w 7010 triple quadrupole	Analyte RT: 17.2996 ISTD RT: 17.2987	7010_3_111621007.D	UC_513_268_275_812_121921.xlsx	Data	14.69	Excluded algorithmically as outlier (R2 < 0.9)
UCCC15	2021-11-16	4-nitrotoluene	DTXSID5023792	4NT	CC	1	2021-11-16	5	10	13C6-4-nitrotoluene	1	384390	NA	5636400	GCMS	Agilent 8890 GC w 7010 triple quadrupole	Analyte RT: 17.2996 ISTD RT: 17.2944	7010_3_111621008.D	UC_513_268_275_812_121921.xlsx	Data	14.66	Excluded algorithmically as outlier (R2 < 0.9)
UCG8QCCC5	2021-11-16	4-nitrotoluene	DTXSID5023792	4NT	CC	1	2021-11-16	0.05	10	13C6-4-nitrotoluene	1	374690	NA	53699	GCMS	Agilent 8890 GC w 7010 triple quadrupole	Analyte RT: 17.2996 ISTD RT: 17.2987	7010_3_111621025.D	UC_513_268_275_812_121921.xlsx	Data	0.1433	Y
UCG8QCCC8	2021-11-16	4-nitrotoluene	DTXSID5023792	4NT	CC	1	2021-11-16	0.2	10	13C6-4-nitrotoluene	1	391520	NA	242610	GCMS	Agilent 8890 GC w 7010 triple quadrupole	Analyte RT: 17.2996 ISTD RT: 17.2987	7010_3_111621026.D	UC_513_268_275_812_121921.xlsx	Data	0.6197	Y
UCG8QCCC11	2021-11-16	4-nitrotoluene	DTXSID5023792	4NT	CC	1	2021-11-16	0.8	10	13C6-4-nitrotoluene	1	366740	NA	894880	GCMS	Agilent 8890 GC w 7010 triple quadrupole	Analyte RT: 17.2996 ISTD RT: 17.2987	7010_3_111621027.D	UC_513_268_275_812_121921.xlsx	Data	2.44	Y
UCCC7	2021-11-16	4-nitrotoluene	DTXSID5023792	4NT	CC	1	2021-11-16	0.125	10	13C6-4-nitrotoluene	1	358000	NA	130800	GCMS	Agilent 8890 GC w 7010 triple quadrupole	Analyte RT: 17.2996 ISTD RT: 17.2987	7010_3_111621028.D	UC_513_268_275_812_121921.xlsx	Data	0.3654	Y
UCCC10	2021-11-16	4-nitrotoluene	DTXSID5023792	4NT	CC	1	2021-11-16	0.5	10	13C6-4-nitrotoluene	1	357250	NA	519320	GCMS	Agilent 8890 GC w 7010 triple quadrupole	Analyte RT: 17.2996 ISTD RT: 17.2944	7010_3_111621035.D	UC_513_268_275_812_121921.xlsx	Data	1.454	Y
UCCC4	2021-11-16	4-nitrotoluene	DTXSID5023792	4NT	CC	1	2021-11-16	0.03	10	13C6-4-nitrotoluene	1	412220	NA	40785	GCMS	Agilent 8890 GC w 7010 triple quadrupole	Analyte RT: 17.2996 ISTD RT: 17.2944	7010_3_111621046.D	UC_513_268_275_812_121921.xlsx	Data	0.09894	Y
UCCC9	2021-11-16	4-nitrotoluene	DTXSID5023792	4NT	CC	1	2021-11-16	0.35	10	13C6-4-nitrotoluene	1	389230	NA	418930	GCMS	Agilent 8890 GC w 7010 triple quadrupole	Analyte RT: 17.2996 ISTD RT: 17.2987	7010_3_111621050.D	UC_513_268_275_812_121921.xlsx	Data	1.076	Y
UCG8 S2 T1a	2021-11-16	4-nitrotoluene	DTXSID5023792	4NT	T1	10	2021-11-16	NA	10	13C6-4-nitrotoluene	1	487470	2	1366800	GCMS	Agilent 8890 GC w 7010 triple quadrupole	Analyte RT: 17.2996 ISTD RT: 17.2944	7010_3_111621029.D	UC_513_268_275_812_121921.xlsx	Data	2.804	Y
UCG8 S2 T1b	2021-11-16	4-nitrotoluene	DTXSID5023792	4NT	T1	10	2021-11-16	NA	10	13C6-4-nitrotoluene	1	386720	2	412520	GCMS	Agilent 8890 GC w 7010 triple quadrupole	Analyte RT: 17.2996 ISTD RT: 17.2987	7010_3_111621030.D	UC_513_268_275_812_121921.xlsx	Data	1.067	Y
UCG8 S2 T1c	2021-11-16	4-nitrotoluene	DTXSID5023792	4NT	T1	10	2021-11-16	NA	10	13C6-4-nitrotoluene	1	498140	2	1414000	GCMS	Agilent 8890 GC w 7010 triple quadrupole	Analyte RT: 17.2996 ISTD RT: 17.2944	7010_3_111621031.D	UC_513_268_275_812_121921.xlsx	Data	2.839	Y
UCG8 S2 T5a	2021-11-16	4-nitrotoluene	DTXSID5023792	4NT	T5	10	2021-11-16	NA	10	13C6-4-nitrotoluene	1	387350	2	1172400	GCMS	Agilent 8890 GC w 7010 triple quadrupole	Analyte RT: 17.2996 ISTD RT: 17.2987	7010_3_111621032.D	UC_513_268_275_812_121921.xlsx	Data	3.027	Y
UCG8 S2 T5b	2021-11-16	4-nitrotoluene	DTXSID5023792	4NT	T5	10	2021-11-16	NA	10	13C6-4-nitrotoluene	1	2856.5	2	10207	GCMS	Agilent 8890 GC w 7010 triple quadrupole	Analyte RT: 17.2996 ISTD RT: 17.2987	7010_3_111621033.D	UC_513_268_275_812_121921.xlsx	Data	3.573	Y
UCG8 S2 T5c	2021-11-16	4-nitrotoluene	DTXSID5023792	4NT	T5	10	2021-11-16	NA	10	13C6-4-nitrotoluene	1	372800	2	1080000	GCMS	Agilent 8890 GC w 7010 triple quadrupole	Analyte RT: 17.2996 ISTD RT: 17.2944	7010_3_111621034.D	UC_513_268_275_812_121921.xlsx	Data	2.897	Y
UCG8 S2 AFa	2021-11-16	4-nitrotoluene	DTXSID5023792	4NT	AF	2	2021-11-16	NA	10	13C6-4-nitrotoluene	1	471410	2	579430	GCMS	Agilent 8890 GC w 7010 triple quadrupole	Analyte RT: 17.2996 ISTD RT: 17.2944	7010_3_111621037.D	UC_513_268_275_812_121921.xlsx	Data	1.229	Y
UCG8 S2 AFb	2021-11-16	4-nitrotoluene	DTXSID5023792	4NT	AF	2	2021-11-16	NA	10	13C6-4-nitrotoluene	1	370200	2	441060	GCMS	Agilent 8890 GC w 7010 triple quadrupole	Analyte RT: 17.2996 ISTD RT: 17.2987	7010_3_111621038.D	UC_513_268_275_812_121921.xlsx	Data	1.191	Y
UCG8 S2 AFc	2021-11-16	4-nitrotoluene	DTXSID5023792	4NT	AF	2	2021-11-16	NA	10	13C6-4-nitrotoluene	1	464450	2	572360	GCMS	Agilent 8890 GC w 7010 triple quadrupole	Analyte RT: 17.2996 ISTD RT: 17.2944	7010_3_111621039.D	UC_513_268_275_812_121921.xlsx	Data	1.232	Y
UCG8 S1 T1a	2021-11-16	4-nitrotoluene	DTXSID5023792	4NT	T1	10	2021-11-16	NA	10	13C6-4-nitrotoluene	1	446940	1	1381900	GCMS	Agilent 8890 GC w 7010 triple quadrupole	Analyte RT: 17.2996 ISTD RT: 17.2944	7010_3_111621040.D	UC_513_268_275_812_121921.xlsx	Data	3.092	Y
[truncated: 1,717 more rows]

## Sheet: Table S7_Clint_Level2
Lab.Sample.Name	Date	Compound.Name	DTXSID	Lab.Compound.Name	Sample.Type	Dilution.Factor	Calibration	ISTD.Name	ISTD.Conc	ISTD.Area	Hep.Density	Std.Conc	Clint.Assay.Conc	Time	Area	Analysis.Method	Analysis.Instrument	Analysis.Parameters	Note	Level0.File	Level0.Sheet	Response	Verified	Verifed
[truncated: 2,939 more rows]

[truncated: 5 more sheets: Table_S8_PPB_UC-Level4, Table_S9_Clint_Level4, Table_S10_IVIVE_Calculations, Table S11_CTS-Metab-Outputs, Table S12_Fst-CTS_Env_Outputs]
